# Supplementary material for: GBPL3 localizes to the nuclear pore complex and functionally connects the nuclear basket with the nucleoskeleton in plants
Source: PLoS Biol. 2022 Oct 21;20(10):e3001831. doi: 10.1371/journal.pbio.3001831 (PMC9629626; doi:10.1371/journal.pbio.3001831)
Supplement: S1 Data — (XLSX) [file pbio.3001831.s005.xlsx]

## Sheet: Sheet1
Gene ID	Name	Sequences
>X.tropicalis_ENSXETG00000015092	>X.tropicalis.GBP1	MSAQIHMKYPICLIENRNSNEFVINTEAEQILSQITDPVVVVAIVGKYRTGKSYLMNKLAGSKTGFALGSTIQSKTKGIWMWCVPHPCQPSHTLVLLDTEGLGDVEKGDSKNDGWIFSLAVLLSSNLVYNSMGTIDHQSMEQLHYVTELTNLIKIKSNPKEGKDESGEFKRIFPSFTWCVRDFSLILELDGKKVTEDDYLMNSLRLKKGTDRKTQDFNLPRECILHYFHSHKCFVFDQPTSSRNLHRLEELQEQNLEETFVEQAQKFCGYIHRDGIAKTLPGGLLVTGRMLAHLTSLYIETIMSGSVPCMENAILALSVIENTGAVQDALAKYETCMNEHLPRFPTETLQEFLYLHQGSEKEALEVFLKRSFNDENQDFQKEFKNLLDNKMKEFSERNE…
>X.tropicalis_ENSXETG00000001415	>X.tropicalis.GBP7	MEAPMCLIENSPDGKLSVNPQAKEILSKITQPVVVVAIVGLYRTGKSYLMNKLAGKNAGFDLGATIVAQTKGIWMWCVPHPTKKNHTLVLLDTEGLGDVQKGDKKNDTWIFCLAVLLSSAMVYNSKGTIDQDSIEKLHYVQELTEKIKVKASENDDEEAEFSKHFPIFIWTVRDFTLSLEVNGEKITDDDYLEHALAVKEPERTLRDQMLNLPKKCIRMYFPRRKCFTFCSPTSNLNLFQKLEQVSDEQLFPSFVAKAKQFCDYIFSYAEVKHLDGFQPAKGNMFGNLAEKYTEAINNGQVPCMENAVLYLSENENKAAVEKASEYYETEMDKRVVFPTETMDQFMDINKECEEKAVDIFMARSFKDKDYHFQKELMGRIQKKKNEFLKKNEDASVAHC…
>X.tropicalis_ENSXETG00000036033	>X.tropicalis.GBP5	MAVLPMEEPMCLIGNKEGEDLIVNQEALQILLKITQPVVVVAIVGKYRTGKSYLMNKLAGARNGFALGSTVQSKTKGIWMWCVPHPTKQGNTLVLLDTEGLGDVEKGDSKNDAWIFSLAILLSSTLVYNSMGTIDQQAMDNLHYVTELTELIKVKSDEAQATEEEDDESGEFKRFFPSFIWCVRDFTLKLEKNGSPITEDQYLLDALELKKGVGKKVQDYNLPRQCIRHYFHSHKCFVFDRPASTLALQRLEELQESELEPKFVEKAAEFCSCIYGKSNAKTLVGGYTVTGRLLGNLAVSYTEAIRSGSIPCMENAVIALAQIENSRAVQEALTKYEEEMSKQIAKFPTETQEEFLSIHQECEKEATQVFMGLSFKDENLEYQKQLIDELAEKKSKYSL…
>X.tropicalis_ENSXETG00000012274	>X.tropicalis.GBP3	MAVLPMEEPICLIGNKEGEDLIVNQEALQILLEITQPVVVVAIVGKYRTGKSYLMNKLAGGKNGFALGSTVQSKTKGIWMWCVPHPIKQGHTLVLLDTEGLGDVEKGDSKNDAWIFSLAILLSSTLVYNSMGTIDQQAMDNLHYVTELTERIKVKSDEAQAKEEDESGEFKRFFPSFIWCVRDFTLKLEKNGAPITEDQYLLDALELKKGVGKKVQDYNLPRQCIRHYFHSHKCFVFDRPASKADLQRLEELQQSELEPEFVEKTAKFCSYIYGNSNAKTLVGGYTVTGRLLGNLAVSYTEAIRSGSIPCMENAVIALAQIENSRAVQEALTKYEEEMSKQIAKFPTETQEEFLNIHQECEKEATKVFMGLSFKDENLEYQKQLIVKLVEKKYKYSLYN…
>X.tropicalis_ENSXETG00000027208	>X.tropicalis.GBP6	MSRGVVMSHPVCLIENQNTPEGYKLVINQKAVQILEDITEPVVPVAIVGKYRTGKSYLMNKLAGSNDGFALGSTIQSKTKGIWMWCVPHPHKPGHTLVLLDTEGLGDVEKGDRKNDSWVFSLAVLLSSTLVYNSVGTIDQESLEKLHYVTELTERIKLKAKTSNDDDESAEFKRTFPSFIWCVRDFTLKLEQEGKQITEDEYLQMALNLKPGFSKAAREYNFPRECITHFFHSHKCFVFERPASTEDLQRLEELSESQLEPRFVKQAHRFCDFVFNNSQTKTLAGGHCVTGRMLGTLAVTYVESIRSGSVPCMENAVLALAQIENTAAIQKALSVYEAEMKQAEGTFPTETQDEFLSKQTQCEKKAVKVFMDRSFKDDKREYQGKLMGDLQQKHQEFAK…
>X.tropicalis_ENSXETG00000038830	>X.tropicalis.GBP4	MDKSFVMSHPMCLIENQEENKLVINQQAVAILQGITEPVIVVAIVGKYRTGKSYLMNKLAGENNGFALGSTVESKTKGIWMWCVPHPRKPGHTLVLLDTEGLGDVEKGDSNNDTWIFSLAVLLSSTLVYNSVGTIDQDSMEKLYYVQELAERIKLKAKTADDDDDDDDDDDDETAEFKRISPSFIWCVRDFTLKMEHKGKEITEDEYLQNALKLRRGNKSSKLHAYNLLRECITEFFHSHKCFVFERPASTADLECLEELPESKLEPKFVEQTHKFCDYVFENSQTKTLPGRNCVTGRMLGNLAVTYVESIRSGSVPCMENAVLALAQIENTAAIQEALSVYEAEMKQAEGTFPTDTEEEFFQKQTQCEKMAMKVFMERSFKDDKREYQGQLMGGLYQK…
>X.tropicalis_ENSXETG00000041173	>X.tropicalis.GBP2	MGEPMCLIENKEGEELTVNQEALEILLEITQPVVVVAIVGKYRTGKSYLMNILAGARNEHSGFALGSTVRSKTKGIWMWCVPHPTKKGHTLVLLDTEGLGDVEKGDSKNDAWIFSLAILLSSTLVYNSMGTIDQQAMDNLHYVTELTERIKVKSHEGKAEDMDETGEFKRFFPSFIWCVRDFTLQLEKDGVPITEDQYLMDALELKRGVGKKVQDYNLPRQCIRHYFHSHKCFVFDRPASKADLQRLEELQESELELEFVDKAITFCSFINQHCNAKTLVGGTIVTGRTLGNLTDLYTEAIRSGSIPCMENAVKALADRENSRAVQEALTKYEEEMSKQIAKFPTETQEEFLSIHQECEKEATKVFMGLSFKDENGQYQNQLIDELAEEKSKYSLHNEE…
>M.musculus_ENSMUSG00000028270	>M.musculus.GBP2	MASEIHMSEPMCLIENTEAQLVINQEALRILSAITQPVVVVAIVGLYRTGKSYLMNKLAGKRTGFSLGSTVQSHTKGIWMWCVPHPKKAGQTLVLLDTEGLEDVEKGDNQNDCWIFALAVLLSSTFIYNSIGTINQQAMDQLHYVTELTDLIKSKSSPDQSGVDDSANFVGFFPTFVWTLRDFSLELEVNGKPVTSDEYLEHSLTLKKGADKKTKSFNEPRLCIRKFFPKRKCFIFDRPAQRKQLSKLETLREEELCGEFVEQVAEFTSYILSYSSVKTLCGGIIVNGPRLKSLVQTYVGAISNGSLPCMESAVLTLAQIENSAAVQKAITHYEEQMNQKIQMPTETLQELLDLHRPIESEAIEVFLKNSFKDVDQKFQTELGNLLVAKRDAFIKKNMD…
>M.musculus_ENSMUSG00000105504	>M.musculus.GBP5	MAPEIHMPEPLCLIGSTEGHLVTNQEALKILSAITQPVVVVAIVGLYRTGKSYLMNKLAGKEKGFSVGSTVQSHTKGIWMWCVPHPQKPDHTLVLLDTEGLGDVEKDDKKNDTQIFALAILLSSTFVYNTMNKIDQGAIDLLHNVTELTDLLRTRNSSDSNQTEGEGPADMSFFPDLVWTLRDFFLDLQANGHAITSDEYLENSLKLKQGSDERTQTFNLPRLCIQKFFPVKKCFVFDAPALGSKLSQLPTLSNEELNSDFVQDLSEFCSHIFTQSKTKTLPGGIQVNGPRLESLVLTYVDAINSGALPSIENTVVTLARRENSAAVQKAIGHYDQLMSEKVQLPTETLQELLDLHRTCEREAIEIFRKHSFKDEGEFFQKELESLLSAKQDEICKKNA…
>M.musculus_ENSMUSG00000040253	>M.musculus.GBP7	MASGPNMEAPVCLVENENEELRVNSKAINILERITQPVVVVAIVGLYRTGKSYLMNRLAGQNHGFNLGTTVRSETKGIWMWCVPHPSKPKFTLVLLDTEGLGDVEKGDPKNDSWIFALAVLLSSTFVYNSMSTINHQALEQLHYVTELTERIRAKSTSRSEEVDDSDEFVSFFPDFIWTVRDFVLELKLEGRVITADEYLENALKLIPGMSIKAQKANLPRECIRHFFPRRKCFVFDRPTKDKELLVHVEEMPEDQLDHSFQVQSKEFCSYIFSNSKAKTLKEGIVVNGNRLATLVTTYVDAINSGDVPCLENAVTTLAQRENSIAVQKAADHYSEQMAQRMRLPTDTLQELLTVHTACEKEAIAVFMEHSFKDENQQFQKNLVVTIEEKKEDFLRQNE…
>M.musculus_ENSMUSG00000028268	>M.musculus.GBP3	MEAPICLVENWKNQLTVNLEAIRILEQIAQPLVVVAIVGLYRTGKSYLMNRLAGRNHGFSLGSTVQSETKGIWMWCVPHPTKPTHTLVLLDTEGLGDVEKGDPKNDSWIFALAVLLSSTFVYNSMSTINQQALEQLHFVTELTQLIRAKSSPREDKVKDSSEFVGFFPDFIWAVRDFALELKLNGRPITEDEYLENALKLIQGDNLKVQQSNMTRECIRYFFPVRKCFVFDRPTSDKRLLLQIENVPENQLERNFQVESEKFCSYIFTNGKTKTLRGGVIVTGNRLGTLVQTYVNAINSGTVPCLENAVTTLAQRENSIAVQKAADHYSEQMAQRMRLPTDTLQELLTVHAACEKEAIAVFMEHSFKDDEQEFQKKLVVTIEERKEEFIRQNEAASIRH…
>M.musculus_ENSMUSG00000104713	>M.musculus.GBP6	MTQPQMAPICLVENHNEQLSVNQEAIEILDKISQPVVVVAIVGLYRTGKSYLMNCLAGQNHGFPLGSTVQSQTKGIWMWCMPHPTKPEHTLVLLDTEGLGDVEKGDPKNDLWIFALSVLLSSTFIYNSMITINHQALEQLHYVTELTELIRAKSSPNPAGIKNSTEFVSFFPDFVWTVRDFMLELKLNGEDITSDDYLENALKLIPGDKPRMQASNSCRECIRLFFPNRKCFVFDRPTHDKELLQKLDSITEDQLDPKFQEVTKAFVSYIFTYAKIKTLKEGIKVTGNRLGILVTTYVNAINSGAVPCLDDAVTTLAQRENSVAVQKAADHYSEQMAQRLRLPTETLQELLDVHAACEKEAMAVFMEHSFKDENQQFLKKLVELIGENKELFLSKNEEA…
>M.musculus_ENSMUSG00000105096	>M.musculus.GBP10	MTQPQMAPICLVENHNEQLSVNQEAIEILDKISQPVVVVAIVGWSRTGKSYLMNCLAGQNHGFPLGSTVQSQTKGIWMWCMPHPTKPEHTLVLLDTEGLGDVEKGDPKNDLWIFALSVLLSSTFIYNSMITINHQALEQLHYVTELTELIRAKSSPNPAGIKNSTEFVSFFPDFVWIVRDFMLELKLNGEDITSDDYLENALKLIPGDKPRMQASNSCRECIRLFFPNRKCFVFDRPTHDKELLQKLDSITEDQLDPKFQEVTKAFVSYIFTYAKIKTLKEGIKVTGNKLGILVTTYVDAINSGAVPCLDDAVTTLAQRENSVAVQKAADHYSEQMAQRLRLPTETLQELLDVHAACEKEAMAVFMEHSFKDENQQFLKKLVELIGENKELFLSKNEEA…
>M.musculus_ENSMUSG00000092021	>M.musculus.GBP11	MTQPQMAPICLVENHNEQLLVNQEAIEILDKISQPVVVVAIVGLYRTGKSYLMNRLAGQNHGFPLGSTVQSQTKGIWMWCVPHPTKPEHTLVLLDTEGLGDVEKGDPKNDLWIFALSVLLSSTFIYNSMNTISHDSLEKLHYVTELTELIRAKSSPNPHGIKNSTEFVSFFPDFVWTVRDFTLKLKLNGEDITSDGYLENALKLIPDNNPRMQASNLARECIRRFFPNRKCFVFDRPTYDIELLQKLETISEDQLDPMFQERTKAFVSYIFNYAKIKTLKEGIKVTGNGLGILVTTYVDAINSGAVPCLHDAVTTLAQRENSVAVQKAADHYSEQMAQRLRLPTETLQELLDVHAACEKEAMAVFMEHSFKDENQQFLKKLVELISEKNGLFLLKNEEA…
>M.musculus_ENSMUSG00000029298	>M.musculus.GBP9	MTQPQMAPICLVENHNEQLLVNQEAIEILEKISQPVVVVAIVGLYRTGKSYLMNCLAGQNHGFPLGSTVQSQTKGIWMWCMPHPTKPEHTLVLLDTEGLGDVEKSNPKNDSWIFALSVLLSSTFVYNSMSTINHQALEQLHYVTELTELIRSKSSRNPHGIKNSTEFVSFFPDFVWTVRDFMLELKLNGEDITSDEYLENALKLIPGYNPRVQASNSARECIRCFFPNRKCFVFDRPTHDRELLQKLETISEDQLDLKFREGTKAFVSYVFTYAKIKTLREGIKVTGNRLGTLVTTYVDAINSGAVPCLDDAMTSVARRENSVAVQKAADHYSEQMAQRLRLPTDTLQELLDVHAACEKEAMAVFMEHSFKDENQQFLKKLVEIISEKIAFFWLKNEEA…
>M.musculus_ENSMUSG00000079363	>M.musculus.GBP4	MTQPQMAPICLVENHNEQLSVNQEAIEILDKISQPVVVVAIVGWSHTGKSYLMNCLAGQNHVSGTLPTSQRFPSGLHRAVSDQGHLDVVHAPPHQARALVLLDTEGLGDVEKGDPKNDLWIFALSVLLSSTFVYNSMNTINHQALEQLHYVTELTELIRAKSSPNPHGIKNSTEFVSFFPDFVWTVRDFMLELKLNGEDITSDEYLENALKLIPGNNPRIQASNSARECIRRFFPNRKCFVFEWPTHDIELIKQLETISEDQLDPTFKESAMAFASYIFTYAKIKTLREGIKVTGNGLGTLVTTYVDAINSGAVPCLDDAVTTLAQRENSVAVQKAASHYSEQMAQRLSLPTDTIQELLDVHAACEKEAMAVFMEHSFKDENQQFLKKLVELLREKNGL…
>M.musculus_ENSMUSG00000034438	>M.musculus.GBP8	MTQPQMAPICLVENHNEHLSVNHEAIEILEKISQPVVVVAIVGLYRTGKSYLMNRLAGQNHGFPLGSTVQSQTKGIWMWCMPHPTKPEHTLVLLDTEGLGDVEKGDPKNDLWIFALSVLLSSTFIYNSMNTISHDSLEKLHYVTELTELIRAKSSPNPDGIKNSTEFVSFFPDFVWTVRDFMLELKLNGEDITSDEYLENALKLIPGLGILVTTYVDAINSGAVPCVDDAVTTLAQRENSVAVQRAADHYSEQMVQRLSLPTDTLQELLDVHAACEKEAMAVFMEHSFKDENQQFLKKLVELIGEAKVLFLLKNEEASDKYCQEELDRLSKDLMDNISTFSVPGGHRLYMDMREKIEHDYWQVPRKGVKAREVFQSFLQSQAIIESSILQADTALTAGQ…
>M.musculus_ENSMUSG00000040264	>M.musculus.GBP1	MASEIHMKGPVCLIKNSGEQLEVYQEALDILSAIQNPVVVVAIVGFYHTGKSYLMNKLAGKQKGFSLGSTVQSHTKGIWMWCMPHPEKPEHTLVLLDTEGLKDMQKGDNQNDCWIFALAVLLSSTFIYNSIGTINQQAMDQLHYVTELTDLIKSKSSPDQSDVDNSANFVGFFPIFVWTLRDFSLDLEFDGESITPDEYLETSLALRKGTDENTKKFNMPRLCIRKFFPKRKCFIFDRPGDRKQLSKLEWIQEDQLNKEFVEQVAEFTSYIFSYSGVKTLSGGITVNGPRLKSLVQTYVSAICSGELPCMENAVLTLAQIENSAAVQKAITYYEEQMNQKIHMPTETLQELLDLHRTCEREAIEVFMKNSFKDVDQKFQEELGAQLEAKRDAFVKKNMD…
>G.gallus_ENSGALG00000000720	>G.gallus.GBP1	MLPPRSQSQHVFHLLAAGKTNSRQAFTLSVRSGQWGEPNSSERGVRSGAGRESKQKLSETLPHPMEQPLLLAAPDRPGGGIQLSPRGLEALRALSAPVHVVAALGPPGGGSVFLMNQLAGPGCGFPGSPGLWMRIRPHPKWPDRDLLLLHAGGFLGGKEPEDGAGLQLFMLQLLLASVLVYGSDDGGGDAQDQLELFTYAQTVLHHLRLLDEEDEDEDPLLRFVLPPFVWSLRSTALAPESEDVLEAEDHKLEAALGSPLGPIARCVLMLFPEQKLFRVADSNAEGLIQLCTYLLRCDPKTEPGGAYVGGAYLAALAERVVDAMQGDAVLRIGRLCQEAKEIAQQETGDKWPEDADFWQDDTFLKNKDTSDTIPQPDDILQATTSLWHDDTDGDTPLRP…
>G.gallus_ENSGALG00000048325	>G.gallus.GBP2	MDTPVLPMPAPLCLVTNKDGVLALNPAALAVLHSVTQPVVVVAIAGLYRTGKSFLMNQLAQKRTGFPLGPTVYAETKGIWMWCLPHPRQPRVTLVLLDTEGLGDPNKVSAGVGGPRQPIEAELPVTQICVQDDDHSDAWIFTLALLLSSTLVYNSIGTIDQRALEQLRLVTELSEHIRVREKDNNPASNFVSIFPGFVWTVRDFTLQLRAGEKTLSEDEYLEDVLRLQTGGGQKAQERNELRRCLRNFFPRRKLFTMERPAADADLTRLEELREDELQPGFRKQVDAFCRYIWEEAPVKVLPGGHQVTGSALACLAEKYVAAISSGSVPCVESAVTALARAENNAAVQAAVAEYQQGMEQDLVLPTASYDALLAVHRDCEQRALALFLSRAFADHEHQY…
>G.gallus_ENSGALG00000026152	>G.gallus.GBP3	MDAPVLPMPAPLCLVTNKDGVLALNPAALAVLQEVAQPMVVVAIAGPYRTGKSFLMNRLAQKRTGFPLGPTVQAETKGIWMWCLQHPRQQGVTLMLLDTEGLGDPKKGDSHNDAWIFTLALLLSSTLVYNSIGTIDQKALENLELVTQLSELIRVRDRDKDGNNSVEREDEAEDCEFVRYFPSFVWVVRDFTLELRVGERPISEDEYLEQVLELKHGHGRKVQNYNGTRLCLRNYFPTRKCFVLPPPLGTEECGRMEELPEAALAPRFLQQAAQFCNYVLSSTRLKTLPDGRALTGRALCMLLQSYVEAINSGHLPCLEGAAAVMMANENAAAVAAALEAYTRGMRGLSLPTEPAQLSAAHGEHLHEALIVFQRRSFRDRDQEHQRRLMEQISTEYSHL…
>G.gallus_ENSGALG00000043606	>G.gallus.GBP4	MEASVPPMSAPLCLVHNQDCRLSLNPAALDFLCSVTQPVVVVTIVGPFRTGKSFLMKRLVQKCTGSLLGNAVQTQTKGIWMWCLPHPCKPGVALVLLDTEGLGDPRKADSCNDAWIFTLALLLSSTLVYNSIHTTGHRMLEYLWLLMDLRVRVRAQAVDTEPADEFARVFPGFVWVVRDFMMESSEQPISGDDYLERILRPQLWLTMRKYNELQCRLRNFFPHHKLFMLGQPVADRVLAQMEVLRDDQLQPQFRQQEEAFCQHIWKEAPVKVLLNSSQVTGRVLARLAETYMAAITTGSVPCVESALTVVVEAENSTAVEAAVAEYRQGMEQGLVLPTASHDALMAVHRDWKQRAGTFFLSHAFANTRQCYQALLMDKLEAAKEEFCRRNEEASEQRCC…
>D.rerio_ENSDARG00000038669	>D.rerio.GBP2	MAFGRHMSAPVCLIENDEFGKLCVKKEAKDILDEINEPVVVVSVVGLYRTGKSYLMNRLAGKQSGFALGSTIESKTKGIWMWCVPHPYKKGHTLVLLDTEGLGDVDKGDERHDTWIFCLAVLLSSALVYNSLGVIDNMALEKLHYVTELTENIRVKAEGNEVEDEDESAEFMRVFPSFVWAVRDFTLELKMGDKPITSDEYLESALKPKKGNSPQIAQYNLPRRCLREFFAPRKCFVFPRPASTQDMKRMEDLTEEELDSEFLQQANTFCSYIYNSTEPKTVKGGRTITGTALGNLAEVYVEAIRSGKVPCLENAVVSLAKIQNVRAVEQALQIYMTEMLSMAQFPLDPEELSSIHTLAEKKAIEEFINMSFSDNDQIYQQELMGKIHNEYQDLCQQNH…
>D.rerio_ENSDARG00000038668	>D.rerio.GBP1	MSKPTMMPSPICLVENVNGSLSICKDAIDFLSNINEPVVVVSVVGLYRTGKSYLMNRLAGQQTGFALGNTIESKTKGIWMWCVPHPKKQGHTLVLLDTEGLGDVDKGDSKNDGWIFCLAVLLSSTLVYNSRGTIDNSALEKLHYITELTEQIKIRTAEAADEEDEEDSKFVLFFPSFTWVVRDFTLDLVIDGKNVNEDQYLDFALQLRKGNNKKALEYNLPRQCIRNYFPSRKCFVFPSPASPEKMKQLESLQEKDLVPDFLEVTGRFCEHIFRNSVVKTLKGGHKVTGKLLGHLAKIYVDTISSGKVPCLDNAVVALANLENKCAVEEAFKVYERGMEEVKKTFPVNVDEISSEHQRFSSLANAEFMKRSFKDEKQEYINQLKEKIDVYYGCLLEDNG…
>D.rerio_ENSDARG00000099382	>D.rerio.GBP3	MDKPVCLINTDSDGKLCVQPAALQVLQQIQQPVVVVAVVGLYRTGKSYLMNHLAGKQTGFALGGTIESKTKGIWMWCVPHPTKTGTTLVLLDTEGLGDVEKGDSKHDTNIFCLAVLLSSTLVYNSSGTIDNRAIEELQYVTELTECIKVKSSDEDVDDSTEFVKFFPSFIWSVRDFTLERKIDGKDATEDEYLEFALKLKPGTSKKITSFNLPRECIQKFFPTRTCFTFPFPTAPEKMSTLESLSPADLSTEFLEVTKRFCKFVFDKSEVKRLKDGHTVTGRVLGNLTKMYVNTISSGAVPCLENAVIAMAQIENVAATQEGLEVYQRGMEKVKCSFPLELEQVSSEHQRLSSKATQAFMARSFKDTDGKHLKVLEGKINKLFNEYLCQNEQASVKKCE…
>D.rerio_ENSDARG00000003244	>D.rerio.GBP4	MAFGVAMFAPVCLIENDGFGKLSVKKQAKDILDRIIEPVVVVSVVGPHRTGKSYLVNLLAGLQTGFSLGYTIESETKGIWMWCIPHPTKKGHTLVLLDTEGLGDVQEKEKNDKWIFCLAVLLSSVLVYNSLGVIDDEAVEKLHYVTELPENIRVKAEGDEDESAEFMHVFPSFVWAVQDFDLEFEIEDEWMTSDEYLESALKLKKGHSLGTQRYNLPRRCLCEFFAQKKCFLFPRPAYRKYMRRLEDLSDETLDSRFLHQAHTFCSYIYDNAQPKTVRGHTITGTALGNLAEIYVEAISSGNVICLENAVVSLAKIQNVRAVDQARQIYKEEMLRMAQPPLDPDQLSRIHTLAEEKAIKVFINMSFSDKDQIYQKELMEKIHHEYQHMCLQNHQAFLMQ…
>D.rerio_ENSDARG00000112635	>D.rerio.GBP5	MDKPVCLIDTGSDGKLCVQQAALQVLQQIQQPVVVVAVVGPYRTGKSFLMNRLAGKRTGFALSSNIKPKTEGIWMWCVPHPTKAGTTLVLLDTEGLGDVEKGDSKRDTYIFSLTVLLSSTLVYNSWGTIDNLAIEQLQYVTELIEHIKVTPDEDADDCAEFAKFFPHFIWCLRDFTLELKLDGKDLTEDEYLEFALKLRPGTSKKVMMYNLPRECIRKFFPCRTCFTFPSPTTPEKRSILESLSPAEFSPEFLEVTKRFCKFVFDRSEVKQLKGGHTVTGRVLGNLTKMYVDTISSGAVFCLENAVIAMAQIENEAATQEGLEVYQRGMEKLKSSFPLELEQVSSEHQRLSRMATQAFMARSFKDTDGKHLKALEGEIGKLFDAYRSQNKQVGLETHCD…
>D.rerio_ENSDARG00000103564	>D.rerio.GBP6	MDKPVCLINTDSDGKLYVQPAALQVLQQIQQPVVVVAVVGLYRTGKSYLMNHLAGKQTGFALGGTIESKTKGIWMWCVPHPTKTGTTLVLLDTEGLGDVEKGDSKHDTNIFCLAVLLSSTLVYNSRGTINNRAIEELQYVTELTECIKVKSSDEDVDDSTEFVKFFPSFIWSVRDFTLERKIDGKDATEDEYLEFALKLKPGTSKKITSFNLPRECIQKFFPTRTCFTFPFPTAPEKMSTLESLSPADLSTEFLEVTKRFCKFVFDKSEVKRLKDGHTVTGRVLGNLTKMYVNTISSGAVPCLENAVIAMAQIENVAATQEGLEVYQRGMEKVKCSFPLELEQVSSEHQRLSSKATQAFMARSFKDTDGKHLKVLE
>D.rerio_ENSDARG00000034063	>D.rerio.GBP7	MVRCEQLYVCSSVVGTSKKVMEFNLPRECIKNFFPSRTCFTFPFPTTLEKMSTLERLGPADLCPEFQEVSKRFCTCVYEKSEVKRLKDGHTVTGRVLGHLAELYVNTISSGAVPCLENAVVALAQIENQAALQEALQVYQVGMEEKKRAFPLELEQVSAEHQRLSQSATQTFMAESFRDTDGKHLKALEEEINKLFDACLRENDQASVKKCENLLLSLSATMTEKHKQGFYAKPGGYDVFCRDLEDIVKKYNSLVKKEVKAEVVLQEFLKLKSVDSKAILQADRKLSEKEKKIKEETERAVLLEQEVKAKEETQRQLKERMEVEQRSNAERMQQMKLKMEQELEQQRVEAQRALDSKLKEQAALMEKGFQDKADLMKQEMEEFKQQASDAENSRSRELK…
>D.rerio_ENSDARG00000112675	>D.rerio.GBP8	PPPAAGSAGGSAAPKADHCAVCFPSGFALGSTVESKTKGIWMWCVPHPTKAETTLLLLDTEGLGDVDKGDSRHDSNIFSLAVLLSSTLVFNSRGTIDNKAIEELQYVTELTECIKVKSPNEDVDNSTEFVKFFPSFIWAVRDFSLELKIDGEDATEDQYLEFALKLKHGKHSSADPSSTLSQ
>D.rerio_ENSDARG00000005627	>D.rerio.GBP9	PPPAAGSAGGSAAPEADHCAVCFPSGFALGSTVESKTKGIWMWCVPHPTKAETTLLLLDTEGLGDVDKGDSRHDTIIFSLAVLLSSTLVFNSRGTIDNKAIEELQYVTELTEYIKVKSPDEAVDDSEFVKFFPSFIWAVRDFTLELKIDGEDATEDQYLEFALKLKTGND
>H.sapiens_ENSG00000117228	>H.sapiens.GBP1	MASEIHMTGPMCLIENTNGRLMANPEALKILSAITQPMVVVAIVGLYRTGKSYLMNKLAGKKKGFSLGSTVQSHTKGIWMWCVPHPKKPGHILVLLDTEGLGDVEKGDNQNDSWIFALAVLLSSTFVYNSIGTINQQAMDQLYYVTELTHRIRSKSSPDENENEVEDSADFVSFFPDFVWTLRDFSLDLEADGQPLTPDEYLTYSLKLKKGTSQKDETFNLPRLCIRKFFPKKKCFVFDRPVHRRKLAQLEKLQDEELDPEFVQQVADFCSYIFSNSKTKTLSGGIQVNGPRLESLVLTYVNAISSGDLPCMENAVLALAQIENSAAVQKAIAHYEQQMGQKVQLPTETLQELLDLHRDSEREAIEVFIRSSFKDVDHLFQKELAAQLEKKRDDFCKQN…
>H.sapiens_ENSG00000162645	>H.sapiens.GBP2	MAPEINLPGPMSLIDNTKGQLVVNPEALKILSAITQPVVVVAIVGLYRTGKSYLMNKLAGKKNGFSLGSTVKSHTKGIWMWCVPHPKKPEHTLVLLDTEGLGDIEKGDNENDSWIFALAILLSSTFVYNSMGTINQQAMDQLHYVTELTDRIKANSSPGNNSVDDSADFVSFFPAFVWTLRDFTLELEVDGEPITADDYLELSLKLRKGTDKKSKSFNDPRLCIRKFFPKRKCFVFDWPAPKKYLAHLEQLKEEELNPDFIEQVAEFCSYILSHSNVKTLSGGIPVNGPRLESLVLTYVNAISSGDLPCMENAVLALAQIENSAAVEKAIAHYEQQMGQKVQLPTETLQELLDLHRDSEREAIEVFMKNSFKDVDQMFQRKLGAQLEARRDDFCKQNSK…
>H.sapiens_ENSG00000117226	>H.sapiens.GBP3	MAPEIHMTGPMCLIENTNGELVANPEALKILSAITQPVVVVAIVGLYRTGKSYLMNKLAGKNKGFSLGSTVKSHTKGIWMWCVPHPKKPEHTLVLLDTEGLGDVKKGDNQNDSWIFTLAVLLSSTLVYNSMGTINQQAMDQLYYVTELTHRIRSKSSPDENENEDSADFVSFFPDFVWTLRDFSLDLEADGQPLTPDEYLEYSLKLTQGTSQKDKNFNLPRLCIRKFFPKKKCFVFDLPIHRRKLAQLEKLQDEELDPEFVQQVADFCSYIFSNSKTKTLSGGIKVNGPRLESLVLTYINAISRGDLPCMENAVLALAQIENSAAVQKAIAHYDQQMGQKVQLPAETLQELLDLHRVSEREATEVYMKNSFKDVDHLFQKKLAAQLDKKRDDFCKQNQE…
>H.sapiens_ENSG00000162654	>H.sapiens.GBP4	MGERTLHAAVPTPGYPESESIMMAPICLVENQEEQLTVNSKALEILDKISQPVVVVAIVGLYRTGKSYLMNRLAGKRNGFPLGSTVQSETKGIWMWCVPHLSKPNHTLVLLDTEGLGDVEKSNPKNDSWIFALAVLLSSSFVYNSVSTINHQALEQLHYVTELAELIRAKSCPRPDEAEDSSEFASFFPDFIWTVRDFTLELKLDGNPITEDEYLENALKLIPGKNPKIQNSNMPRECIRHFFRKRKCFVFDRPTNDKQYLNHMDEVPEENLERHFLMQSDNFCSYIFTHAKTKTLREGIIVTGKRLGTLVVTYVDAINSGAVPCLENAVTALAQLENPAAVQRAADHYSQQMAQQLRLPTDTLQELLDVHAACEREAIAVFMEHSFKDENHEFQKKLV…
>H.sapiens_ENSG00000154451	>H.sapiens.GBP5	MALEIHMSDPMCLIENFNEQLKVNQEALEILSAITQPVVVVAIVGLYRTGKSYLMNKLAGKNKGFSVASTVQSHTKGIWIWCVPHPNWPNHTLVLLDTEGLGDVEKADNKNDIQIFALALLLSSTFVYNTVNKIDQGAIDLLHNVTELTDLLKARNSPDLDRVEDPADSASFFPDLVWTLRDFCLGLEIDGQLVTPDEYLENSLRPKQGSDQRVQNFNLPRLCIQKFFPKKKCFIFDLPAHQKKLAQLETLPDDELEPEFVQQVTEFCSYIFSHSMTKTLPGGIMVNGSRLKNLVLTYVNAISSGDLPCIENAVLALAQRENSAAVQKAIAHYDQQMGQKVQLPMETLQELLDLHRTSEREAIEVFMKNSFKDVDQSFQKELETLLDAKQNDICKRNLE…
>H.sapiens_ENSG00000183347	>H.sapiens.GBP6	MESGPKMLAPVCLVENNNEQLLVNQQAIQILEKISQPVVVVAIVGLYRTGKSYLMNHLAGQNHGFPLGSTVQSETKGIWMWCVPHPSKPNHTLVLLDTEGLGDVEKGDPKNDSWIFALAVLLCSTFVYNSMSTINHQALEQLHYVTELTELIKAKSSPRPDGVEDSTEFVSFFPDFLWTVRDFTLELKLNGHPITEDEYLENALKLIQGNNPRVQTSNFPRECIRRFFPKRKCFVFDRPTNDKDLLANIEKVSEKQLDPKFQEQTNIFCSYIFTHARTKTLREGITVTGNRLGTLAVTYVEAINSGAVPCLENAVITLAQRENSAAVQRAADYYSQQMAQRVKLPTDTLQELLDMHAACEREAIAIFMEHSFKDENQEFQKKFMETTMNKKGDFLLQNE…
>H.sapiens_ENSG00000213512	>H.sapiens.GBP7	MASEIHMPGPVCLTENTKGHLVVNSEALEILSAITQPVVVVAIVGLYRTGKSYLMNKLAGKNKGFPLGCTVKSETKGIWMWCVPHPSKPNHTLILLDTEGLGDMEKSDPKSDSWIFALAVLLSSSFVYNSMGTINHQALEQLHYVTELTELIRAKSCPRPDEVEDSSEFVSFFPDFIWTVRDFTLELKLDGHPITEDEYLENALKLISGKNPQIQNSNKPREWIRHFFPKQKCFVFDRPINDKKLLLHVEEVREDQLDSNFQMQSENFCSYIFTHAKTKTLREGILVTGNRLGMLVETYLDAINSGATPCLENAMAVLAQCENSAAVQRAANHYSQQMAQQVRFPTDTLQELLDVHAVCEREAIAVFMEYSFKDKSQEFQKKLVDTMEKKKEDFVLQNE…
>S.moellendorffii_96594	>S.moellendorffii.GBPL1	MFSRLGFGGGAPPGTPKRIVELDPATAAAAPPAAPASNASNGTGPAKAIRLVYCDDKGRFRMDAEAVAALQLVKGPIGVVSVCGRARQGKSFILNQLLGRSSGFQVGPTHRPCTKGLWMWSAPIKRFAPDGTEYNLLLLDSEGIDSYDQTGTYSTQIFSLAVLLSSMFVYNQMGGIDEAALDRLSLVTEMTKHIRVRASQKTTTADELGQFSPVFLWLLRDFYLDLNEDGRRITPREYLESALQPMPGSGKAIYAKNEIRESIRALFPDRHCFTLVRPVNEEHDLQRLDLLPMEKMRSEFRLGLDHLTKFVIERTRPKQLGSTVMTGPMLAGLTQSFLDAINAGAVPTIATSWQNVEENECRRAYDVALETYMRSFDKSTPPDLNALQEAYDKAFQASL…
>S.moellendorffii_438593	>S.moellendorffii.GBPL2	MELIQMLSMQARDEGEQPMGLLLRLLSLWILLLGLDRARPLEILSHQAFPVVEPDPGHTKLAISKQGLELISSIKNPISVVAVIGPYRSGKSFLLNQLLSLTCNEGFGVGHLRDTQTRGIWLWGEPMELTIGNSVTSVLFMDTEGFESIGKSNVYDDRIFALAALLSSVLIYNLPETVREADISKLSFAVELGEEFYGRVKGHAASFEPSKLLWLIQRDFLEGKTVQEMVREALQPVVNPTGDKDIDQVNRIRESLSLMAQNSTAFGLPQPHLHRTKLCEMDDSDLDPEYIKQRESLKELLRSMIRPKVVQGKTVTGKEFAAFLEQTLEALNEGEFPSAGSVVDSFNRVVIDRCMKAYNEDLSKLKLPMPEQSVEDFHQTTAAKVMLMFDKARFGRRRG…
>A.thaliana_AT2G38840	>A.thaliana.GBPL2	MEIPRRTFVFFFSLCLLSSTSLSIDNFHQAFPIVEPAPGHTKLQLSREGLEAISRITTPISAVAVIGPYRSGKSFLLNQLLSLSCYEGFGVGHMRDTKTKGIWVWGTPLELEIDGVKTSVIYLDTEGFESVGKSNVYDDRIFALATVMSSVLIYNLPETIREADISRLSFAVELAEEFYGRVKGEDVAFEPSKLLWLIQRDFLQGKSVKQMVDEALRHVPNEDGNKNIDQVNQIRDSLAIMGDNSTAFSLPQPHLMRTKLCDLKDEDLDSTYVARRDQLKKLVASIIRPKIVQGKTLNGKEFISFLEQILDALNKGEIPSTGSLVEVFNKDIVERCVKLYNEKMVRVRLPMSEESLQSAHEMAHNEAIKAFDAQHFGRQHAKKSVDQLDEQMQEVYKNF…
>A.thaliana_AT1G03830	>A.thaliana.GBPL1	MRNPTDESGRAVQLVYVDENGKLKTDPEAIGALQKLKGPVAVVSLFGKALQGKSFIWNQLLSRSIGFEVQTLHRPCNGDIWMWIEPVKRISEDGTEYSLVLLDVELEDAKSIPATHNSQIFSLAILLSSVFIYGPTLGLNDIALDLSRLLEIRKQDHVGEAKDNTFFELGQFSPMFVQLMMDINSETVEGGEDVTQNSKLKKLRPLLLYGVDALMKFVSERVRPKQRGDTIVTGPPLAGFTKAFSENVNNNIVPKISSLWQTVEELEGRRARDTATEVYMSSLERSETPDESMLLEAHNKAVVEALTAFCESSIGNVEVKQKYKRDLWSFFAKALEDHKRVANVEAYSRCCNAIEDMGKKLWALPCSQDANIGDMIKALDTAVAEYEASINGPMKWQKL…
>A.thaliana_AT5G46070	>A.thaliana.GBPL3	MRSFFGRGGKDSPADSASPSPRSYPSTSPASSSAVTGPPRPIRLVYCDEKGKFRMDPEAVATLQLVKEPIGVVSVCGRARQGKSFILNQLLGRSNGFQVASTHKPCTKGLWLWSSPIKRTALDGTEYNLLLLDSEGIDAYDQTGTYSTQIFSLAVLLSSMFVYNQMGGIDEASLDRLSLVTQMTKHIRVKASGGTSSRSELGQFSPIFVWLLRDFYLDLVEDNRKISPRDYLEIALRPVQGSGGDIGAKNEIRDSIRALFPDRECFTLVRPLNNEKDLQRLDQISLEKLRPEFGAGLDAFTKFVFEKTRPKQLGGTVMTGPILVGITQSYLDALNNGAVPTITSSWQSVEETECRRAYDSGVEAYMAAFDQSKAPEEGALREEHEEAVRKALAIFNSNA…
>G.raimondii_Gorai.010G157500	>G.raimondii.GBPL1	MMRLFGMGKDSAVDVSPQSFGHSASASASVSAAPVTGPARPVRLLYCDEKGKFRMDPEAVAALQLVKEPIGVVSVCGRARQGKSFILNQLLGRSSGFQVAPTHRPCTKGLWLWSAPLKRTALDGTEYNLLLLDSEGIDAYDQTGTYSTQIFSLAVLLSSMFIYNQMGGIDEAALDRLSLVTQMTKHIRVKAGGRTTSASELGQFSPIFVWLLRDFYLDLVEDNRKITPRDYLELALRPVQGSGKDIAAKNEIRDSIRALFPDRECFTLVRPLNNENDLQRLDQISLDKLRPEFRAGLDALTKFVFERTRPKQVGGTVLTGPVLIGITQSYLDALNNGAVPTISSSWQSVEEAECRRAYDSAAEIYMSTFDRTKPPEEVALREAHDEAIQRALAAYNASA…
>G.raimondii_Gorai.007G141200	>G.raimondii.GBPL2	MDISHWVFVVSVLLLFLASGSFSIGSFHQPFPIVEPDPGHTKLRLSREGLEAISRINTPIAAVAVIGPYRSGKSFLLNQLLSLSCYEGFGVGHMRDTKTKGIWVWGTPLELNIDGVRTSVFYLDTEGFESVGKSNVYDDRIFALATVMSSVLIYNLPETVREADISRLSFAVELAEEFYGRVKGQDVAFEPAKLLWLIQRDFLEGKTVKEMVDEALRHVPNTGGDKNIDQVNQIRDSLAVMGDNSTAFSLPQPHLMRTKLCDLKDDDLDPMYVKKREQLKELVASIIRPKIVQGKSLNGKEFVSFLEKILEALNKGEIPSTGSLVEVFNKGIVERCLKLYNGRMGKLRLPMPEQSLQDAHDRSREEAMKAFDELHFGRRHAKSSFEQLDEDIKEVNKNI…
>G.raimondii_Gorai.011G030500	>G.raimondii.GBPL3	MMKYFGRGKGSAADVSPQSFGHSASPSSASASPVTGPARPIRLVYCDEKGKFRMDPEAVAALQLVKEPIGVVSVCGRARQGKSFILNQLLGRSSGFQVASTHRPCTKGLWLWSAPLKRTALDGTEYNLLLLDSEGIDAYDQTGTYSTQIFSLAVLLSSMFIYNQMGGIDETALDRLCLVTQMTKHIRVKAGARTTTASELGQFSPIFVWLLRDFYLDLVEDNKKITPRDYLELALRPVDGSGKDIAAKNEIRDSIRALFPDRECFTLVRPLNSENDLQRLDQISLDKLRPEFRAGLDALTKFVFERTRPKQVGATILTGPVLIGITESYLDALNKGAVPTISSSWQSVEEAECRRAYDSASEIYMSTFDRTKSPEEAALREAHEEAVQRSLAVYNASAV…
>G.raimondii_Gorai.001G242400	>G.raimondii.GBPL4	MEISYWIFVFSILLFSLVSGSSSIDNFHQPFPIVEPDPGHTKLRLSREGLEAISRITTPISAVAVIGPYRSGKSFLLNQLLSLSCDEGFGVGHMRDTKTKGIWVWGTPLEVDIDGVRTSVFYLDTEGFESVGKSNVYDDRIFALATVMSSVLIYNLPETIREADISRLSFAVELAEEFYGRVKGQDIAFEPAKLLWLIQRDFLQGKSVKEMVDEALRHVPNSDGDKNIDQVNQIRDSLAVMGDNSTAFSLPQPHLMRTKLCDLKDDDLDPMYVKKRGQLKELVASIIRPKIVQGKYLNGKEFVSFLEQILDALNKGEIPSTGSLVEVFNKGILERCLKLYSERMGKLRLPMPEQSLQDAHERSREEAMKAFEEQHFGRHHAKKSADQLDEEMKEVFKNV…
>C.reinhardtii_Cre08.g384200	>C.reinhardtii.GBPL1	MATNLVCFNESTKKFEIPDATVKLLRSLSGPVVCLGVCGRARQGKSFLLNQLVNKLHGQAGSGGGFTVGNTVRPCTKGLWLWSKPIPRTLPSGQTYHLLLLDAEGIDSYDQTADYSNHIFSLALLLSSLLVYNQMGSIDESSVDKLASVCEFAKLIRGKADSSSASASSSAADSAALLRDLAPSFVWLLRDFQFQLTEDGRQLTVRDYMEEVLRELPGAGEAVRSKNQMRASIKSLFPERDCHALVRPMLDESRLARMDALPPSELRPEFRKGLDSLVELLLSRARPKSLRGSLLTGPALAGLAEAYVKVINGGGVPALASTWGSVVAAECRRAQEAALETYRAGLDKARPPEVGVEALEAAHGSALEAALELFNKQALGEPAEREPYLRRLREAAAAA…
>C.reinhardtii_Cre11.g467610	>C.reinhardtii.GBPL2	MGTPLELIKYNTDSGTFEIGKAALDTLRKVKGPVAVVAVCGRARQGKSFILNQLLLKSSGGGFQVGATHRPCTKGLWMWSSPQQVTAADGSKHHLVLLDTEGIDAYDQTAQYSTQIFSLAVLLSSMFVYNQMGGIDESALDRLSLVTEMTKHVRVRAAAGSAGGEEGLGEHSPVFLWLLRDFYLQLEEEGGRKITPRDYLETALRPVPGAGPAVSAKNGIRASIAGLFPNRDCFTLVRPMHDEAALSAMDSLPRDKLRPEFQAGVKQLTEMILSRAQPKRFGSMGAMTGPVLAGLVGAYVGAMNNGAVPTIATAWQGVAESECRRGCDAAEAAYAAAWAAGGAVAAEEAELEARHQSCLAAARAAFEDIAVGDEAIKRAHEQRWQASVAARYKDVRGRL…
>C.reinhardtii_Cre16.g676200	>C.reinhardtii.GBPL3	MATRGDGEGGARSDVPTPAAGGEPLQLIAHNEGTWTIGEKALEVLKRIKAPIAVVAVCGRARTGKSYILNKLLGAAGAAGFEVASSYRPCTKGLWMWSQPLRRTALDGSNYYLVLLDTEGIDAYNQVVAGVRVRVGLRSLGPVHRTDQPRRILHTLSGSLPVRSLTLMQTTQDGVSLFSLAVLLSSLFVFNQMGGIDEAALDRLALVTELTRRIRVHGSPVAGSGGGAAEAPAAAEVEKTEKKKGKGKGSEASPNGGAGTGAGGSGGGAAGSALLEEVSALSEFTPSFMWLLRDFYYDLEGEHGVKQSPRDYLETALMPTAGSGPAVEAKNMIRESIKSLFKERECVTLVRPVSDEEALRNLDKLPEEELRPEFVEGVSKLTAAIFARAQPKRLGTQLL…
>C.reinhardtii_Cre03.g173400	>C.reinhardtii.GBPL4	MAPASDACIGAPLALVTWEPDTGKFEFGPGLDALKVATGQDNVPLAVVAVTGLPRTGKSSLLNQLVRELLGLELPPEHGFKTGHTTEACTQGLDMWWPPLPVRLPQAGMDSDGSVAATGAVSRAAAGRPTHRLLLLDVEGTSAARMCKSRSVRVMALTALLSSLFVYNSMNVIDEDAVERLGLVGEVVRRVREHAGAHTGGLGKHAPTFVWVLRDAHLQPAVINGREETPTEYMERQLAPLSRKGANGTHGADPDGDGGGNGGAGDDPRTALRALFPHANECRMLPQPLADGGRLRAGAGPGSLGATDLAPAFREGVRELATLIAARARPKSWGGGQAPGATPTAGSACEGGGGCAAATPVTGPVLAALLEAYVGAINSGAVPVIADAWEATLRRECDR…
>M.truncatula Mt4_Medtr7g096020	>M.truncatula Mt4.GBPL1	MEQLVEKVKYHSLWWLKANKTNFMYGTQRWCNNLRSFRFSDIKPHLTLLMDTLLSLLFLLFFLSPTVSSETIINFHQPFPIVEPDPGHTKLRLSQDGLEAIERITNPIASVAVIGPYRSGKSFLLNQLLSLSCYEGFGVGHMRDTKTKGIWIWGTPIDLEIDGVKTSVFYIDTEGFESIGKSNVYDDRIFALATVISSVLIYNLPETIREADISRLSFAVELAEEFYGRVKGQDVAFEPAKLLWLIQRDFLQGKSVQQMVDEALRQVPNKDRDRNIDMINQIRDSLAIMGDNSTAFSLPQPHLQRTKLCDLKDGELDPSYVKKREKLKELVSSIIRPKIVQGKSLNGKEFVSFLKQILEALNKGEIPSTGSLVEIFNKDILERCLKLYSEKMATLALPL…
>M.truncatula Mt4_Medtr1g070940	>M.truncatula Mt4.GBPL2	MVLLFLLIISLSSIPSFSIHNFHQPFPIVEPDPGHTKLRLSREGLEAIERITNPIASVAVIGPHRSGKSFLLNQLLSLSCYEGFGVGHMRDVKTKGIWVWGTPIELDINGVRTSVLYLDTEGFESVGKSNVYDDRIFALATVMSSVLVYNLPETIREADISRLSFAVELAEEFYGRVKGDDVAFEPAKLLWLIQRDFLQGKSVQEMVNEALQRVPNTNGDKNIDLVNQIRDSLAMMGNNNTAFSLPQPHIQRTKLCDMNDVELDQLYVTRREQLKELVTSIISPKIVQGKTLNGKEFVSFLEQILDALNKGEIPSSGSLVEVFNKGIIERCLKLYGEKMATLDLPLSEEYLQGVHNRSRNEVMKVFDQQHFGHHHAKKSTMQLNEEIKKMYKNVILQNE…
>M.truncatula Mt4_Medtr4g088220	>M.truncatula Mt4.GBPL3	MFNLFNRNKENPADASPQSPAPARPSSSSSQFTGPPRAIRLVYCDEKGKFRMDPEAVAILQLVKEPIGVVSVCGRARQGKSYILNQLLGSSGGFKVASTHRPCTKGLWMWSAPLKRTALDGTEYNLLLLDSEGIDAYDQTGTYSTQIFSLAVLLSSMFIYNQMGGIDEAALDRLSLVTQMAKHIRVRASGEKTSASEIGQFSPIFVWLLRDFYLDLTEDNRKITPRDYLELALRSVQGNRNDVAAKNEIRESIRALFPDRECFTLVRPLNNENDLQRLDQISSDKLRPEFRRDIQALIKFVFERTRPKQVGATMMTGPVLIGITESYLDALNHGAVPTISSSWQSVEEAECRRAYDFATEVYMASFDRSKPPEEVALMEAHEQAVQKSMSAFNASAVGV…
>A.trichopoda_evm	>A.trichopoda.GBPL1	MATWPRDLLVVILFGLYISVCSSPEDYRRAFPIIEPDSGHTKLRIAREGLEAIERITNPIAAVAVIGPYRSGKSFLLNQLLSLSCNEGFGVGHMRDTKTKGIWIWGVPIELEIDGVKTSVFYLDTEGFESVGKSNVYDDRIFSLATVMSSVLIYNLPETIREADISRLSFAVELAEEFYGRVKGQDVAFEPAKLLWLIQRDFLEGKSVQEMVNEALRLVPNHSGDKNINQVNQIRESLAIMGDNSTAFSLPQPHLLRTKLCDMEDADLEPMYVKKREQLKALVTSIIRPKIVQGKHLNGKEFISFLEQILEALNKGEIPSTGSLVEVFNKGILERCLALYSEMMSHVGLPLSEQMLHHTHDQSRKKVMEVFEQQHFGRHHAQRSVVKLDDEIQKVYKNL…
>A.trichopoda_evm	>A.trichopoda.GBPL2	MMQMLKFRSPSPKERDEPHAVVPPSPSMSLSVPTGPARPLRLVYCDEKGKFQMDPEAVAMLQLVKEPIGVVSVCGRARQGKSFILNQLLGRSSGFQVASTHRPCTKGLWMWSAPLKRTALDGTEYNLLLLDSEGIDAYDQTGTYSTQIFSLAVLLSSMFIYNQMGGIDEAALDRLSLVTEMTKHIRVRASGGRTTTSELGQFSPVFVWLLRDFYLDLAENGRQITPRDYLELALRPAHGGGRDTTTKNEIRESIRALFPDRECFTLVRPLNSEKDLQRLDQIPLDKLRPEFRSGLDALTKYVFERTRPKQVGATTMTGPLLAGITQAFLDALNSGAVPTISSSWQSVEEGECRRAYDLAAEAYISNFDRSKPPEEVALREAHEDSVQKSLSIYNGNAVG…
>B.distachyon_Bradi2g16627	>B.distachyon.GBPL1	MLQRLGLRGSPSAPAEDGASVSAPPAVAPSGNGGAGLGRPLRLAYCDEKGKFVMDPEAVAALQLVKGPVGVVSVCGRARQGKSFVLNQLLGRSSGFQVASTHRPCTKGLWMWSAPLKRTGLDGTEYNLVLLDTEGIDAYDQTGTYSIQIFSLAVLLSSMFIYNQMGGIDEASIDRLSLVTEMTKHIRVRASGGRSTASELGHFSPVFVWLLRDFYLDLAEDNRKITPRDYLELALRSVQGGGRDVSAKNAIRESIRALFPDRECFTLVRPVNNEKDLQRLDQLDLNTFRPEFKSGLDAFTKFVFDRTRPKQLGASTMTGPILAGLTQSFLDAINTGAVPTISSSWQSVEETECRRAYDSALDTYRSSFNQKKSVEEDALREAHEAAVNKAINVFNASAV…
>B.distachyon_Bradi1g05490	>B.distachyon.GBPL2	MTRWRWAPGRICAVVLIWLAAAAAGDPDPDDLDRAFPIVEPDYGHTKLRLSEQGLEAIRRIENPIAVVAVIGPYRSGKSFLLNQLLSLSCDKGFGVGHMRDTKTKGIWTWGAPIEMDVDGTKVSVLYLDTEGFESVGKSNVYDDRIFALATVLSSVLIYNLPETVREADISRLSFAVEIAEEFYGRVKGGDIAFEPAKLLWLIQRDFLQGKSVQQMVNEALQRVPNDNGNKYIDEVNQIRDSLAVMGNNSTAFSLPQPHLQRTKLCDMDDKELDPLYVERREQLKHVVGSIIRPKLVQGKTLNGKEFVSFLQQILEALNKGEIPSTGSLVEIFNKAILERCLKVYREKMDGLRLPVSVDKLQQNHEVANDQARMLFDKQHFGKHHAAQSVLKLDDEIKK…
>B.distachyon_Bradi1g55470	>B.distachyon.GBPL3	MGWRRCALAIWAAAAIVWTLAAAVGESDAGELERAFPIVEPDYGHTKLRLSKEGLEAIQRINTPIAAVSVIGPYRSGKSFLLNQLLSLSCNKGFGVGHMRDTKTKGIWVWGTPVEIDVDGSKVSVLYLDTEGFESIGKSNVYDDRIFALAAVLSSVLVYNLPETIREADISRLSFAVELAEEFYGRVKGQDVAFEPAKLLWLIQRDFLQGKSVQQMVDEALQRVPNSNGDKYIDEVNQIRDSLAVMGDNSTAFSMPQPHLQRTKLCDMEDQELDPLYVERRDALKQLVASMIKPKLVQGRTLNGKEFVSFLGQILEALNKGEIPSTGSLVEVFNKGILERCLTLYTEKMERVSLPVSVDKLQQVHDLAEDEARKLFDKQHFGKHYAAQSFLNLDEEMKK…
>B.distachyon_Bradi3g11377	>B.distachyon.GBPL4	MMQMLGLRGSASKERDRSHRGDALPASPSAATPGSPWTPSSASSPRSPFAGGGGGGRPLRLVYCDERGKFRMDPEALSVLQLVKGPVGVVSVCGRARQGKSFILNQLLGRSSGFQVASTHRPCTKGLWMWSSPIKRTALDGTEYSLLLLDTEGIDAYDQTGTYSIQIFSLAVLLSSMFIYNQMGGIDEAALDRLSLVTEMTKHIRVRANGGRSTASELGQFSPIFTWLLRDFYLDLVENDRKITPRDYLEIALKPLEGRGKDLSSKNEIRESIRALFPDRECFTLVRPLNNENELQRLDQIPLEKLRPEFQSGLDELTKFIFARTRPKQVAGTVMTGPVLAGVTQSFLDAINNGAVPTISSSWQSVEEAECHRAYDLAVEVYMSSFNRSKLAEEDALRD…
>H.vulgare_HORVU5Hr1G106140	>H.vulgare.GBPL1	MGRRWGPGICAVALLCLAAAAAAGDPDPDELDRAFPIVEPDYGHTKLRLSEQGLEAIRRIENPIAIVGVIGPYRSGKSFLLNQLLSLSCDKGFGVGHMRDTKTKGIWIWGKPVEMDVDGTKVSVLYLDTEGFESVGKSNVYDDRIFALATVLSSVLIYNLPETVREADISRLSFAVEIAEEFYGRVKGEEIAFEPAKLLWLIQRDFLQGKSVQQMVNEALQRVPNANGNKYIDEVNQIRDSLAVMGNNSTAFSLPQPHLQRTKLCDMEDKELEPLYVTRREQLKQVVGSIIKPKFVQGKTLNGKEFVSFLQQILEALNKGEIPSTGSLVEIFNKAILERCLKVYKEKLEGLGLPVPVEKLQQIHEVANDEAKMLFDKQHFGKHHAVQSVLKLEDEIKKV…
>H.vulgare_HORVU1Hr1G087340	>H.vulgare.GBPL2	QPRGVHRPRPTKRTDQGPTQHPGPAQRASPPAQKAAATSPPNCPTPPSFFLLTCPRTPTDDTPGSSSAPFPLFPFETQAARPLTASDDAMLQRLGLRGSPSAAAAADASASPAAPAAAAGGLGRPLRLVYCDDKGKFVMDPEAVAALQLVKGPVGVVSVCGRARQGKSFVLNQLLGRSSGFQVASTHKPCTKGLWMWSAPLKRTGLDGTEYNLVLLDTEGIDAYDQTGTYSIQIFSLAVLLSSMFIYNQMGGIDEASIDRLSLVTEMTKHIRVRASGGRSSASELGHFSPVFIWLLRDFYLDLSEDNRKITPRDYLELALRPVQSGGRDVSSKNGIRESIRALFPDRECFTLVRPVNNEKDLQRLDQLPMNTFRPEFTSGLDAFTKFVFDRTRPKQLGA…
>Z.mays_Zm00001d018964	>Z.mays.GBPL1	MGCAPVVWAAVWLLAAAVAGFADPGGLERAFPIVKPDYGHTKLQLAKEGLEAIQRIRTPIAAVSVIGPYRSGKSFLLNQLLSLSCDNGFGVGHMRDTKTKGIWVWGSPVEVDIGGSKVSVLYLDTEGFESVGKSNVYDDRIFALATVLSSVLIYNLPETIREADISRLSFAVEIAEEFYGRFMKYRSISKSCRGALQGQDVAFEPAKLLWLIQRDFLQIVSILQIISFVAVSFLFYKSICLNLSLQGVPTFLKEGKSVQQMVDEALQRVPNNNGDTNIDELNQIRDSLAVMGDNSTAFSLPQPHLQRTKLCDMEDQELDPLYVKKRDQLKEVVASMIKPKIVQGRTLNGTEFVSFLGQIVDALNKGEIPSAGSLVEIFNKAILERCLKVYSEIMGRAGL…
>Z.mays_Zm00001d039005	>Z.mays.GBPL2	MLQMLGFRGGSPSTGDASPAISGDGGAAARPLRLVYCDDKGKFVMDPEAVAALQLVKGPVGVVSVCGRARQGKSFILNQLLGRSGGFQVASTHRPCTKGLWMWSAPLKRTGLDGTEYSLVLLDTEGIDAYDQTGTYSIQIFSLAVLLSSMFIYNQMGGIDESALDRLSLVTEMTKHIRVRASGGRSTASELGQFSPVFVWLLRDFYLDLAEDNRKITPRDYLELALRPVQGGGRDISAKNAIRDSIRALFPDRECFTLVRPVNNEKDLQRLDQLPIALETYLHFKQFDGIYKLCLSLHDLSNFRPEFRSGLDAFTKFVLDRTRPKQLGATTMTGPILAGLTQSFLDAINNGAVPTISSSWQSVEEAECQRAFDSAVGTYNSSFDHKKHIEEDSLREAHE…
>Z.mays_Zm00001d009564	>Z.mays.GBPL3	MFQMLGLRGGSPSAGEATPVMSGDGGAVAGPARPLRLAYCDEKGRFVMDPEAAAALQLVKGPVGVVSVCGRARQGKSFILNQLLGRSSGFQVASTHRPCTKGLWMWSTPLKRTGLDGTEYSLVLLDTEGIDAYDQTGTYSIQIFSLAVLLSSMFIYNQMGGIDEAALDRLSLVTEMTKHIRVRASGGRSTASELGQFSPVFVWLLRDFYLDLTEDNRKITPRDYLELALRPVQGGGRDISAKNAIRESIRALFPDRECFTLVRPVNNEKDLQRLDQLSLSNFRPEFRSGLDTFTKFVLDRTRPKQLGASTMTGPILAGLTQSFLDAINSGAVPTISSSWQSVEEAECRRAFDSAVGTYNSSFDHKTYIEEDSLREAHEDAMRKAISVFNASAVGAGSAR…
>Z.mays_Zm00001d051260	>Z.mays.GBPL4	MLPLLQDFYLDLAEDNRKITPRDYLELALRPVQGGGRDISAKNAIRDSIHALFSNRECFTLVQPVNNEKDLQRLDQLPVRFKLFLSSFAQIAKYPHTYCCIYFLTMYSELLIGLDYFKKFGNFLEGSGLRLLLKHIYTLYSLMACTNYLSNFHPEFRSGLDGFTKFVLDRTRPKQLEASTMTGLILAGLTQSFLDAINNGVVPTISSSCPVLDLFRRQLEHIDTERNALRLKCNSSDDKLALLRKHLEASESHRA
>Z.mays_Zm00001d015714	>Z.mays.GBPL5	MMQMLGLRGSASKDRGRGGDASPSSAVAGATGTPRSPWTPASASSPRSPFAAEAGGEGGGGRPLRLVYCDERGRFRMDPEAVAALQLVKGPVGVVSVCGRARQGKSFILNQLLGRSSGFQVASTHRPCTKGLWMWSAPIKRTAFDGTEYSLLLLDSEGIDAYDQTGTYSIQIFSLAVLLSSMFIYNQMGGIDEAALDRLSLVTEMTKHIRVRANGGRSTASELAQFSPIFIWLLRDFYLDLVENGRKITPRDYLEIALRPLEGRGKDISSKNEIRESIRALFPDRECFTLVRPLNNENELQRLDQIPLEKLRPEFQAGLDELTRFIFERTRPKQVAGTIMTGPVLAGITQSFLDAINNGAVPTISSSWQSVEEAECRRAYDSAAEVYMSSFSHIKLAEE…
>Z.mays_Zm00001d015941	>Z.mays.GBPL6	MLPLLQDFYLDLAEDNRKITPRDYLELALRPVQGGGRDISAKNVIRDSIRALFPDRECFTLVQPLNNEKDLQRLDQLPVSISSFELQLLFVALYLKFSANIICC
>Z.mays_Zm00001d013075	>Z.mays.GBPL7	MWRGRCAPGISVAALALLAVAAAAGAAAGDPDPDDLERAFPIVEPDHRHTKLRLSEQGLEAIRRIETPIAVVGVIGPYRSGKSFLLNQLLSLSCDKGFGVGHMRDTKTKGIWIWGTPVEMDVDGSKVSVLYLDTEGFESVGKSNVYDDRIFALATVLSSVLIYNLPETVREADISRLSFAVEIAEEFYGRVKGQDVAFEPAKLLWLIQRDFLQGKSVQQMVNEALQRVPNDNGDRYINEVNQIRDSLAVMGNHSTAFSLPQPHLQRTKLCDMEDKELEPLYVKRREQLKQLVSSIVKPKIVQGRTLNGKDFVSFLQQILEALNKGEIPSTGSLVEIFNKAILDRCLKVYREKMDSLNLPVPVDELQKLHEMTNGEARILFDKQHFGKHHAAQSALKLED…
>O.sativaKitaake_OsKitaake07g053300	>O.sativaKitaake.GBPL1	MGWRSRASAVAVLWMLAAVVAAAALDPDQDELERAFPIVEPDHGHTKLRLAKEGLEAIKRIETPIAAVAVIGPYRSGKSFLLNQLLSLTCNKGFGVGHMRDTKTKGIWVWGTPIELDVNGSKVSVLYLDTEGFESIGKSNVYDDRIFALATVLSSILIYNLPETIREADISRLSFAVEIAEEFYGRVKGQDVAFEPAKLLWLIQRDFLQGKSVQQMVDEALQRVPNNNGDKYIDEVNRIRDSLAFMGDNSTAFSLPQPHLQRTKLCDMDDQELDPLYIERRDELKQIVTSMIKPKLLQGRTLNGKEFVSFLRQILEALNKGEIPSTGSLVEVFNKAILERCLKLYNERMERVGLPVSVDKLQLIHNLAEDEARKLFDKQHFGKHHTTRSILKLDEEMRK…
>O.sativaKitaake_OsKitaake02g138100	>O.sativaKitaake.GBPL2	MDPEAVAALQLVKGPVGVVSVCGRARQGKSFILNQLLGRSSGFQVASTHRPCTKGLWMWSAPIKRTALDGTEYSLLLLDTEGIDAYDQTGTYSIQIFSLAVLLSSMFIYNQMGGIDEAALDRLSLVTEMTKHIRVRANGGKSTASELGQFSPIFIWLLRDFYLDLVENDRKITPRDYLEIALRPLEGRGKDISSKNEIRESIRALFPDRECFTLVRPLNSENELQRLDQIPIEKLRPEFQAGLDELTRFILERTRPKQVAGTVMTGPVLAGVTQSFLDAINNGAVPTISSSWQSVEEAECRRAYDSAAEVYLSAFDRTKQAEEDALRDAHEAALRKALEAYGTVAVGTGTSRMHYEKVLSNFCRKTFQEYKRNAFLEADKQCSNMIQIMERKLRAACSA…
>O.sativaKitaake_OsKitaake03g374600	>O.sativaKitaake.GBPL3	MGRWAAGICAVALVWLAAAAAGDLEPDELERAFPIVEPDYGHTKLRLSQQGLDAIRRIETPIAVVGVIGPYRSGKSFLLNQLLSLSCEKGFGVGHMRDTKTKGIWIWGTPVEMDIDGSKVSVLYLDTEGFESVGKSNVYDDRIFALATVLSSVLIYNLPETVREADISRLSFAVEIAEEFYGRVKGQDVAFEPAKLLWLIQRDFLQGKSVQQMVNEALQRVPNESGDKYIDEVNQIRDSLAVMGNNSTAFSLPQPHLQRTKLCDMDDRELDPLYVKRRDELKQVVASITRPKIVQGKTLNGKEFVSFLQQILEALNKGEIPSTGSLVEIFNKAILDRCLKVYRDKMDGLRLPVPVDRLQQVHETAIDQARMLFDKQHFGKHHAAQSILKLDDEIKKVYR…
>O.sativaKitaake_OsKitaake05g263000	>O.sativaKitaake.GBPL4	MLQMLGLRGSPSAGDAGGDAPVRNGGEGGGGPGRPLRLVYCDEKGKFVMDPEAVAALQLVKGPVGVVSVCGRARQGKSFVLNQLLGRSSGFQVAPTHRPCTKGLWMWSAPLKRTGLDGTEYNLVLLDTEGIDAYDQTGTYSIQIFSLAVLLSSMFIYNQMGGIDEAALDRLSLVTEMTKHIRVRASGGRSTASELGHFSPVFVWLLRDFYLDLTEDNRKITPRDYLELALRPVQGGGRDVSSKNAIRESIRALFPDRECITLVRPVNNEKDLQRLDQLPLNNFRPEFRSGLDALTKFVFDRTRPKQLGASTLTGPVLSGLTQSFLDAINTGAVPTISSSWQSVEEAECRRAYDSAIDTYNSSFDRRKPAEEDAMREAHEDALKKAVSVFNASAVGAGLA…
>P.trichocarpa_Potri.002G046000	>P.trichocarpa.GBPL1	MKISCWILILWLLLCILASGSLSIDNFNQAFPIIEPDPGHTKLRLSSEGLEAIKRITNPIAAVSVIGPYRSGKSFLLNQLLSLSCYEGFGVGHMRDTKTKGIWVWGTPLELDINGVKTSVFYLDTEGFESIGKSNVYDDRIFALATVLSSVIIYNLPETIREADISRLSFAVELAEEFYGRVKGQDVAFEPAKLLWLIQRDFLQGKSVQQMVNEALQHVPNSDGNKNIDQVNQIRDSLAIMGDNSTAFSLPQPHLQRTKLCDLKDGELDPMYVKKREQLKELVASIIRPKIVQGKSLNGKEFVAFLEQILEALNKGEIPSTGSLVEVFNKGILERCLKLYSEMMAKLRLPLPEKSLQNVHDSSKGETMKSFDEQHFGRHHAKRSVMQLDEEIEKVYKNF…
>P.trichocarpa_Potri.011G058500	>P.trichocarpa.GBPL2	MFGFFRGSADSSPQSSYSQSSSSSMSPSPSAPPVTGPARPIRLVYCDEKGKFRMDPEAVATLQLVKEPIGVVSVCGRARQGKSFILNQLIGRSSGFQVASTHRPCTKGLWLWSAPLKRTALDGTQYNLLLLDSEGIDAYDQTGTYSTQIFSLAVLLSSMFIYNQMGGIDEAALDRLSLVTQMTKHIRVRASGGRSSASELGQFSPIFVWLLRDFYLDLVEDNRRITPRDYLELALRSVQGNGKDIAAKNEIRDSIRALFPDRECFPLVRPLNNENDLQHMDQISLDKLRPEFRAGLDALTKFVFERTRPKQIGATVMTGPVLVGITESYLEALNNGAVPTISSSWQSVEEAECRRAYDAATEIYMSSFDRSKPTEEVVLRESHEEAVKKSLAAFNAAAV…
>P.trichocarpa_Potri.004G049400	>P.trichocarpa.GBPL3	MFKIFRGRDTTADSSPQSSYSPSSSSSLSPSPSSPPVTGPARPIRLVYYDEKGKFRMDSEAVAALQLVKEPIGVVSVCGRSRQGKSFILNQLLGRSSGFQVASTHRPCTKGLWLWSAPLKRTALDGTEYNLLLLDSEGIDAFDQTGTYSTQIFSLAVLLSSMFIYNQMGGIDEAALDRLSLVTQMTKHIRVRASGGRSSASELGQFSPIFVWLLRDFYLDLVEDNKRITPRDYLELALRPVQGSGKDIAAKNEIRDSIRALFPDRECFPLVRPLNNENDLQRMDQISLDKLRPEFRAGLDALTKFVFERTRPKQVGATVMTGPILVGITESYLEALNNGAVPTISSSWQSVEEAECRRAYDTATEIYMSSFDRSKPPEEVFLRESHDEAVQKSLAAFNA…
>P.trichocarpa_Potri.005G168402	>P.trichocarpa.GBPL4	MFKIEIFQLLGRSSGFQVASTHRPCTKGLWLWSAPLKRTALDGTQYNLLLLDSEGIDAYDQTVSAFTLSR
>P.trichocarpa_Potri.017G016800	>P.trichocarpa.GBPL5	MMQKMTNPVSFPEKDSNNTNNAEPSNAGRPIKFIYYDESGKFKVHPDAVDALMQIKGPIGVVSVCGRARQGKSFLLNQLLGTSTGFQVGSTHRPCTKGIWIWSEPLKRAALDGTEYSLVLLDCEGIDAYDQTGTYSAQIFSLAILLSSLFVYNQMGVIDEAALDCLSLVSEMTKHIHVKASGEKDTVPDLGHFSPVFVWLLRDFYLDLKEDNTKITPCNYLELALRPVLGSGKDVAARNKIRESIRALFPNRECFTLVSPLNNEADLQHLDRVLLDKFRPEFLSGLNMLAKFVFERTKPKQVGGTVMTGPILAGITKSFLDALNRGAVPTISSSWQNVEESECQKAFDTAIEVYMSAFDRTKPADEVSLQEVHDEAVQKSISVYNASAVGVGSARQKYE…
>P.patens_Pp3c22_17680	>P.patens.GBPL1	MDGRQSKTCSRVAFLSFVLCYFIGVVGYGDMSGSHLRGSTSSQFHKAFSIVEPDPGHTKLAVSRSGLNAIARITNPIAVVAVIGPYRSGKSFLLNQLLSLSCNEGFGVGHMRDTKTRGIWAWGEPLEINLDGVKTSVLFLDTEGFESIGKSNVYDDRIFALAAIMSSVLIYNLPETVREADIAKLSFAVDLAEEFYGRVKGRESILEPAKLLWLIQRDFLEGKSVQAMVEEALQTVPNPDNNKDIFQVNRIRKSLSLMAENSTAFSLPQPHLERTKLCEMGDSELHHSYVSQRERLKKVVTSMIRPKIVQGGTITGKDFVSLLEQTLDALNKGEIPSAGYVVEAFNRAVVDRCVALYNTRMSKFQLPVREEELLSGHESTVHEVTSLFGKERFGRQKDN…
>P.patens_Pp3c22_9810	>P.patens.GBPL2	MVAMKNALLILVLLITASFNRHDVYSSPDPLSPSEVAVGSEFDYVSKEPRVEFPVDDGRTMQLLKPGTNHDQLELNQMVLEKLAAIEEPLSFVSVVGPYHGGKSFLLNVLVNSTQGFSVGAVPDPETRGIWIRVVPKEKLVGKDGSRVVLVDTEGFYGEGATRSYDARIFAIATLMSSHLIYNTLRTIGDAQSVSALADLAKQAQVFNLQNWLHSAEAKSDQQQFSSPTNMDPFLLLKTLDFPPLTWVVQGFDMEVSDAHSPMDHLKRYLEAHAHSGDRTIDTLFTKGISCYTMRSPTDLNKLREEVGGEGLAAHTELYSRLHPNYLADAARLQRAVFGSLIAKGGFNGKTLAGILPLLVHYVNEDFPLNAERKLRDVLTEVVIDGAFSGGAQYFQMAM…
>P.patens_Pp3c24_12770	>P.patens.GBPL3	MWSMSIKRTVADGNENNLILLDSEDISSYDQSPWCFEHSTVVWTAIPSYIRKSLCDKMCVIDTKLAQVCMCSIVCIVHCRYSTKIFSLATFLSSMFVYNQVLHA
>P.patens_Pp3c24_12790	>P.patens.GBPL4	MWSMSIKRTVADGNENNLILLDSEDISSYDQSPWCFEHSTVVWTAIPSYIRKSLCDKMCVIDTKLAQVCMCSIVCIVHCRYSTKIFSLATFLSSMFVYNQVLRA
>P.patens_Pp3c15_17350	>P.patens.GBPL5	RQLALNKARQDKQHAELRMAEALKRMEEAERHWKIAEKREKFASEAADQARNNSSATEKEKLESQRLAVERLAAIER
>P.patens_Pp3c2_33790	>P.patens.GBPL6	MMSRFGFRTPQKPPKLDEPEPEPEKPVVIQMKRPQYATPTMSGAGGPARPLRLVYCDERGKFKMDPEAVAALHMVKGPLGVVAVCGRARQGKSFILNQLLGRSSGFTVAPTHRPCTKGLWMWSSPLKRTAPDGSEYSLLLLDSEGIDAYDQTGTYSTQIFSLAVLLSSMFVYNQMGGIDEAALDKLSLVTEMTKHIQVRASSSSQAASASEIGQFSPLFLWLLRDFYLDLTEDGRRITPRDYLESALQPIPGSGKAIASKNEIRNSIRALFPERDCFTLVRPLNDEKELQKLDQINMEKMRPEFRAGLDALTKYIFERTRPKQLGSLVMTGPMFAGLTQSFLDAINAGAVPTIATSWQNVEENECRRAHDMAVEKYTQVFNKDVSYDEAALQEAQEEAV…
>P.patens_Pp3c3_11940	>P.patens.GBPL7	MLKIFGLGHHTEDKPEANHVIEGMETETSAAVHSPPPPVSSNRRSSVGKWSARPLRLVYCDERGKFRMDPEAVAALQLVKGPVGAVSVCGRARQGKSFILNQLLGQSNGFEVAATQKPCTKGLWMWSAPIKRTAADGSEYNLILLDSEGIDSYDQTGQYSTQIFSLAILLSSMFVYNQMFGIDEAALDNLSLVTEMTKHIRVRASQNTTSADELGRFSPLFVWLLRDFYFDLSDDGHRITPRDYLESALQPVPGSGKAAASKNEIRNSIKALFPERDCFTLVRPLEAEQRLQHLDEIPVNQLRPEFRAGLDKLTKYIFDRAGPKRLGSIILTGPMFAGLTQSFLDAINSGAVPTIANSWQNVEESACRRAYELAIRTYTESFDRSTPPEETLLQEAHDE…
>P.patens_Pp3c1_10700	>P.patens.GBPL8	MLSRFGFRTPQKPPKPDDPEPEPETPVVIQTQRPQYAVPPTSGAGGPARPLRLVYCDEKGKFKMDPEAVAALHMVKCPLGVVAVCGRARQGKSFILNQLLGRSSGFTVGPTHRPCTKGLWMWSSPLKRTAPDGSEYSLLLLDSEGIDAYDQTGTYSTQIFSLAVLLSSMFVYNQMGGIDEAALDKLSLVTEMTKHIQVRASSSRGASASEIGQFSPLFLWLLRDFYLDLTEDGHRITPRDYLESALQSIPGAGKAISSKNEIRSSIRALFPERDCFTLVRPLNDEKELQKLDQINMEKMRPEFRVGLDALTKYIFERTRPKQLGTLVMNGPMFAGLTQSFLDAINAGAVPTISTSWQNVEENECRRAHDMAVQKYSLVFNKDVTHDEVALQEAQEEAVQ…
>P.patens_Pp3c12_11340	>P.patens.GBPL9	MLKIFGLGHHTDEKHEDSHVTEDMETEIPVVVQSTPPVSSSIRNNVARGPARPLRLVYCDEGGKFRMDPEAVAALHLVKGPVGAVSVCGRARQGKSFILNQLLGRSSGFEVASTQKPCTKGLWMWSAPVKRTAPDGSEYNLILLDSEGIDSWDQTGQYSMQIFSLAVLLSSMFVYNQMFGIDEAALDNLSLVTEMTKHIRVRASHDVTSPDELGRFSPSFLWLLRDFYFELVDDGHKISPRDYLESTLRPIPGTGKAAAAKNEIRSSIKALFPDRDCFTLVRPLEEEHQLQHLDEIPMDKLRPEFRAGLDKLTKYILDRAGPKQLGSITLTGPMFASLTQSFLDAINSGAVPTIANSWQSVEESECRRAYELAVKTYSEDFDKTIPPEEALLQEAHEEA…
>P.patens_Pp3c18_2640	>P.patens.GBPL10	MRPNSSGIPDCGKTKWKQIVLILQTSTHLCITSTNFLLFPIHERIHSHKKKKPRHRILTNHAPSAIDKNSTLELHIRALTKSWTKRSTSMSWWQPPRRRADSSQTSTFEYRIIGFGNEQGFVDFELLCLQHTRKLRQLALNKARRDRQHAEQRMAEALKRMEEAERHWKIAEKREKFASEAADMARNDSSATEKEKLESQRLAVERLAAIERLEPRCESLERERDDLTQLQVENERVLLKDVLRRCRCCQ
>P.patens_Pp3c18_12950	>P.patens.GBPL11	MTIVLLFLALLIFPSSHRRDVNSQSELLFPESTARYDGVNVETESDHLNSDLSEMFSEDDDRAMQLLKPGAYHDRLELNQMVLERLAAIEEPLSFVSVVGPYHGGKSFLLNVLLKSTQGFTVGAVPDIETRGIWIRVVPKKKLTGADGSRIVLMDTEGFYGEDATRSYDARIFAMATLVSSHLIYNTLRTIGDAQSVSALADLAKEAQVFNLQNWLHSAEASSDQQQFSSPSNMDPFLILKTLDFPPLTWVVQGFDMDIHAHKPMEYLHKYLEAHAHSGDLTIDTLFTQGISCVPMRTPTDLNKLREEVGGVGLAAHAELYSYLHPGYLADAKRLRTAVFGKLKAKGGFSGSTLAGVLPLLVHYVNEDFPLNTERKMRDVLTDIVIDGAFSGGVQYFQM…
