# Supplementary material for: GBPL3 localizes to the nuclear pore complex and functionally connects the nuclear basket with the nucleoskeleton in plants
Source: PLoS Biol. 2022 Oct 21;20(10):e3001831. doi: 10.1371/journal.pbio.3001831 (PMC9629626; doi:10.1371/journal.pbio.3001831)
Supplement: S2 Data — (XLSX) [file pbio.3001831.s006.xlsx]

## Sheet: LFQ_Enriched candidates
Accession Number	Symbol	description	Log2_GBPL3_vs_WT_ratio	p_value_GBPL3_vs_WT	PSM norm_GBPL3	PSM norm_WT
AT5G46070	GBPL3	Guanylate-binding family protein	7.72	4.59e-06	221.248	11.4884
AT1G20110		RING/FYVE/PHD zinc finger superfamily protein	6.82	5.07e-06	42.7565	2.00645
AT3G26560		ATP-dependent RNA helicase, putative	6.8	1.06e-05	118.56	1.49788
AT4G26750	LIP5	hydroxyproline-rich glycoprotein family protein	6.77	5e-06	19.4655	0
AT1G68790	LINC3 (CRWN3)	little nuclei3	6.69	1.06e-05	91.4898	0
AT5G40490	HLP1, RBGD5, RNA-BINDING GLYCINE-RICH PROTEIN D5	RNA-binding (RRM/RBD/RNP motifs) family protein	6.57	2.76e-06	25.4191	0
AT2G32700	LUH	LEUNIG_homolog	6.35	0.000108436	33.5703	0
AT1G12270	Hop1	stress-inducible protein, putative	6.33	1.16e-05	56.815	0
AT5G53330		Ubiquitin-associated/translation elongation factor EF1B protein	6.3	1.26e-05	17.826	0
AT3G16830	TPR2	TOPLESS-related 2	6.09	1.57e-05	32.431	0.494651
AT5G25060	REDUCED RED-LIGHT RESPONSES IN CRY1CRY2 BACKGROUND 1, RRC1	RNA recognition motif (RRM)-containing protein	6.07	1.29e-05	49.7105	0
AT1G32490	EMB2733, ESP3	RNA helicase family protein	6.01	7.9e-06	28.1169	0.494651
AT1G13930		Involved in response to salt stress. Knockout mutants are hypersensitive to salt stress.	5.99	3.04e-05	20.0352	2.00645
AT2G40650		PRP38 family protein	5.89	8.91e-06	24.3377	1.99253
AT5G27030	TPR3	TOPLESS-related 3	5.88	1.66e-05	22.198	0
AT2G20330	OVERLY ZINC SENSITIVE3, OZS3	Transducin/WD40 repeat-like superfamily protein	5.87	3.37e-05	51.9081	0
AT1G80490	TPR1	TOPLESS-related 1	5.85	1.82e-05	44.3845	0.494651
AT1G15750	WSIP1, TPL	Transducin family protein / WD-40 repeat family protein	5.83	3.82e-05	60.6289	0.494651
AT1G30480	DRT111	D111/G-patch domain-containing protein	5.73	8.9e-06	16.7793	0
AT4G32551	LUG, RON2	LEUNIG LisH dimerisation motif;WD40/YVTN repeat-like-containing domain	5.71	7.94e-06	37.9191	0
AT3G15880	WSIP2, TPR4	WUS-interacting protein 2	5.66	1.07e-05	38.9658	0
AT5G20200	Nup82	nucleoporin-related	5.62	1.59e-05	55.7451	0.508576
AT5G51300	ARABIDOPSIS SF1 HOMOLOG, ATSF1, SF1, SOT4, SPLICING FACTOR 1	splicing factor-related	5.56	1.34e-05	32.4425	0
AT1G67230	LINC1 (CRWN1)	little nuclei1	5.56	6.27e-05	97.4087	2.5011
AT4G31200		SWAP (Suppressor-of-White-APricot)/surp RNA-binding domain-containing protein	5.55	2.26e-05	34.617	0
AT2G36130		Cyclophilin-like peptidyl-prolyl cis-trans isomerase family protein	5.53	2.05e-05	17.3374	0.508576
AT4G31430	KAKU4	unknown protein; LOCATED IN: plasma membrane; EXPRESSED IN: 25 plant structures; EXPRESSED DURING: 15 growth stages; Has 30201 Blast hits to 17322 proteins in 780 species: Archae - 12; Bacteria - 1396; Metazoa - 17338; Fungi - 3422; Plants - 5037; Viruses - 0; Other Eukaryotes - 2996 (source: NCBI BLink).	5.5	8.17e-06	26.0235	0
AT4G37120	SMP2	Pre-mRNA splicing Prp18-interacting factor	5.49	9.38e-06	39.5354	0
AT1G01940		Cyclophilin-like peptidyl-prolyl cis-trans isomerase family protein	5.44	1.21e-05	12.977	0
AT1G65660	SMP1	Pre-mRNA splicing Prp18-interacting factor	5.38	1.27e-05	24.9189	0
AT3G12400	ELC, ATELC	Ubiquitin-conjugating enzyme/RWD-like protein	5.38	0.000155669	14.0584	0
AT2G03440	NRP1, ATNRP1	nodulin-related protein 1	5.16	4.18e-05	10.8258	0
AT2G30110	ATUBA1, MOS5, UBA1	ubiquitin-activating enzyme 1	5.15	1.06e-05	18.9538	0
AT2G25970		KH domain-containing protein	5.11	0.000140106	22.7214	0.508576
AT4G08350	GTA02, GTA2	global transcription factor group A2	5.04	1.72e-05	41.6867	0
AT1G43850	SEU	SEUSS transcriptional co-regulator	5.01	2.79e-05	37.9075	0
AT4G04885	PCFS4	PCF11P-similar protein 4	5.01	4.94e-05	28.14	0
AT2G41020		WW domain-containing protein	4.88	4.73e-05	12.4537	0
AT3G53120	VPS37-1	Modifier of rudimentary (Mod(r)) protein	4.87	1.56e-05	11.8956	0
AT2G36480		ENTH/VHS family protein	4.71	5.09e-05	31.3959	0
AT1G52380	Nup50a	NUP50 (Nucleoporin 50 kDa) protein	4.68	0.000191935	11.9303	0
AT3G10650	Nup136	BEST Arabidopsis thaliana protein match is: nucleoporin-related (TAIR:AT5G20200.1); Has 61042 Blast hits to 31782 proteins in 2093 species: Archae - 202; Bacteria - 16480; Metazoa - 16017; Fungi - 12552; Plants - 1653; Viruses - 629; Other Eukaryotes - 13509 (source: NCBI BLink).	4.55	5.31e-05	85.5247	1.01715
AT1G18660		zinc finger (C3HC4-type RING finger) family protein	4.5	1.57e-05	21.105	0
AT2G47330		P-loop containing nucleoside triphosphate hydrolases superfamily protein	4.5	3e-05	29.7448	0
AT1G33520	MOS2	D111/G-patch domain-containing protein	4.43	3.92e-05	10.2908	1.49788
AT3G62310		RNA helicase family protein	4.41	0.00199526	42.7565	2.48718
AT1G08450	CRT3, PSL1, EBS2, AtCRT3	calreticulin 3	4.39	5.28e-05	15.6979	0
AT4G12640	ARABIDOPSIS THALIANA SPLIT ENDS 2, ATSPEN2	RNA recognition motif (RRM)-containing protein	4.38	8.15e-05	14.6397	0
AT3G11200	AL2	alfin-like 2	4.35	0.000108623	4.32567	1.00323
AT4G28910	NINJA	novel interactor of JAZ	4.34	0.000113231	11.3954	0
AT1G02330	COP1 SUPPRESSOR 2, CSU2	CONTAINS InterPro DOMAIN/s: Hepatocellular carcinoma-associated antigen 59 (InterPro:IPR010756); Has 1239 Blast hits to 998 proteins in 204 species: Archae - 4; Bacteria - 71; Metazoa - 421; Fungi - 109; Plants - 87; Viruses - 5; Other Eukaryotes - 542 (source: NCBI BLink).	4.31	2.4e-05	8.66292	0
AT5G67530	ATPUB49, PUB49	plant U-box 49	4.29	3.63e-05	24.8726	1.49788
AT5G15810	ATTRM1B, TRM1B, TRNA METHYLTRANSFERASE 1B	N2,N2-dimethylguanosine tRNA methyltransferase	4.26	8.17e-05	19.4771	0
AT5G13710	SMT1, CPH	sterol methyltransferase 1	4.26	8.55e-05	11.3838	0
AT5G25220	KNAT3	KNOTTED1-like homeobox gene 3	4.24	4.3e-05	9.19784	0
AT1G77180	SKIP	chromatin protein family	4.24	6.81e-05	40.5242	3.00968
AT5G15970	KIN2, COR6.6 in RNAseq data	stress-responsive protein (KIN2) / stress-induced protein (KIN2) / cold-responsive protein (COR6.6) / cold-regulated protein (COR6.6)	4.23	0.000954415	6.48851	0
AT2G26460	SMU2	RED family protein	4.22	0.000417544	14.6513	2.51503
AT1G05805		basic helix-loop-helix (bHLH) DNA-binding superfamily protein	4.18	5.18e-05	14.6165	0
AT4G16110	ARR2, RR2	response regulator 2	4.16	0.000166456	8.128	0
AT3G02320	ATTRM1A	N2,N2-dimethylguanosine tRNA methyltransferase	4.15	7.02e-05	11.9419	0
AT3G06480	RH40	DEAD box RNA helicase family protein	4.14	4.74e-05	15.7211	1.00323
AT2G25450		2-oxoglutarate (2OG) and Fe(II)-dependent oxygenase superfamily protein	4.11	2.17e-05	4.32567	1.00323
AT2G36680		Modifier of rudimentary (Mod(r)) protein	4.1	2.32e-05	7.56993	0
AT5G16840	BPA1	binding partner of acd11 1	4.09	6.12e-05	12.4537	0
AT5G12140	ATCYS1, CYS1	cystatin-1	4.09	7.56e-05	7.55835	0
AT3G28730	ATHMG, SSRP1, NFD, HMG	high mobility group	4.06	4.89e-05	20.0352	0
AT1G14650		SWAP (Suppressor-of-White-APricot)/surp domain-containing protein / ubiquitin family protein	4.05	5.8e-05	25.9656	0.494651
AT1G13190		RNA-binding (RRM/RBD/RNP motifs) family protein	4.05	9.18e-05	8.10485	0
AT2G37040	PAL1, ATPAL1	PHE ammonia lyase 1	4.02	5.44e-05	17.8839	0
AT5G64130		cAMP-regulated phosphoprotein 19-related protein	4.01	0.000504074	5.40709	1.00323
AT5G01270	CPL2, ATCPL2	carboxyl-terminal domain (ctd) phosphatase-like 2	4	0.000225987	15.1167	0
AT5G04990	SUN1, ATSUN1	SAD1/UNC-84 domain protein 1	3.99	0.000148785	22.1633	0
AT5G30490		CONTAINS InterPro DOMAIN/s: Craniofacial development protein 1/Bucentaur (InterPro:IPR011421); Has 333 Blast hits to 324 proteins in 149 species: Archae - 0; Bacteria - 18; Metazoa - 117; Fungi - 96; Plants - 49; Viruses - 0; Other Eukaryotes - 53 (source: NCBI BLink).	3.99	0.000174633	7.03501	0
AT3G16857	ARR1, RR1	response regulator 1	3.98	0.000121116	22.7445	0
AT2G19270		CONTAINS InterPro DOMAIN/s: Mitotic checkpoint protein PRCC, C-terminal (InterPro:IPR018800); Has 930 Blast hits to 533 proteins in 146 species: Archae - 0; Bacteria - 18; Metazoa - 327; Fungi - 143; Plants - 61; Viruses - 0; Other Eukaryotes - 381 (source: NCBI BLink).	3.98	0.000326125	7.03501	0
AT4G16310	LDL3	LSD1-like 3	3.96	3.14e-05	9.221	1.52573
AT3G53260	PAL2, ATPAL2	phenylalanine ammonia-lyase 2	3.96	3.66e-05	15.7211	0
AT1G73720	SMU1	transducin family protein / WD-40 repeat family protein	3.96	5.63e-05	32.4541	2.00645
AT2G33540	CPL3, ATCPL3	C-terminal domain phosphatase-like 3	3.9	0.000133401	34.6633	0
AT1G61620		phosphoinositide binding	3.87	0.0003062	6.48851	1.00323
AT2G20630	PIA1	PP2C induced by AVRRPM1	3.86	6.26e-05	6.50009	0
AT3G02860	ABA AND ROS SENSITIVE 1, ARS1	zinc ion binding	3.86	0.000132373	8.65134	0
AT3G54170	ATFIP37, FIP37	FKBP12 interacting protein 37	3.85	5.4e-05	8.65134	0
AT3G54230	SUA	suppressor of abi3-5 a splicing factor SUA	3.83	0.000100356	44.396	0
AT4G11790	Nup50c	Pleckstrin homology (PH) domain superfamily protein	3.79	9.59e-05	27.5935	6.03328
AT1G68185		Ubiquitin-like superfamily protein	3.79	0.000104858	14.07	0
AT3G52120		SWAP (Suppressor-of-White-APricot)/surp domain-containing protein / D111/G-patch domain-containing protein	3.78	5.2e-05	18.9538	0
AT5G14610	RH46	DEAD box RNA helicase family protein	3.75	0.000118089	18.9653	1.5118
AT4G39680		SAP domain-containing protein	3.73	0.000241772	23.2447	0
AT5G02890		HXXXD-type acyl-transferase family protein	3.71	3.36e-05	15.7095	0
AT3G01540	DRH1, ATDRH1	DEAD box RNA helicase 1	3.71	0.000145049	31.9655	1.5118
AT3G06110	MKP2, ATMKP2, DSPTP1B	MAPK phosphatase 2	3.7	2.71e-05	5.94201	0
AT3G12280	RBR1, RBR, RB, ATRBR1, RB1	retinoblastoma-related 1	3.7	6.87e-05	19.5118	0
AT4G28400		Protein phosphatase 2C family protein	3.69	0.000755449	9.19784	0
AT2G43410	FPA	RNA binding	3.65	3.19e-05	20.0352	0
AT2G32600		hydroxyproline-rich glycoprotein family protein	3.64	0.000136359	9.19784	0
AT3G22380	TIC	time for coffee	3.63	0.000108631	25.4307	0
AT5G19350		RNA-binding (RRM/RBD/RNP motifs) family protein	3.63	0.000202288	5.96517	0
AT3G07790		DGCR14-related	3.6	0.000129667	21.6631	0
AT4G25550	CFIS2	Cleavage/polyadenylation specificity factor, 25kDa subunit	3.54	3.36e-05	16.2213	5.03006
AT4G09980	EMB1691	Methyltransferase MT-A70 family protein	3.52	0.000185682	10.8026	0
AT1G10580		Transducin/WD40 repeat-like superfamily protein	3.51	6.57e-05	10.2793	1.00323
AT5G65770	LINC4 (CRWN4)	little nuclei4	3.49	0.000101108	121.712	17.5913
AT4G12610	RAP74, ATRAP74	transcription activators;DNA binding;RNA polymerase II transcription factors;catalytics;transcription initiation factors	3.49	0.000165155	5.97675	0
AT2G06510	ATRPA1A, RPA1A, RPA70A, ATRPA70A	replication protein A 1A	3.48	7.31e-05	15.163	0
AT5G43130	TAF4, TAF4B	TBP-associated factor 4	3.47	9.36e-05	17.8608	0
AT4G33060		Cyclophilin-like peptidyl-prolyl cis-trans isomerase family protein	3.47	9.66e-05	9.75592	0
AT5G08550	ILP1	GC-rich sequence DNA-binding factor-like protein	3.41	0.000174649	27.0702	0
AT1G12910	ATAN11, LWD1	Transducin/WD40 repeat-like superfamily protein	3.4	0.00106146	6.50009	0
AT5G11500		unknown protein; CONTAINS InterPro DOMAIN/s: Protein of unknown function DUF814 (InterPro:IPR008532); Has 1807 Blast hits to 1807 proteins in 277 species: Archae - 0; Bacteria - 0; Metazoa - 736; Fungi - 347; Plants - 385; Viruses - 0; Other Eukaryotes - 339 (source: NCBI BLink).	3.39	7.83e-05	7.03501	0
AT3G18140	LETHAL WITH SEC THIRTEEN 8-1, LST8-1	Transducin/WD40 repeat-like superfamily protein	3.37	6.9e-05	4.88375	0
AT2G16860		GCIP-interacting family protein	3.37	8.98e-05	8.128	2.51503
AT2G27285		Coiled-coil domain-containing protein 55 (DUF2040)	3.36	0.000747764	5.96517	0
AT5G16680		RING/FYVE/PHD zinc finger superfamily protein	3.33	0.00036787	7.05817	0
AT3G08780		unknown protein; FUNCTIONS IN: molecular_function unknown; INVOLVED IN: biological_process unknown; LOCATED IN: cellular_component unknown; EXPRESSED IN: male gametophyte, cultured cell; EXPRESSED DURING: L mature pollen stage, M germinated pollen stage; Has 129 Blast hits to 129 proteins in 38 species: Archae - 0; Bacteria - 0; Metazoa - 96; Fungi - 0; Plants - 31; Viruses - 0; Other Eukaryotes …	3.31	0.000171632	8.65134	0.494651
AT4G17330	ATG2484-1, G2484-1	G2484-1 protein	3.28	0.000320886	33.605	1.00323
AT2G02160	ATC3H17, C3H17	CCCH-type zinc finger family protein	3.26	0.000515882	12.4421	0
AT1G80070	SUS2, EMB33, EMB177, EMB14	Pre-mRNA-processing-splicing factor	3.25	5.55e-05	47.117	2.48718
AT2G39340		SAC3/GANP/Nin1/mts3/eIF-3 p25 family	3.25	0.000195356	7.58151	0
AT1G09760	U2A'	U2 small nuclear ribonucleoprotein A	3.23	7.01e-05	4.87217	0.494651
AT4G04614		unknown protein; Has 35333 Blast hits to 34131 proteins in 2444 species: Archae - 798; Bacteria - 22429; Metazoa - 974; Fungi - 991; Plants - 531; Viruses - 0; Other Eukaryotes - 9610 (source: NCBI BLink).	3.23	0.000108885	5.41867	0
AT5G64610	HAM1	histone acetyltransferase of the MYST family 1	3.23	0.000129926	5.39551	0
AT4G34270		TIP41-like family protein	3.21	0.000109284	15.1514	0
AT1G19480		DNA glycosylase superfamily protein	3.2	9.24e-05	7.02343	0
AT3G59970	MTHFR1	methylenetetrahydrofolate reductase 1	3.15	0.000155023	24.3145	3.4904
AT2G38770	EMB2765,MAC7	P-loop containing nucleoside triphosphate hydrolases superfamily protein	3.14	0.00014917	13.5235	0
AT1G73840	ESP1	hydroxyproline-rich glycoprotein family protein	3.13	0.000361776	9.221	0
AT3G48050		BAH domain ;TFIIS helical bundle-like domain	3.12	0.00029784	23.3258	0
AT5G47790		SMAD/FHA domain-containing protein	3.12	0.0003404	9.20942	0
AT5G28050		Cytidine/deoxycytidylate deaminase family protein	3.12	0.000591541	4.32567	0
AT1G53720	ATCYP59, CYP59	cyclophilin 59	3.1	9.58e-05	5.40709	1.00323
AT5G06460	ATUBA2, UBA 2	ubiquitin activating enzyme 2	3.09	8.52e-05	23.3026	0
AT3G04680	CLPS3	CLP-similar protein 3	3.09	0.000156724	6.48851	0.494651
AT3G15970	Nup50b	NUP50 (Nucleoporin 50 kDa) protein	3.09	0.00018113	4.88375	0
AT5G04290	KTF1, SPT5L	kow domain-containing transcription factor 1	3.08	0.000434794	9.23258	0
AT1G18450	ATARP4, ARP4	actin-related protein 4	3.08	0.00485134	11.3491	1.5118
AT5G35910	ATRRP6L2, RRP6-LIKE 2, RRP6L2	Polynucleotidyl transferase, ribonuclease H fold protein with HRDC domain	3.07	0.000147564	30.326	2.00645
AT2G47250		RNA helicase family protein	3.05	8.96e-05	32.4425	2.99575
AT1G31870	BUD SITESELECTION PROTEIN 13, BUD13	unknown protein; FUNCTIONS IN: molecular_function unknown; INVOLVED IN: biological_process unknown; LOCATED IN: cytosol, nucleus; EXPRESSED IN: 25 plant structures; EXPRESSED DURING: 15 growth stages; CONTAINS InterPro DOMAIN/s: Protein of unknown function DUF2050, pre-mRNA-splicing factor (InterPro:IPR018609); Has 13303 Blast hits to 9618 proteins in 489 species: Archae - 8; Bacteria - 444; Meta…	3.04	7.91e-05	9.19784	0
AT5G13590		unknown protein; Has 150 Blast hits to 121 proteins in 42 species: Archae - 0; Bacteria - 8; Metazoa - 80; Fungi - 5; Plants - 17; Viruses - 0; Other Eukaryotes - 40 (source: NCBI BLink).	3.04	0.000362989	14.6397	0
AT1G03280		Transcription factor TFIIE, alpha subunit	3.03	7.54e-05	16.7562	2.51503
AT5G03660		Family of unknown function (DUF662)	3.03	8.05e-05	8.6745	0
AT2G20550		HSP40/DnaJ peptide-binding protein	3.01	7.03e-05	5.95359	1.00323
AT2G23760	BLH4, SAW2	BEL1-like homeodomain 4	3.01	7.65e-05	5.40709	0
AT3G12640		RNA binding (RRM/RBD/RNP motifs) family protein	3.01	0.000336979	8.11643	0.494651
AT2G17930	TRA1A	Phosphatidylinositol 3- and 4-kinase family protein with FAT domain	2.97	7.33e-05	15.1746	0
AT3G21865	PEX22	peroxin 22	2.97	0.000133328	13.5235	2.00645
AT4G10760	EMB1706, MTA	mRNAadenosine methylase	2.97	0.000170498	10.8258	0
AT4G16430	BHLH03	basic helix-loop-helix (bHLH) DNA-binding superfamily protein	2.94	7.65e-05	6.50009	0
AT1G75510		Transcription initiation factor IIF, beta subunit	2.93	0.000228356	10.8026	0
AT5G35330	MBD02, MBD2, ATMBD2	methyl-CPG-binding domain protein 02	2.93	0.000749795	4.87217	0
AT2G16950	TRN1, ATTRN1	transportin 1	2.92	0.00130049	14.6049	0
AT1G17070		GC-rich sequence DNA-binding factor-like protein with Tuftelin interacting domain	2.91	6.79e-05	21.6399	0
AT1G09270	IMPA-4	importin alpha isoform 4	2.91	8.96e-05	12.9654	4.02683
AT5G01400	ESP4	HEAT repeat-containing protein	2.91	0.00014195	17.8723	0
AT1G71220	EBS1, UGGT, PSL2	UDP-glucose:glycoprotein glucosyltransferases;transferases, transferring hexosyl groups;transferases, transferring glycosyl groups	2.9	0.000163205	22.198	0
AT5G25080		Sas10/Utp3/C1D family	2.9	0.000176733	4.87217	0.508576
AT5G64270		splicing factor, putative	2.89	0.00528607	29.2099	4.97436
AT3G61860	ATRSP31, RSP31, At-RS31, RS31	RNA-binding (RRM/RBD/RNP motifs) family protein	2.88	0.000484298	4.32567	0
AT3G05210	ERCC1, UVR7	nucleotide repair protein, putative	2.87	0.000588258	7.55835	0
AT5G58230	MSI1, MEE70, ATMSI1	Transducin/WD40 repeat-like superfamily protein	2.83	0.000105901	8.65134	0
AT1G06220	MEE5, CLO, GFA1	Ribosomal protein S5/Elongation factor G/III/V family protein	2.83	0.000109137	28.6749	3.99898
AT1G72390	PHL, PHYTOCHROME-DEPENDENT LATE-FLOWERING	CONTAINS InterPro DOMAIN/s: Spt20 family (InterPro:IPR021950); Has 8778 Blast hits to 7244 proteins in 477 species: Archae - 6; Bacteria - 326; Metazoa - 4198; Fungi - 1506; Plants - 923; Viruses - 22; Other Eukaryotes - 1797 (source: NCBI BLink).	2.82	0.00169014	9.23258	0
AT5G53060	ENHANCED STRESS RESPONSE 1, ESR1, HOS5, RCF3, REGULATOR OF CBF GENE EXPRESSION 3, SHI1, SHINY 1	RNA-binding KH domain-containing protein	2.81	0.000258643	10.8258	0
AT1G17760	CSTF77, ATCSTF77	Tetratricopeptide repeat (TPR)-like superfamily protein	2.81	0.00109844	10.8605	0
AT1G11060		WAPL (Wings apart-like protein regulation of heterochromatin) protein	2.8	0.000281027	7.02343	0
AT2G43770		Transducin/WD40 repeat-like superfamily protein	2.8	0.000709338	10.2793	2.5011
AT1G75660	XRN3, AtXRN3	5'-3' exoribonuclease 3	2.79	0.000244157	7.55835	0
AT5G08450	HDC1	CONTAINS InterPro DOMAIN/s: Histone deacetylation protein Rxt3 (InterPro:IPR013951); Has 34444 Blast hits to 20801 proteins in 1175 species: Archae - 64; Bacteria - 2390; Metazoa - 15568; Fungi - 3729; Plants - 1886; Viruses - 208; Other Eukaryotes - 10599 (source: NCBI BLink).	2.78	0.000210001	18.3725	1.5118
AT3G55200	SAP130A	Cleavage and polyadenylation specificity factor (CPSF) A subunit protein	2.76	0.000161714	11.9072	0
AT2G47210		myb-like transcription factor family protein	2.75	0.000220754	16.256	2.52895
AT2G44160	MTHFR2	methylenetetrahydrofolate reductase 2	2.75	0.000415129	19.9889	2.00645
AT5G45600	GAS41, TAF14B	YEATS family protein	2.74	0.000309045	5.96517	0
AT4G34430	CHB3, ATSWI3D	DNA-binding family protein	2.74	0.00138478	6.51167	0
AT1G07360	MAC5A, MOS4-ASSOCIATED COMPLEX SUBUNIT 5A	CCCH-type zinc fingerfamily protein with RNA-binding domain	2.71	0.000781704	12.977	0
AT1G54440	ATRRP6L1	Polynucleotidyl transferase, ribonuclease H fold protein with HRDC domain	2.7	0.000529643	10.3024	0
AT4G16280	FCA	RNA binding;abscisic acid binding	2.68	0.000191836	6.48851	0
AT4G36080	TRA1B	phosphotransferases, alcohol group as acceptor;binding;inositol or phosphatidylinositol kinases	2.67	0.000185565	18.4304	0
AT1G80670	RAE1	Transducin/WD40 repeat-like superfamily protein	2.67	0.000588302	7.03501	0
AT1G56220		Dormancy/auxin associated family protein	2.67	0.00130085	5.40709	0
AT5G38840		SMAD/FHA domain-containing protein	2.66	0.000140613	9.73276	1.00323
AT2G26280	CID7	CTC-interacting domain 7	2.65	0.000431265	11.9188	0
AT5G62090	SLK2	SEUSS-like 2	2.65	0.000560745	19.4655	0
AT3G07220	ATFHA2, FHA2, FORKHEAD-ASSOCIATED 2	SMAD/FHA domain-containing protein	2.64	0.000146737	9.19784	1.5118
AT4G22360		SWIB complex BAF60b domain-containing protein	2.64	0.000226413	8.65134	0
AT5G46210	CUL4, ATCUL4	cullin4	2.6	0.0002558	28.6865	1.48395
AT5G14170	CHC1	SWIB/MDM2 domain superfamily protein	2.6	0.00243176	10.8026	1.99253
AT4G04920	SFR6;MED16	sensitive to freezing 6	2.59	0.000140576	15.1399	0
AT2G13540	ENS, ABH1, CBP80, ATCBP80	ARM repeat superfamily protein	2.59	0.00104679	13.0002	0
AT3G51110		Tetratricopeptide repeat (TPR)-like superfamily protein	2.59	0.00144196	4.33725	0.494651
AT5G47430		DWNN domain, a CCHC-type zinc finger	2.58	0.00135291	5.96517	0
AT3G10730	SUN2, ATSUN2	SAD1/UNC-84 domain protein 2	2.56	0.000128814	9.75592	0
AT5G12410		THUMP domain-containing protein	2.56	0.000686205	4.33725	0
AT1G17440	EER4, TAF12B	Transcription initiation factor TFIID subunit A	2.56	0.00070278	7.56993	0
AT2G21150	XCT	XAP5 family protein	2.55	0.000279348	9.7675	0
AT3G27700		zinc finger (CCCH-type) family protein / RNA recognition motif (RRM)-containing protein	2.55	0.000368188	11.3491	0
AT5G67320	HOS15	WD-40 repeat family protein	2.54	0.00016979	7.05817	0
AT3G15950	NAI2	DNA topoisomerase-related	2.53	0.00723631	10.8026	0
AT2G13370	CHR5	chromatin remodeling 5	2.52	0.000626612	12.4884	0.494651
AT5G25150	TAF5	TBP-associated factor 5	2.51	0.000138651	7.03501	0
AT4G02590	UNE12 BHLH059	basic helix-loop-helix (bHLH) DNA-binding superfamily protein	2.51	0.000215768	7.03501	0
AT3G56720		unknown protein; Has 6239 Blast hits to 4635 proteins in 365 species: Archae - 6; Bacteria - 230; Metazoa - 3389; Fungi - 659; Plants - 656; Viruses - 13; Other Eukaryotes - 1286 (source: NCBI BLink).	2.48	0.000220385	4.89533	0
AT5G15020	SNL2	SIN3-like 2	2.47	0.000210448	9.19784	0
AT5G06600	UBP12	ubiquitin-specific protease 12	2.45	0.000229248	11.9072	0
AT1G36370	SHM7	serine hydroxymethyltransferase 7	2.43	0.0002783	9.19784	0
AT1G79000	HAC1, PCAT2, ATHPCAT2, ATHAC1 ;SSRP1	histone acetyltransferase of the CBP family 1	2.42	0.00525321	24.9305	0
AT1G17980	PAPS1	poly(A) polymerase 1	2.4	0.00026745	13.0118	0
AT1G52160	TRZ3	tRNAse Z3	2.38	0.000172219	11.3723	0
AT3G03140	PWO1	Tudor/PWWP/MBT superfamily protein	2.38	0.000272538	4.33725	0
AT1G01350		Zinc finger (CCCH-type/C3HC4-type RING finger) family protein	2.36	0.00201327	4.33725	0
AT3G54610	HAT1, GCN5, HAG1, HAC3, HAG01, BGT	histone acetyltransferase of the GNAT family 1	2.33	0.00123424	4.88375	0
AT4G21670	CPL1, FRY2, ATCPL1	C-terminal domain phosphatase-like 1	2.31	0.000588587	21.6399	0
AT4G25520	SLK1	SEUSS-like 1	2.31	0.00072025	15.1746	0
AT5G17510	BRAHMA-INTERACTING PROTEIN 2, BRIP2	unknown protein; BEST Arabidopsis thaliana protein match is: unknown protein (TAIR:AT3G03460.1); Has 1807 Blast hits to 1807 proteins in 277 species: Archae - 0; Bacteria - 0; Metazoa - 736; Fungi - 347; Plants - 385; Viruses - 0; Other Eukaryotes - 339 (source: NCBI BLink).	2.29	0.000897317	5.95359	0
AT1G71800	CSTF64	cleavage stimulating factor 64	2.28	0.000961139	4.88375	0
AT4G20330		Transcription initiation factor TFIIE, beta subunit	2.26	0.000425182	7.58151	3.00968
AT4G15900	PRL1	pleiotropic regulatory locus 1	2.23	0.000222362	17.3258	5.00221
AT5G07030		Eukaryotic aspartyl protease family protein	2.22	0.000288616	8.10485	0
AT1G48950		C3HC zinc finger-like	2.22	0.00135656	5.41867	0
AT3G43240	ARID5, AT-RICH INTERACTING DOMAIN5	ARID/BRIGHT DNA-binding domain-containing protein	2.21	0.000653165	4.88375	0
AT1G20960	emb1507	U5 small nuclear ribonucleoprotein helicase, putative	2.2	0.000236467	54.6521	2.48718
AT1G79350	EMB1135	RING/FYVE/PHD zinc finger superfamily protein	2.19	0.000529096	6.50009	0.494651
AT5G28740		Tetratricopeptide repeat (TPR)-like superfamily protein	2.17	0.000748476	15.163	0
AT1G30330	ARF6	auxin response factor 6	2.17	0.0009234	5.39551	0
AT3G13200	EMB2769	Cwf15 / Cwc15 cell cycle control family protein	2.17	0.00134559	5.40709	0
AT5G16780	DOT2, MDF	SART-1 family	2.14	0.000447976	6.48851	1.49788
AT1G69010	BIM2	BES1-interacting Myc-like protein 2	2.13	0.000568296	5.95359	0
AT5G40270		HD domain-containing metal-dependent phosphohydrolase family protein	2.13	0.000894641	8.13958	0
AT5G28540	BIP1	heat shock protein 70 (Hsp 70) family protein	2.12	0.00029424	63.2803	36.6108
AT4G15880	ESD4, ATESD4	Cysteine proteinases superfamily protein	2.12	0.000324435	5.95359	0
AT5G13010	EMB3011 PRP16	RNA helicase family protein	2.12	0.000616197	18.9422	1.00323
AT4G22285		Ubiquitin C-terminal hydrolases superfamily protein	2.11	0.000253134	7.60466	1.49788
AT2G19880		Nucleotide-diphospho-sugar transferases superfamily protein	2.07	0.000309644	5.40709	0
AT1G14000	VIK	VH1-interacting kinase	2.07	0.000764167	16.2676	2.00645
AT1G27430		GYF domain-containing protein	2.07	0.00468574	4.33725	0.508576
AT2G19520	FVE, ACG1, MSI4, NFC4, NFC04, ATMSI4	Transducin family protein / WD-40 repeat family protein	2.06	0.000966955	4.88375	1.00323
AT3G13570	SCL30A, At-SCL30A	SC35-like splicing factor 30A	2.06	0.00289	5.39551	0
AT3G14100	F OLIGOURIDYLATE BINDING PROTEIN 1C, UBP1C	RNA-binding (RRM/RBD/RNP motifs) family protein	2.05	0.000337011	8.66292	3.0236
AT4G38130	HD1, ATHD1, HDA1, RPD3A, HDA19, ATHDA19	histone deacetylase 1	2.05	0.00038847	7.56993	0
AT1G25540	PFT1	phytochrome and flowering time regulatory protein (PFT1)	2.05	0.000504009	5.40709	0
AT5G42020	BIP, BIP2	Heat shock protein 70 (Hsp 70) family protein	2.03	0.000377784	60.0245	37.6279
AT3G11910	UBP13	ubiquitin-specific protease 13	2.01	0.000498806	6.48851	0
AT1G24050		RNA-processing, Lsm domain	2.01	0.000813698	7.58151	0

## Sheet: LFQ__raw_data
Accession Number	Symbol	description	Log2_GBPL3_vs_WT_ratio	p_value_GBPL3_vs_WT	Intensity_GBPL3_1	Intensity_GBPL3_2	Intensity_WT_1	Intensity_WT_2	Protein Length	Coverage
AT5G46070	GBPL3	Guanylate-binding family protein	7.72	4.59e-06	14045288400	16574749700	62283712	83872640	1082	61.6
AT1G20110		RING/FYVE/PHD zinc finger superfamily protein	6.82	5.07e-06	1515728640	1683260030	15981881	12483428	601	38.8
AT3G26560		ATP-dependent RNA helicase, putative	6.8	1.06e-05	1454573180	2110299650	0	0	1168	53.2
AT4G26750	LIP5	hydroxyproline-rich glycoprotein family protein	6.77	5e-06	1188999300	1399782530	0	0	421	42.3
AT1G68790	LINC3 (CRWN3)	little nuclei3	6.69	1.06e-05	900924030	1295866750	0	0	1085	51.3
AT5G40490	HLP1, RBGD5, RNA-BINDING GLYCINE-RICH PROTEIN D5	RNA-binding (RRM/RBD/RNP motifs) family protein	6.57	2.76e-06	820014530	900931780	0	0	423	42.3
AT2G32700	LUH	LEUNIG_homolog	6.35	0.000108436	701064580	805086720	0	0	787	48.4
AT1G12270	Hop1	stress-inducible protein, putative	6.33	1.16e-05	956613760	1261312000	0	0	572	68
AT5G53330		Ubiquitin-associated/translation elongation factor EF1B protein	6.3	1.26e-05	793080510	1119157890	0	0	221	70.1
AT1G74730		Protein of unknown function (DUF1118)	6.14	1.05e-05	1066389570	1022176130	0	0	198	11.6
AT3G16830	TPR2	TOPLESS-related 2	6.09	1.57e-05	128901784	185612656	0	0	1131	42.1
AT5G25060	REDUCED RED-LIGHT RESPONSES IN CRY1CRY2 BACKGROUND 1, RRC1	RNA recognition motif (RRM)-containing protein	6.07	1.29e-05	845224830	982654780	0	0	946	46.3
AT1G32490	EMB2733, ESP3	RNA helicase family protein	6.01	7.9e-06	102734768	119669160	0	0	1044	39.8
AT1G13930		Involved in response to salt stress. Knockout mutants are hypersensitive to salt stress.	5.99	3.04e-05	1099154180	1680999300	18955196	24185276	155	90.3
AT2G40650		PRP38 family protein	5.89	8.91e-06	575702340	722665220	0	0	355	49.6
AT5G27030	TPR3	TOPLESS-related 3	5.88	1.66e-05	69289744	102137416	0	0	1108	28.7
AT2G20330	OVERLY ZINC SENSITIVE3, OZS3	Transducin/WD40 repeat-like superfamily protein	5.87	3.37e-05	658960000	976828990	0	0	648	69.3
AT1G80490	TPR1	TOPLESS-related 1	5.85	1.82e-05	85318256	113375688	0	0	1119	39.7
AT1G15750	WSIP1, TPL	Transducin family protein / WD-40 repeat family protein	5.83	3.82e-05	590431940	784966020	0	0	1131	51.5
AT1G30480	DRT111	D111/G-patch domain-containing protein	5.73	8.9e-06	557520770	708182910	0	0	387	46.3
AT4G32551	LUG, RON2	LEUNIG LisH dimerisation motif;WD40/YVTN repeat-like-containing domain	5.71	7.94e-06	530338912	656399230	0	0	931	41.8
AT3G15880	WSIP2, TPR4	WUS-interacting protein 2	5.66	1.07e-05	150770176	213751952	0	0	1135	43.1
AT5G20200	Nup82	nucleoporin-related	5.62	1.59e-05	481985728	594575100	0	0	762	56.3
AT5G51300	ARABIDOPSIS SF1 HOMOLOG, ATSF1, SF1, SOT4, SPLICING FACTOR 1	splicing factor-related	5.56	1.34e-05	628888900	839978180	0	0	804	32.1
AT1G67230	LINC1 (CRWN1)	little nuclei1	5.56	6.27e-05	1227656960	1800127740	38967932	25605176	1132	44.5
AT4G31200		SWAP (Suppressor-of-White-APricot)/surp RNA-binding domain-containing protein	5.55	2.26e-05	598244930	652784830	0	0	650	37.7
AT2G36130		Cyclophilin-like peptidyl-prolyl cis-trans isomerase family protein	5.53	2.05e-05	529254208	664651900	0	0	164	64.6
AT4G31430	KAKU4	unknown protein; LOCATED IN: plasma membrane; EXPRESSED IN: 25 plant structures; EXPRESSED DURING: 15 growth stages; Has 30201 Blast hits to 17322 proteins in 780 species: Archae - 12; Bacteria - 1396; Metazoa - 17338; Fungi - 3422; Plants - 5037; Viruses - 0; Other Eukaryotes - 2996 (source: NCBI BLink).	5.5	8.17e-06	484830560	579237250	0	0	574	46
AT4G37120	SMP2	Pre-mRNA splicing Prp18-interacting factor	5.49	9.38e-06	480123904	563505660	0	0	536	47.8
AT1G01940		Cyclophilin-like peptidyl-prolyl cis-trans isomerase family protein	5.44	1.21e-05	478575264	584187070	0	0	160	66.2
AT1G65660	SMP1	Pre-mRNA splicing Prp18-interacting factor	5.38	1.27e-05	118160040	123086840	0	0	535	41.3
AT3G12400	ELC, ATELC	Ubiquitin-conjugating enzyme/RWD-like protein	5.38	0.000155669	509157920	596740800	0	0	398	35.7
AT4G27150	SESA2, AT2S2	seed storage albumin 2	5.34	2.54e-05	590567300	408248928	0	0	170	14
AT2G03440	NRP1, ATNRP1	nodulin-related protein 1	5.16	4.18e-05	454599520	615987710	0	0	187	45.5
AT2G30110	ATUBA1, MOS5, UBA1	ubiquitin-activating enzyme 1	5.15	1.06e-05	319577888	366941024	0	0	1080	27
AT2G25970		KH domain-containing protein	5.11	0.000140106	381771040	584595900	0	0	632	35.9
AT4G08350	GTA02, GTA2	global transcription factor group A2	5.04	1.72e-05	344272320	447967744	0	0	1041	42.7
AT1G43850	SEU	SEUSS transcriptional co-regulator	5.01	2.79e-05	286935328	389222144	0	0	877	41.6
AT4G04885	PCFS4	PCF11P-similar protein 4	5.01	4.94e-05	291294112	395633696	0	0	808	35.4
AT2G41020		WW domain-containing protein	4.88	4.73e-05	262991168	311174784	0	0	463	32.2
AT3G53120	VPS37-1	Modifier of rudimentary (Mod(r)) protein	4.87	1.56e-05	384382208	378046272	0	0	217	53.9
AT2G36480		ENTH/VHS family protein	4.71	5.09e-05	304961888	425156576	0	0	963	38.6
AT1G52380	Nup50a	NUP50 (Nucleoporin 50 kDa) protein	4.68	0.000191935	262704432	349289696	0	0	440	33.6
AT3G10650	Nup136	BEST Arabidopsis thaliana protein match is: nucleoporin-related (TAIR:AT5G20200.1); Has 61042 Blast hits to 31782 proteins in 2093 species: Archae - 202; Bacteria - 16480; Metazoa - 16017; Fungi - 12552; Plants - 1653; Viruses - 629; Other Eukaryotes - 13509 (source: NCBI BLink).	4.55	5.31e-05	629672000	853788670	27747666	35324464	1309	45.2
AT1G18660		zinc finger (C3HC4-type RING finger) family protein	4.5	1.57e-05	269603360	310999040	0	0	486	33.3
AT2G47330		P-loop containing nucleoside triphosphate hydrolases superfamily protein	4.5	3e-05	205167088	243135664	0	0	760	39.9
AT1G33520	MOS2	D111/G-patch domain-containing protein	4.43	3.92e-05	226290368	268491360	0	0	462	29.7
AT3G62310		RNA helicase family protein	4.41	0.00199526	425528000	454226624	0	37997160	726	52.5
AT1G08450	CRT3, PSL1, EBS2, AtCRT3	calreticulin 3	4.39	5.28e-05	246016192	284177504	0	0	424	35.1
AT4G12640	ARABIDOPSIS THALIANA SPLIT ENDS 2, ATSPEN2	RNA recognition motif (RRM)-containing protein	4.38	8.15e-05	353891904	232068848	0	0	823	24.1
AT3G11200	AL2	alfin-like 2	4.35	0.000108623	174080032	233202160	0	0	246	8.9
AT4G28910	NINJA	novel interactor of JAZ	4.34	0.000113231	196814256	311424384	0	0	425	40
AT5G54270	LHCB3, LHCB3*1	light-harvesting chlorophyll B-binding protein 3	4.33	0.00202581	452751712	153794320	0	0	265	47.2
AT5G27670	HTA7	histone H2A 7	4.33	0.243628	37559520	57848876	0	0	150	29.3
AT1G02330	COP1 SUPPRESSOR 2, CSU2	CONTAINS InterPro DOMAIN/s: Hepatocellular carcinoma-associated antigen 59 (InterPro:IPR010756); Has 1239 Blast hits to 998 proteins in 204 species: Archae - 4; Bacteria - 71; Metazoa - 421; Fungi - 109; Plants - 87; Viruses - 5; Other Eukaryotes - 542 (source: NCBI BLink).	4.31	2.4e-05	222797984	264934304	0	0	279	32.3
AT5G67530	ATPUB49, PUB49	plant U-box 49	4.29	3.63e-05	269998912	325957248	0	0	595	48.9
AT5G15810	ATTRM1B, TRM1B, TRNA METHYLTRANSFERASE 1B	N2,N2-dimethylguanosine tRNA methyltransferase	4.26	8.17e-05	218678112	330838496	0	0	593	29.8
AT5G13710	SMT1, CPH	sterol methyltransferase 1	4.26	8.55e-05	243902176	260575632	0	0	336	47.9
AT5G25220	KNAT3	KNOTTED1-like homeobox gene 3	4.24	4.3e-05	241689744	278927424	0	0	431	25.5
AT1G77180	SKIP	chromatin protein family	4.24	6.81e-05	454689696	637866620	31193954	26190678	613	56.8
AT5G15970	KIN2, COR6.6 in RNAseq data	stress-responsive protein (KIN2) / stress-induced protein (KIN2) / cold-responsive protein (COR6.6) / cold-regulated protein (COR6.6)	4.23	0.000954415	155262288	353543424	0	0	66	90.9
AT2G26460	SMU2	RED family protein	4.22	0.000417544	227814432	286274656	0	19379728	585	36.6
AT1G73350		unknown protein; FUNCTIONS IN: molecular_function unknown; INVOLVED IN: biological_process unknown; LOCATED IN: nucleus; EXPRESSED IN: 25 plant structures; EXPRESSED DURING: 15 growth stages; Has 46 Blast hits to 46 proteins in 19 species: Archae - 0; Bacteria - 0; Metazoa - 3; Fungi - 3; Plants - 36; Viruses - 0; Other Eukaryotes - 4 (source: NCBI BLink).	4.19	1.95e-05	157611456	173244448	0	0	210	29
AT1G05805		basic helix-loop-helix (bHLH) DNA-binding superfamily protein	4.18	5.18e-05	202936896	245412928	0	0	362	44.2
AT4G16110	ARR2, RR2	response regulator 2	4.16	0.000166456	85239032	83186776	0	0	664	12.2
AT3G02320	ATTRM1A	N2,N2-dimethylguanosine tRNA methyltransferase	4.15	7.02e-05	69917912	55984288	0	0	589	21.6
AT3G06480	RH40	DEAD box RNA helicase family protein	4.14	4.74e-05	46938096	41988496	0	0	1088	15.3
AT2G25450		2-oxoglutarate (2OG) and Fe(II)-dependent oxygenase superfamily protein	4.11	2.17e-05	196422096	193406336	0	0	359	32.9
AT2G36680		Modifier of rudimentary (Mod(r)) protein	4.1	2.32e-05	242023056	255482240	0	0	218	39.4
AT5G16840	BPA1	binding partner of acd11 1	4.09	6.12e-05	171940368	230781392	0	0	259	37.7
AT5G12140	ATCYS1, CYS1	cystatin-1	4.09	7.56e-05	210800960	295585376	0	0	101	46.5
AT3G28730	ATHMG, SSRP1, NFD, HMG	high mobility group	4.06	4.89e-05	196422736	233795504	0	0	646	37.8
AT1G14650		SWAP (Suppressor-of-White-APricot)/surp domain-containing protein / ubiquitin family protein	4.05	5.8e-05	165204800	226589904	0	0	785	37.6
AT1G13190		RNA-binding (RRM/RBD/RNP motifs) family protein	4.05	9.18e-05	181853408	269690336	0	0	573	15
AT2G37040	PAL1, ATPAL1	PHE ammonia lyase 1	4.02	5.44e-05	50225900	70829680	0	0	725	34.1
AT5G64130		cAMP-regulated phosphoprotein 19-related protein	4.01	0.000504074	159909072	230179776	0	0	115	57.4
AT5G01270	CPL2, ATCPL2	carboxyl-terminal domain (ctd) phosphatase-like 2	4	0.000225987	148458320	174705792	0	0	770	19.9
AT5G04990	SUN1, ATSUN1	SAD1/UNC-84 domain protein 1	3.99	0.000148785	159906112	249459008	0	0	471	56.5
AT5G30490		CONTAINS InterPro DOMAIN/s: Craniofacial development protein 1/Bucentaur (InterPro:IPR011421); Has 333 Blast hits to 324 proteins in 149 species: Archae - 0; Bacteria - 18; Metazoa - 117; Fungi - 96; Plants - 49; Viruses - 0; Other Eukaryotes - 53 (source: NCBI BLink).	3.99	0.000174633	133132456	217467088	0	0	236	39.8
AT3G16857	ARR1, RR1	response regulator 1	3.98	0.000121116	185138544	241923040	0	0	669	33.3
AT2G19270		CONTAINS InterPro DOMAIN/s: Mitotic checkpoint protein PRCC, C-terminal (InterPro:IPR018800); Has 930 Blast hits to 533 proteins in 146 species: Archae - 0; Bacteria - 18; Metazoa - 327; Fungi - 143; Plants - 61; Viruses - 0; Other Eukaryotes - 381 (source: NCBI BLink).	3.98	0.000326125	157396048	193189552	0	0	359	24.8
AT4G16310	LDL3	LSD1-like 3	3.96	3.14e-05	160010608	160116896	0	0	1628	9.8
AT3G53260	PAL2, ATPAL2	phenylalanine ammonia-lyase 2	3.96	3.66e-05	147188592	181283072	0	0	717	35.4
AT1G73720	SMU1	transducin family protein / WD-40 repeat family protein	3.96	5.63e-05	531140480	682545660	35746340	42066192	511	44.8
AT2G33540	CPL3, ATCPL3	C-terminal domain phosphatase-like 3	3.9	0.000133401	151404256	197605424	0	0	1241	37.9
AT1G61620		phosphoinositide binding	3.87	0.0003062	128278528	209020320	0	0	310	24.8
AT2G20630	PIA1	PP2C induced by AVRRPM1	3.86	6.26e-05	40396652	50592576	0	0	279	25.8
AT3G02860	ABA AND ROS SENSITIVE 1, ARS1	zinc ion binding	3.86	0.000132373	139565664	214611392	0	0	312	46.8
AT3G54170	ATFIP37, FIP37	FKBP12 interacting protein 37	3.85	5.4e-05	160050800	206169280	0	0	330	36.7
AT3G54230	SUA	suppressor of abi3-5 a splicing factor SUA	3.83	0.000100356	155642080	220144736	0	0	1007	57.1
AT4G11790	Nup50c	Pleckstrin homology (PH) domain superfamily protein	3.79	9.59e-05	887890300	1204032130	82548624	67999192	443	43.3
AT1G68185		Ubiquitin-like superfamily protein	3.79	0.000104858	143770848	206491536	0	0	215	39.1
AT3G52120		SWAP (Suppressor-of-White-APricot)/surp domain-containing protein / D111/G-patch domain-containing protein	3.78	5.2e-05	115753168	142304352	0	0	443	58
AT5G14610	RH46	DEAD box RNA helicase family protein	3.75	0.000118089	35776564	48391704	0	0	712	39
AT4G39680		SAP domain-containing protein	3.73	0.000241772	115433424	174205616	0	0	633	53.7
AT5G04280		RNA-binding (RRM/RBD/RNP motifs) family protein with retrovirus zinc finger-like domain	3.72	4.72e-05	144789376	176765360	0	0	310	15.8
AT5G02890		HXXXD-type acyl-transferase family protein	3.71	3.36e-05	140173408	145722912	0	0	353	44.8
AT3G01540	DRH1, ATDRH1	DEAD box RNA helicase 1	3.71	0.000145049	240639280	332231488	18924352	24726832	618	58.6
AT1G69510		cAMP-regulated phosphoprotein 19-related protein	3.71	0.0010528	0	0	0	0	137	27.7
AT3G06110	MKP2, ATMKP2, DSPTP1B	MAPK phosphatase 2	3.7	2.71e-05	129170288	131388976	0	0	167	52.1
AT3G12280	RBR1, RBR, RB, ATRBR1, RB1	retinoblastoma-related 1	3.7	6.87e-05	130901128	139641936	0	0	1013	32.5
AT4G28400		Protein phosphatase 2C family protein	3.69	0.000755449	144715664	216042032	0	0	283	35.6
AT2G43410	FPA	RNA binding	3.65	3.19e-05	193766752	200351424	0	0	858	28.4
AT2G32600		hydroxyproline-rich glycoprotein family protein	3.64	0.000136359	143101456	203556496	0	0	277	40.8
AT3G22380	TIC	time for coffee	3.63	0.000108631	121072488	169354528	0	0	1550	25.9
AT5G19350		RNA-binding (RRM/RBD/RNP motifs) family protein	3.63	0.000202288	105283040	166594848	0	0	425	32.8
AT1G13220	LINC2 (CRWN2)	nuclear matrix constituent protein-related	3.63	0.0866853	423690272	948652220	242691728	0	1141	47.8
AT3G07790		DGCR14-related	3.6	0.000129667	109683360	141550448	0	0	508	50.4
AT4G25550	CFIS2	Cleavage/polyadenylation specificity factor, 25kDa subunit	3.54	3.36e-05	930604420	1007880830	84712256	81851712	200	44.5
AT4G17170	AT-RAB2, ATRABB1C, ATRAB2A, RAB2A, RABB1C, ATRAB-B1B, RAB-B1B	RAB GTPase homolog B1C	3.53	0.200721	1335521150	1270519170	1131107580	0	211	36.5
AT4G09980	EMB1691	Methyltransferase MT-A70 family protein	3.52	0.000185682	139935216	174563696	0	0	963	16.1
AT1G10580		Transducin/WD40 repeat-like superfamily protein	3.51	6.57e-05	134263904	160423216	0	0	573	29.7
AT5G65770	LINC4 (CRWN4)	little nuclei4	3.49	0.000101108	816452160	1008800000	90429120	71826664	1010	57.2
AT4G12610	RAP74, ATRAP74	transcription activators;DNA binding;RNA polymerase II transcription factors;catalytics;transcription initiation factors	3.49	0.000165155	109657672	136738128	0	0	543	17.9
AT2G06510	ATRPA1A, RPA1A, RPA70A, ATRPA70A	replication protein A 1A	3.48	7.31e-05	117723624	140591584	0	0	640	34.4
AT4G20440	smB	small nuclear ribonucleoprotein associated protein B	3.47	4.55e-05	129964712	143764816	0	0	257	6.2
AT5G43130	TAF4, TAF4B	TBP-associated factor 4	3.47	9.36e-05	129379264	172693184	0	0	823	34.1
AT4G33060		Cyclophilin-like peptidyl-prolyl cis-trans isomerase family protein	3.47	9.66e-05	148338848	146451376	0	0	504	32.5
AT5G08550	ILP1	GC-rich sequence DNA-binding factor-like protein	3.41	0.000174649	120216616	147245808	0	0	908	43.6
AT1G12910	ATAN11, LWD1	Transducin/WD40 repeat-like superfamily protein	3.4	0.00106146	116012976	141408288	0	0	346	32.1
AT5G11500		unknown protein; CONTAINS InterPro DOMAIN/s: Protein of unknown function DUF814 (InterPro:IPR008532); Has 1807 Blast hits to 1807 proteins in 277 species: Archae - 0; Bacteria - 0; Metazoa - 736; Fungi - 347; Plants - 385; Viruses - 0; Other Eukaryotes - 339 (source: NCBI BLink).	3.39	7.83e-05	101158456	127507392	0	0	215	35.5
AT3G18140	LETHAL WITH SEC THIRTEEN 8-1, LST8-1	Transducin/WD40 repeat-like superfamily protein	3.37	6.9e-05	132298808	135507856	0	0	305	19.3
AT2G16860		GCIP-interacting family protein	3.37	8.98e-05	147541184	178568608	0	17187692	298	20.8
AT2G27285		Coiled-coil domain-containing protein 55 (DUF2040)	3.36	0.000747764	110395264	144727776	0	0	323	24.1
AT5G16680		RING/FYVE/PHD zinc finger superfamily protein	3.33	0.00036787	112341232	125871744	0	0	1311	15.6
AT1G62740	Hop2	stress-inducible protein, putative	3.32	0.0252639	8527196	17821756	0	0	571	18.2
AT3G08780		unknown protein; FUNCTIONS IN: molecular_function unknown; INVOLVED IN: biological_process unknown; LOCATED IN: cellular_component unknown; EXPRESSED IN: male gametophyte, cultured cell; EXPRESSED DURING: L mature pollen stage, M germinated pollen stage; Has 129 Blast hits to 129 proteins in 38 species: Archae - 0; Bacteria - 0; Metazoa - 96; Fungi - 0; Plants - 31; Viruses - 0; Other Eukaryotes …	3.31	0.000171632	99774176	129863008	0	0	313	38.5
AT2G03750		P-loop containing nucleoside triphosphate hydrolases superfamily protein	3.31	0.000421764	91518376	126939096	0	0	351	19.1
AT4G17330	ATG2484-1, G2484-1	G2484-1 protein	3.28	0.000320886	86658264	121128120	0	0	2037	35.8
AT3G28920	AtHB34, HB34, ZHD9	homeobox protein 34	3.28	0.000391759	105259416	118434464	0	0	312	35.3
AT2G02160	ATC3H17, C3H17	CCCH-type zinc finger family protein	3.26	0.000515882	84233176	98296248	0	0	669	25.7
AT1G80070	SUS2, EMB33, EMB177, EMB14	Pre-mRNA-processing-splicing factor	3.25	5.55e-05	131774224	148831456	14347885	15153661	2359	29.7
AT2G39340		SAC3/GANP/Nin1/mts3/eIF-3 p25 family	3.25	0.000195356	98133240	136426704	0	0	1006	13.1
AT4G36870	BLH2, SAW1	BEL1-like homeodomain 2	3.25	0.000360043	0	0	0	0	739	6.4
AT1G09760	U2A'	U2 small nuclear ribonucleoprotein A	3.23	7.01e-05	118845656	119946992	0	0	249	30.9
AT4G04614		unknown protein; Has 35333 Blast hits to 34131 proteins in 2444 species: Archae - 798; Bacteria - 22429; Metazoa - 974; Fungi - 991; Plants - 531; Viruses - 0; Other Eukaryotes - 9610 (source: NCBI BLink).	3.23	0.000108885	93905424	122943144	0	0	176	41.5
AT5G64610	HAM1	histone acetyltransferase of the MYST family 1	3.23	0.000129926	145951248	109649688	0	0	445	13.9
AT4G34270		TIP41-like family protein	3.21	0.000109284	92216984	107077776	0	0	290	46.2
AT1G19480		DNA glycosylase superfamily protein	3.2	9.24e-05	85097224	107142728	0	0	382	17.8
AT3G59970	MTHFR1	methylenetetrahydrofolate reductase 1	3.15	0.000155023	226005872	282569088	31796820	25500730	592	42.2
AT2G38770	EMB2765,MAC7	P-loop containing nucleoside triphosphate hydrolases superfamily protein	3.14	0.00014917	78201376	90647840	0	0	1509	15.5
AT1G73840	ESP1	hydroxyproline-rich glycoprotein family protein	3.13	0.000361776	96678352	135446288	0	0	388	29.4
AT3G48050		BAH domain ;TFIIS helical bundle-like domain	3.12	0.00029784	76963360	117221248	0	0	1613	22.7
AT5G47790		SMAD/FHA domain-containing protein	3.12	0.0003404	85946032	133274088	0	0	369	31.7
AT5G28050		Cytidine/deoxycytidylate deaminase family protein	3.12	0.000591541	101426912	105733968	0	0	185	40.5
AT1G53720	ATCYP59, CYP59	cyclophilin 59	3.1	9.58e-05	91186496	95871416	0	0	506	24.3
AT1G17370	UBP1B	oligouridylate binding protein 1B	3.1	0.0133664	24872948	36703864	0	0	419	15.6
AT5G06460	ATUBA2, UBA 2	ubiquitin activating enzyme 2	3.09	8.52e-05	84477424	95582552	0	0	1077	26.5
AT3G04680	CLPS3	CLP-similar protein 3	3.09	0.000156724	79883928	106752112	0	0	444	18.5
AT3G15970	Nup50b	NUP50 (Nucleoporin 50 kDa) protein	3.09	0.00018113	80411336	109839216	0	0	465	17
AT2G02470	AL6	alfin-like 6	3.09	0.00169918	142349568	66668192	0	0	256	19.4
AT5G04290	KTF1, SPT5L	kow domain-containing transcription factor 1	3.08	0.000434794	72684064	113519456	0	0	1493	13.5
AT1G18450	ATARP4, ARP4	actin-related protein 4	3.08	0.00485134	150173760	191581008	33637056	0	441	34.5
AT5G35910	ATRRP6L2, RRP6-LIKE 2, RRP6L2	Polynucleotidyl transferase, ribonuclease H fold protein with HRDC domain	3.07	0.000147564	266110816	326528288	31682946	38758940	870	38.3
AT2G47250		RNA helicase family protein	3.05	8.96e-05	104197672	75374432	0	16682753	729	46.4
AT1G31870	BUD SITESELECTION PROTEIN 13, BUD13	unknown protein; FUNCTIONS IN: molecular_function unknown; INVOLVED IN: biological_process unknown; LOCATED IN: cytosol, nucleus; EXPRESSED IN: 25 plant structures; EXPRESSED DURING: 15 growth stages; CONTAINS InterPro DOMAIN/s: Protein of unknown function DUF2050, pre-mRNA-splicing factor (InterPro:IPR018609); Has 13303 Blast hits to 9618 proteins in 489 species: Archae - 8; Bacteria - 444; Meta…	3.04	7.91e-05	102703704	119467888	0	0	561	19.4
AT5G13590		unknown protein; Has 150 Blast hits to 121 proteins in 42 species: Archae - 0; Bacteria - 8; Metazoa - 80; Fungi - 5; Plants - 17; Viruses - 0; Other Eukaryotes - 40 (source: NCBI BLink).	3.04	0.000362989	76285136	117650600	0	0	1168	17.3
AT1G03280		Transcription factor TFIIE, alpha subunit	3.03	7.54e-05	197525120	215053328	26629600	23803816	479	35.5
AT5G03660		Family of unknown function (DUF662)	3.03	8.05e-05	106175848	117543856	0	0	173	38.2
AT2G20550		HSP40/DnaJ peptide-binding protein	3.01	7.03e-05	76020664	83389408	0	0	284	45.1
AT2G23760	BLH4, SAW2	BEL1-like homeodomain 4	3.01	7.65e-05	98119640	105243120	0	0	627	13.2
AT3G12640		RNA binding (RRM/RBD/RNP motifs) family protein	3.01	0.000336979	79946008	101036856	0	0	662	22.1
AT5G03380		Heavy metal transport/detoxification superfamily protein	2.99	0.000178143	112351184	113876072	0	0	392	11.5
AT2G17930	TRA1A	Phosphatidylinositol 3- and 4-kinase family protein with FAT domain	2.97	7.33e-05	83945496	85621896	0	0	3858	7.7
AT3G21865	PEX22	peroxin 22	2.97	0.000133328	109117640	96418256	11802906	14548336	283	59.4
AT4G10760	EMB1706, MTA	mRNAadenosine methylase	2.97	0.000170498	131546664	159936624	0	0	685	20.7
AT4G16430	BHLH03	basic helix-loop-helix (bHLH) DNA-binding superfamily protein	2.94	7.65e-05	80866976	90259224	0	0	467	18.8
AT1G75510		Transcription initiation factor IIF, beta subunit	2.93	0.000228356	78505136	107925496	0	0	261	47.9
AT5G35330	MBD02, MBD2, ATMBD2	methyl-CPG-binding domain protein 02	2.93	0.000749795	61710832	106210592	0	0	272	16.2
AT2G16950	TRN1, ATTRN1	transportin 1	2.92	0.00130049	94127280	128399824	0	0	895	18.4
AT1G17070		GC-rich sequence DNA-binding factor-like protein with Tuftelin interacting domain	2.91	6.79e-05	95892936	94802576	0	0	849	36.4
AT1G09270	IMPA-4	importin alpha isoform 4	2.91	8.96e-05	350514592	347197312	43288388	49842232	538	35.9
AT5G01400	ESP4	HEAT repeat-containing protein	2.91	0.00014195	102856368	95909216	0	0	1466	18.1
AT2G02570		nucleic acid binding;RNA binding	2.91	0.0126065	118643472	177798480	0	36366952	300	38
AT3G02920	RPA32B, ATRPA32B	Replication protein A, subunit RPA32	2.9	8.89e-05	104904864	93593544	0	0	278	16.5
AT1G71220	EBS1, UGGT, PSL2	UDP-glucose:glycoprotein glucosyltransferases;transferases, transferring hexosyl groups;transferases, transferring glycosyl groups	2.9	0.000163205	78769872	102366912	0	0	1613	22.1
AT5G25080		Sas10/Utp3/C1D family	2.9	0.000176733	101467832	114086392	0	0	217	45.6
AT5G64270		splicing factor, putative	2.89	0.00528607	117564160	139178064	0	28381820	1269	30.3
AT3G61860	ATRSP31, RSP31, At-RS31, RS31	RNA-binding (RRM/RBD/RNP motifs) family protein	2.88	0.000484298	93578960	106208504	0	0	264	18.6
AT3G05210	ERCC1, UVR7	nucleotide repair protein, putative	2.87	0.000588258	67446656	92361480	0	0	410	15.1
AT5G16715	EMB2247	ATP binding;valine-tRNA ligases;aminoacyl-tRNA ligases;nucleotide binding;ATP binding;aminoacyl-tRNA ligases	2.85	0.127602	0	0	0	0	974	10.2
AT5G58230	MSI1, MEE70, ATMSI1	Transducin/WD40 repeat-like superfamily protein	2.83	0.000105901	94399536	108888808	0	0	424	36.1
AT1G06220	MEE5, CLO, GFA1	Ribosomal protein S5/Elongation factor G/III/V family protein	2.83	0.000109137	179149312	170671824	26612718	22829186	987	40.1
AT3G26640	LWD2	Transducin/WD40 repeat-like superfamily protein	2.82	0.000138085	36808784	45295020	0	0	346	8.4
AT1G72390	PHL, PHYTOCHROME-DEPENDENT LATE-FLOWERING	CONTAINS InterPro DOMAIN/s: Spt20 family (InterPro:IPR021950); Has 8778 Blast hits to 7244 proteins in 477 species: Archae - 6; Bacteria - 326; Metazoa - 4198; Fungi - 1506; Plants - 923; Viruses - 22; Other Eukaryotes - 1797 (source: NCBI BLink).	2.82	0.00169014	55359932	108435280	0	0	1325	17.7
AT5G53060	ENHANCED STRESS RESPONSE 1, ESR1, HOS5, RCF3, REGULATOR OF CBF GENE EXPRESSION 3, SHI1, SHINY 1	RNA-binding KH domain-containing protein	2.81	0.000258643	71729256	89842888	0	0	652	23.5
AT1G17760	CSTF77, ATCSTF77	Tetratricopeptide repeat (TPR)-like superfamily protein	2.81	0.00109844	80235760	92846072	0	0	734	19.1
AT1G11060		WAPL (Wings apart-like protein regulation of heterochromatin) protein	2.8	0.000281027	70801688	76888720	0	0	930	10
AT2G43770		Transducin/WD40 repeat-like superfamily protein	2.8	0.000709338	107980448	112966576	0	20391270	343	39.9
AT1G75660	XRN3, AtXRN3	5'-3' exoribonuclease 3	2.79	0.000244157	87983000	118937464	0	0	1020	10.4
AT5G08450	HDC1	CONTAINS InterPro DOMAIN/s: Histone deacetylation protein Rxt3 (InterPro:IPR013951); Has 34444 Blast hits to 20801 proteins in 1175 species: Archae - 64; Bacteria - 2390; Metazoa - 15568; Fungi - 3729; Plants - 1886; Viruses - 208; Other Eukaryotes - 10599 (source: NCBI BLink).	2.78	0.000210001	67698088	87322792	10619804	0	918	22.1
AT3G55200	SAP130A	Cleavage and polyadenylation specificity factor (CPSF) A subunit protein	2.76	0.000161714	75090464	93828312	0	0	1214	13.6
AT2G47210		myb-like transcription factor family protein	2.75	0.000220754	242015552	272538144	43320620	33660812	441	43.1
AT2G44160	MTHFR2	methylenetetrahydrofolate reductase 2	2.75	0.000415129	48802100	84927640	0	14544710	594	35
AT4G30330		Small nuclear ribonucleoprotein family protein	2.75	0.0103819	162806048	141746640	0	40415732	88	65.9
AT5G45600	GAS41, TAF14B	YEATS family protein	2.74	0.000309045	86453208	73323280	0	0	268	39.3
AT4G34430	CHB3, ATSWI3D	DNA-binding family protein	2.74	0.00138478	50117220	90485032	0	0	985	16.1
AT3G27310	PUX1	plant UBX domain-containing protein 1	2.71	0.000216207	54628572	69437416	0	0	251	10.8
AT1G07360	MAC5A, MOS4-ASSOCIATED COMPLEX SUBUNIT 5A	CCCH-type zinc fingerfamily protein with RNA-binding domain	2.71	0.000781704	69893072	93094584	0	0	481	27.4
AT2G18740		Small nuclear ribonucleoprotein family protein	2.71	0.0101536	0	0	0	0	88	61.4
AT1G54440	ATRRP6L1	Polynucleotidyl transferase, ribonuclease H fold protein with HRDC domain	2.7	0.000529643	41090096	37052084	0	0	637	17.6
AT4G16280	FCA	RNA binding;abscisic acid binding	2.68	0.000191836	71471016	86800968	0	0	747	13.5
AT4G36080	TRA1B	phosphotransferases, alcohol group as acceptor;binding;inositol or phosphatidylinositol kinases	2.67	0.000185565	26058712	29839970	0	0	3834	9.6
AT5G22040		unknown protein; Has 30201 Blast hits to 17322 proteins in 780 species: Archae - 12; Bacteria - 1396; Metazoa - 17338; Fungi - 3422; Plants - 5037; Viruses - 0; Other Eukaryotes - 2996 (source: NCBI BLink).	2.67	0.000228635	86941672	104631304	0	0	284	12.7
AT4G11660	AT-HSFB2B, HSFB2B	winged-helix DNA-binding transcription factor family protein	2.67	0.000358709	56593764	79932632	0	0	377	6.6
AT1G80670	RAE1	Transducin/WD40 repeat-like superfamily protein	2.67	0.000588302	52631536	80860144	0	0	349	24.6
AT1G58270	ZW9	TRAF-like family protein	2.67	0.00122597	58754252	87480696	0	0	396	9.1
AT1G56220		Dormancy/auxin associated family protein	2.67	0.00130085	67727696	86238392	0	0	137	50.9
AT5G38840		SMAD/FHA domain-containing protein	2.66	0.000140613	78696520	82751032	0	0	735	21.4
AT2G26280	CID7	CTC-interacting domain 7	2.65	0.000431265	62731320	91095904	0	0	567	30.2
AT5G62090	SLK2	SEUSS-like 2	2.65	0.000560745	41931400	57931240	0	0	816	24.6
AT2G43910	ATHOL1, HOL1	HARMLESS TO OZONE LAYER 1	2.65	0.00130112	74603120	82513680	0	0	227	31.8
AT3G07220	ATFHA2, FHA2, FORKHEAD-ASSOCIATED 2	SMAD/FHA domain-containing protein	2.64	0.000146737	81020320	83325536	0	14331983	320	32.2
AT4G22360		SWIB complex BAF60b domain-containing protein	2.64	0.000226413	84862848	93739936	0	0	385	30.6
AT4G21110		G10 family protein	2.63	0.151327	267930400	204432704	165064736	0	145	17.2
AT2G18510	emb2444	RNA-binding (RRM/RBD/RNP motifs) family protein	2.62	0.000105936	76222952	77500768	0	0	363	11.6
AT5G46210	CUL4, ATCUL4	cullin4	2.6	0.0002558	83907760	99169696	0	13547942	792	35.2
AT5G14170	CHC1	SWIB/MDM2 domain superfamily protein	2.6	0.00243176	87865408	89102992	0	20731178	534	40.6
AT1G20580		Small nuclear ribonucleoprotein family protein	2.6	0.0888221	0	0	0	0	131	24.4
AT4G04920	SFR6;MED16	sensitive to freezing 6	2.59	0.000140576	73175000	83643968	0	0	1278	18.7
AT2G13540	ENS, ABH1, CBP80, ATCBP80	ARM repeat superfamily protein	2.59	0.00104679	70071224	48714020	0	0	848	22.3
AT3G51110		Tetratricopeptide repeat (TPR)-like superfamily protein	2.59	0.00144196	0	0	0	0	413	7.5
AT3G20630	UBP14, TTN6, ATUBP14, PER1	ubiquitin-specific protease 14	2.58	0.00108023	72877008	66995948	0	0	797	5.1
AT5G47430		DWNN domain, a CCHC-type zinc finger	2.58	0.00135291	54163028	94964848	0	0	892	13.4
AT3G10730	SUN2, ATSUN2	SAD1/UNC-84 domain protein 2	2.56	0.000128814	81376696	87952024	0	0	455	24.8
AT5G12410		THUMP domain-containing protein	2.56	0.000686205	48279580	74156632	0	0	376	15.2
AT1G17440	EER4, TAF12B	Transcription initiation factor TFIID subunit A	2.56	0.00070278	50619088	68447568	0	0	683	17
AT2G21150	XCT	XAP5 family protein	2.55	0.000279348	67023996	81244664	0	0	337	39.8
AT3G27700		zinc finger (CCCH-type) family protein / RNA recognition motif (RRM)-containing protein	2.55	0.000368188	62233752	76901608	0	0	908	20.9
AT5G67320	HOS15	WD-40 repeat family protein	2.54	0.00016979	69324136	80718000	0	0	613	16.6
AT1G14510	AL7	alfin-like 7	2.54	0.0339494	118182792	99250048	44300084	0	252	19
AT5G44200	CBP20, ATCBP20	CAP-binding protein 20	2.53	0.00083586	67100892	101164168	0	0	257	10.5
AT3G15950	NAI2	DNA topoisomerase-related	2.53	0.00723631	125128856	54920660	0	0	772	28.6
AT2G47710		Adenine nucleotide alpha hydrolases-like superfamily protein	2.53	0.108587	350533664	306953184	0	192368384	162	37
AT2G13370	CHR5	chromatin remodeling 5	2.52	0.000626612	79479624	91507408	0	17985880	1724	15.2
AT5G25150	TAF5	TBP-associated factor 5	2.51	0.000138651	52429756	53169420	0	0	669	17.1
AT4G02590	UNE12 BHLH059	basic helix-loop-helix (bHLH) DNA-binding superfamily protein	2.51	0.000215768	63992140	78481168	0	0	310	37.7
AT3G56720		unknown protein; Has 6239 Blast hits to 4635 proteins in 365 species: Archae - 6; Bacteria - 230; Metazoa - 3389; Fungi - 659; Plants - 656; Viruses - 13; Other Eukaryotes - 1286 (source: NCBI BLink).	2.48	0.000220385	60289272	73629576	0	0	386	22.8
AT5G15020	SNL2	SIN3-like 2	2.47	0.000210448	54782472	52684864	0	0	1367	15.1
AT5G15650	RGP2, ATRGP2	reversibly glycosylated polypeptide 2	2.47	0.00310709	12901017	0	0	0	360	11.9
AT5G06600	UBP12	ubiquitin-specific protease 12	2.45	0.000229248	56748968	50645164	0	0	1116	22.4
AT1G49590	ZINC-FINGER AND OCRE DOMAIN-CONTAINING PROTEIN 1, ZOP1	C2H2 and C2HC zinc fingers superfamily protein	2.44	0.00014381	51565900	54742732	0	0	242	19
AT1G36370	SHM7	serine hydroxymethyltransferase 7	2.43	0.0002783	66661140	69707144	0	0	598	21.7
AT3G60830	ATARP7, ARP7	actin-related protein 7	2.42	0.000856234	48945888	68813544	0	0	363	26.7
AT1G79000	HAC1, PCAT2, ATHPCAT2, ATHAC1 ;SSRP1	histone acetyltransferase of the CBP family 1	2.42	0.00525321	64839496	106404128	0	0	1697	18.9
AT4G36730	GBF1	G-box binding factor 1	2.42	0.0110485	41615440	82428208	0	0	315	14.4
AT1G17980	PAPS1	poly(A) polymerase 1	2.4	0.00026745	56462196	68997944	0	0	713	29.6
AT4G32690	GLB3, ATGLB3	hemoglobin 3	2.39	0.000262896	57362116	70245928	0	0	175	24.6
AT1G52160	TRZ3	tRNAse Z3	2.38	0.000172219	54845596	60325112	0	0	890	15.5
AT3G03140	PWO1	Tudor/PWWP/MBT superfamily protein	2.38	0.000272538	66515128	81797880	0	0	769	6.2
AT3G16460		Mannose-binding lectin superfamily protein	2.38	0.000697316	44308512	53500872	0	0	705	8.2
AT2G03680	SPR1, SKU6	spiral1	2.37	0.00145042	61464492	101259312	0	0	119	12.6
AT1G01350		Zinc finger (CCCH-type/C3HC4-type RING finger) family protein	2.36	0.00201327	57866796	82195200	0	0	343	14.6
AT5G43630	TZP	zinc knuckle (CCHC-type) family protein	2.34	0.000161004	81312752	81153952	0	0	831	7.2
AT3G54610	HAT1, GCN5, HAG1, HAC3, HAG01, BGT	histone acetyltransferase of the GNAT family 1	2.33	0.00123424	49829868	51771388	0	0	568	15.5
AT1G21700	ATSWI3C, CHB4, SWI3C	SWITCH/sucrose nonfermenting 3C	2.32	0.00168435	51336188	84912688	0	0	807	16.9
AT1G19220	ARF19, IAA22, ARF11	auxin response factor 19	2.31	0.000502621	0	0	0	0	1086	5.2
AT4G21670	CPL1, FRY2, ATCPL1	C-terminal domain phosphatase-like 1	2.31	0.000588587	61742200	84427648	0	0	967	29.2
AT4G25520	SLK1	SEUSS-like 1	2.31	0.00072025	41813880	60211764	0	0	748	26.1
AT5G17510	BRAHMA-INTERACTING PROTEIN 2, BRIP2	unknown protein; BEST Arabidopsis thaliana protein match is: unknown protein (TAIR:AT3G03460.1); Has 1807 Blast hits to 1807 proteins in 277 species: Archae - 0; Bacteria - 0; Metazoa - 736; Fungi - 347; Plants - 385; Viruses - 0; Other Eukaryotes - 339 (source: NCBI BLink).	2.29	0.000897317	46917376	57176756	0	0	369	26
AT1G71800	CSTF64	cleavage stimulating factor 64	2.28	0.000961139	45838672	68996464	0	0	461	21.7
AT1G04000		unknown protein; BEST Arabidopsis thaliana protein match is: unknown protein (TAIR:AT5G44060.1); Has 62 Blast hits to 62 proteins in 10 species: Archae - 0; Bacteria - 0; Metazoa - 0; Fungi - 0; Plants - 62; Viruses - 0; Other Eukaryotes - 0 (source: NCBI BLink).	2.28	0.000987214	55726872	70710544	0	0	152	25
AT5G45690		Protein of unknown function (DUF1264)	2.28	0.00113482	47256432	51403808	0	0	247	24.3
AT4G20330		Transcription initiation factor TFIIE, beta subunit	2.26	0.000425182	123961568	159613424	29525366	29385160	286	33.9
AT3G27830	RPL12-A, RPL12	ribosomal protein L12-A	2.24	0.0945157	143434448	234036784	0	103995816	191	16.6
AT4G15900	PRL1	pleiotropic regulatory locus 1	2.23	0.000222362	184959376	200787824	40320128	41870828	486	38.3
AT5G07030		Eukaryotic aspartyl protease family protein	2.22	0.000288616	51078000	52140488	0	0	455	19.6
AT1G48950		C3HC zinc finger-like	2.22	0.00135656	45271144	71147960	0	0	594	21.7
AT3G43240	ARID5, AT-RICH INTERACTING DOMAIN5	ARID/BRIGHT DNA-binding domain-containing protein	2.21	0.000653165	49974732	68545824	0	0	747	13.9
AT1G20960	emb1507	U5 small nuclear ribonucleoprotein helicase, putative	2.2	0.000236467	99188912	104636512	23028750	21326580	2171	37.8
AT5G09390		CD2-binding protein-related	2.2	0.00229557	42336148	72919776	0	0	351	8
AT1G79350	EMB1135	RING/FYVE/PHD zinc finger superfamily protein	2.19	0.000529096	60970316	63640648	0	0	1295	15.6
AT1G28330	DRM1, DYL1	dormancy-associated protein-like 1	2.18	0.00280559	40466528	41895548	0	0	122	18.9
AT5G28740		Tetratricopeptide repeat (TPR)-like superfamily protein	2.17	0.000748476	53982884	74954416	0	0	917	30.3
AT1G30330	ARF6	auxin response factor 6	2.17	0.0009234	0	0	0	0	933	8.4
AT3G13200	EMB2769	Cwf15 / Cwc15 cell cycle control family protein	2.17	0.00134559	55139016	72294112	0	0	230	28.7
AT1G43690		ubiquitin interaction motif-containing protein	2.16	0.000603709	48862792	61415488	0	0	599	11.5
AT4G27450		Aluminium induced protein with YGL and LRDR motifs	2.14	0.00042031	48249740	59181516	0	0	250	20
AT5G16780	DOT2, MDF	SART-1 family	2.14	0.000447976	80164376	75377800	0	0	820	12.4
AT1G69010	BIM2	BES1-interacting Myc-like protein 2	2.13	0.000568296	35999912	46322732	0	0	311	23.8
AT5G40270		HD domain-containing metal-dependent phosphohydrolase family protein	2.13	0.000894641	35263000	49069992	0	0	473	28.8
AT1G19880		Regulator of chromosome condensation (RCC1) family protein	2.13	0.00212028	50359720	59241552	0	0	538	8.2
AT5G28540	BIP1	heat shock protein 70 (Hsp 70) family protein	2.12	0.00029424	514264128	479086976	115568592	95019632	669	47.8
AT4G15880	ESD4, ATESD4	Cysteine proteinases superfamily protein	2.12	0.000324435	57070228	63717696	0	0	489	22.5
AT5G13010	EMB3011 PRP16	RNA helicase family protein	2.12	0.000616197	50969516	55743804	0	10790689	1255	21
AT4G22285		Ubiquitin C-terminal hydrolases superfamily protein	2.11	0.000253134	41993796	43743020	0	9942664	541	15
AT3G42790	AL3	alfin-like 3	2.09	0.000703771	42159496	54433432	0	0	250	19.6
AT3G18990	VRN1, REM39	AP2/B3-like transcriptional factor family protein	2.09	0.000759479	0	0	0	0	341	10
AT2G16485		nucleic acid binding;zinc ion binding;DNA binding	2.08	0.00057051	32446048	39577396	0	0	1773	3.7
AT1G60900		U2 snRNP auxilliary factor, large subunit, splicing factor	2.08	0.00415063	0	0	0	0	589	5.1
AT3G44310	NIT1, ATNIT1, NITI	nitrilase 1	2.08	0.0405225	58864188	61447776	28070160	0	346	20.8
AT2G19880		Nucleotide-diphospho-sugar transferases superfamily protein	2.07	0.000309644	56180668	60443164	0	0	519	18.3
AT1G14000	VIK	VH1-interacting kinase	2.07	0.000764167	131555560	170680544	38413932	33307494	438	43.8
AT1G27430		GYF domain-containing protein	2.07	0.00468574	0	0	0	0	1492	5.2
AT2G19520	FVE, ACG1, MSI4, NFC4, NFC04, ATMSI4	Transducin family protein / WD-40 repeat family protein	2.06	0.000966955	39834896	45899220	0	0	507	21.3
AT3G13570	SCL30A, At-SCL30A	SC35-like splicing factor 30A	2.06	0.00289	46045012	75548200	0	0	262	25.2
AT3G03340	UNE6	LUC7 related protein	2.06	0.0143765	64462716	59278532	0	23740986	402	26.2
AT3G14100	F OLIGOURIDYLATE BINDING PROTEIN 1C, UBP1C	RNA-binding (RRM/RBD/RNP motifs) family protein	2.05	0.000337011	241262208	266447360	63096992	59447332	427	22.2
AT4G38130	HD1, ATHD1, HDA1, RPD3A, HDA19, ATHDA19	histone deacetylase 1	2.05	0.00038847	56093548	49403944	0	0	501	26.9
AT1G25540	PFT1	phytochrome and flowering time regulatory protein (PFT1)	2.05	0.000504009	33681772	37249880	0	0	836	11.4
AT3G50670	U1-70K, U1SNRNP	U1 small nuclear ribonucleoprotein-70K	2.05	0.000799742	47259272	57116028	0	0	427	19.7
AT1G79600		Protein kinase superfamily protein	2.05	0.124252	143609904	101462624	0	81735624	711	16.6
AT1G03230		Eukaryotic aspartyl protease family protein	2.04	0.000374419	59743168	52628920	0	0	434	16.8
AT3G22990	LFR	ARM repeat superfamily protein	2.04	0.00520436	37236780	64821536	0	0	460	11.3
AT5G43460		HR-like lesion-inducing protein-related	2.04	0.111135	0	125701688	0	0	154	9.7
AT5G42020	BIP, BIP2	Heat shock protein 70 (Hsp 70) family protein	2.03	0.000377784	1542612350	1743885570	394001824	377108416	668	44.3
AT1G13690	ATE1	ATPase E1	2.03	0.000523129	66362124	67683112	0	0	177	52
AT4G16330		2-oxoglutarate (2OG) and Fe(II)-dependent oxygenase superfamily protein	2.03	0.00305354	35732564	58418260	0	0	364	19.8
ATCG00350	PSAA	Photosystem I, PsaA/PsaB protein	2.03	0.00334725	46349056	70792456	0	0	750	8
AT1G76880	DF1	Duplicated homeodomain-like superfamily protein	2.03	0.0848299	124492168	127596600	0	83065720	603	13.4
AT3G11910	UBP13	ubiquitin-specific protease 13	2.01	0.000498806	0	0	0	0	1115	14.5
AT1G24050		RNA-processing, Lsm domain	2.01	0.000813698	48831600	49776024	0	0	188	39.9
AT5G25520		SPOC domain / Transcription elongation factor S-II protein	2.01	0.00249504	36089288	52106584	0	0	997	5.3
AT5G20090		Uncharacterised protein family (UPF0041)	2.01	0.29261	0	270676384	0	0	110	18.2
AT4G27000	ATRBP45C	RNA-binding (RRM/RBD/RNP motifs) family protein	2	0.000333993	85651104	82844752	21826746	20377034	415	12.3
AT5G13860	ELC-Like	ELCH-like	1.98	0.00108626	53668808	59562068	0	0	368	18.2
AT5G64390	HEN4	RNA-binding KH domain-containing protein	1.98	0.00196486	35057084	38813284	0	0	857	23.6
AT2G17410		ARID/BRIGHT DNA-binding domain-containing protein	1.98	0.00267337	43127800	68665608	0	0	786	30.4
AT5G14220	HEMG2, MEE61, PPO2	Flavin containing amine oxidoreductase family	1.98	0.00679001	71471432	35513932	0	0	508	20.3
AT1G03140		splicing factor Prp18 family protein	1.97	0.000528738	269769536	312450912	69586400	78494512	420	36.7
AT1G35460		basic helix-loop-helix (bHLH) DNA-binding superfamily protein	1.97	0.000642281	53804796	65841140	0	0	259	24.7
AT4G29520		LOCATED IN: endoplasmic reticulum, plasma membrane; EXPRESSED IN: 23 plant structures; EXPRESSED DURING: 14 growth stages; CONTAINS InterPro DOMAIN/s: Saposin B (InterPro:IPR008139); Has 137 Blast hits to 137 proteins in 50 species: Archae - 2; Bacteria - 0; Metazoa - 41; Fungi - 10; Plants - 36; Viruses - 0; Other Eukaryotes - 48 (source: NCBI BLink).	1.96	0.00125152	43238532	50176512	0	0	306	8.8
AT5G12190		RNA-binding (RRM/RBD/RNP motifs) family protein	1.96	0.0036872	59233532	51518908	18620540	0	124	36.3
ATCG00905	RPS12C, RPS12	ribosomal protein S12C	1.95	0.00268083	70835856	49065224	0	0	85	22.4
AT1G04400	CRY2, FHA, AT-PHH1, PHH1, ATCRY2	cryptochrome 2	1.95	0.00965352	31636468	52611916	0	0	612	9
AT2G24590	RSZ22a, At-RSZ22a	RNA recognition motif and CCHC-type zinc finger domains containing protein	1.95	0.014305	84160120	92975648	0	35513292	196	18.9
AT5G43830		Aluminium induced protein with YGL and LRDR motifs	1.94	0.000461408	40543960	36978184	0	0	251	21.1
AT1G67580	CDKG2, CYCLIN-DEPENDENT KINASE G2	Protein kinase superfamily protein	1.94	0.00185272	40120436	51622848	0	0	752	10.5
AT2G25170	PKL, GYM, CHD3, CHR6, SSL2	chromatin remodeling factor CHD3 (PICKLE)	1.93	0.00106353	34828948	46999828	0	10998696	1384	8.1
AT4G31580	SRZ-22, SRZ22, RSZP22, RSZ22, At-RSZ22	serine/arginine-rich 22	1.93	0.0453425	40716452	0	0	0	200	18.5
AT4G33580	ATBCA5, BCA5	beta carbonic anhydrase 5	1.92	0.00120768	84466832	102357304	21572620	28089792	301	15.6
AT5G20930	TSL	Protein kinase superfamily protein	1.91	0.00140267	34468088	48956424	0	0	688	19.9
AT4G04320		malonyl-CoA decarboxylase family protein	1.91	0.00549805	28963176	44127972	0	0	518	9.7
AT3G04740	SWP, MED14, ATMED14	RNA polymerase II transcription mediators	1.91	0.00599907	28533614	40325560	0	0	1703	13.3
AT1G24300		GYF domain-containing protein	1.91	0.0139727	29334114	56195440	0	0	1495	7.2
AT3G18165	MOS4	modifier of snc1,4	1.9	0.000537975	131364952	142023136	34005648	39169692	253	23.3
AT1G27595		CONTAINS InterPro DOMAIN/s: Symplekin tight junction protein C-terminal (InterPro:IPR022075); BEST Arabidopsis thaliana protein match is: HEAT repeat-containing protein (TAIR:AT5G01400.1); Has 593 Blast hits to 297 proteins in 111 species: Archae - 0; Bacteria - 3; Metazoa - 139; Fungi - 49; Plants - 57; Viruses - 0; Other Eukaryotes - 345 (source: NCBI BLink).	1.88	0.00063718	36600588	41736880	0	0	1325	12.1
AT1G70180		Sterile alpha motif (SAM) domain-containing protein	1.87	0.000529418	61500624	65378460	0	0	460	19.6
AT2G38710		AMMECR1 family	1.86	0.00132218	38388452	49789356	0	0	214	23.4
AT2G03150	emb1579	ATP/GTP-binding protein family	1.86	0.00147392	39245692	51551424	0	0	1340	6.9
AT4G16143	IMPA-2	importin alpha isoform 2	1.84	0.000456408	593367490	607326400	173209760	162941760	535	44.3
AT3G12480	NF-YC11	nuclear factor Y, subunit C11	1.84	0.000799257	44269608	47783348	0	0	293	14.7
AT2G46510	ATAIB, AIB	ABA-inducible BHLH-type transcription factor	1.84	0.00141033	29916104	34411324	0	0	566	23.7
AT3G52930		Aldolase superfamily protein	1.83	0.00142844	348316128	474176704	108131616	120047384	358	68.4
AT3G57890		Tubulin binding cofactor C domain-containing protein	1.82	0.00152379	39678808	46611340	0	0	573	12.6
AT1G27540		Protein of unknown function (DUF295)	1.79	0.00165007	32654806	41117472	0	0	413	20.9
AT5G23080	TGH	SWAP (Suppressor-of-White-APricot)/surp domain-containing protein	1.78	0.000575915	34860008	38061864	0	0	930	9.3
AT1G32130	IWS1, ATIWS1	Transcription elongation factor (TFIIS) family protein	1.78	0.000699732	39935080	46920456	0	0	502	12
AT2G42590	GRF9, GF14 MU	general regulatory factor 9	1.78	0.00152032	0	0	0	0	263	9.9
AT2G36460		Aldolase superfamily protein	1.78	0.00217988	65625012	72662608	0	26095620	358	50.3
AT1G10390	Nup98a	Nucleoporin autopeptidase	1.78	0.00474112	54155480	69633392	0	22649150	1041	14.3
AT3G17020		Adenine nucleotide alpha hydrolases-like superfamily protein	1.78	0.195379	109672688	0	0	0	163	22.1
AT3G48040	ARAC8, ATROP10, ROP10, ATRAC8	RHO-related protein from plants 10	1.77	0.266586	0	0	0	0	208	27.4
AT3G49600	UBP26, SUP32, ATUBP26	ubiquitin-specific protease 26	1.76	0.000560685	43528600	45606928	0	0	1067	10.6
AT4G33945		ARM repeat superfamily protein	1.76	0.00449366	32756384	50944908	0	0	464	22.6
AT4G38600	KAK, UPL3	HEAT repeat ;HECT-domain (ubiquitin-transferase)	1.75	0.00129241	31234336	40598384	0	0	1888	12.5
AT2G44950	RDO4, HUB1	histone mono-ubiquitination 1	1.74	0.00277433	51604600	41852780	0	0	878	8.4
AT1G66750	CDKD1;2, CAK4AT, AT;CDKD;2, CDKD;2, CAK4	CDK-activating kinase 4	1.74	0.207607	0	0	0	0	348	10.1
AT1G24290		AAA-type ATPase family protein	1.73	0.00262304	41495412	48466852	0	0	525	13.3
AT3G18790		FUNCTIONS IN: molecular_function unknown; INVOLVED IN: biological_process unknown; LOCATED IN: chloroplast; EXPRESSED IN: 22 plant structures; EXPRESSED DURING: 13 growth stages; CONTAINS InterPro DOMAIN/s: Isy1-like splicing (InterPro:IPR009360); Has 1147 Blast hits to 965 proteins in 236 species: Archae - 12; Bacteria - 13; Metazoa - 351; Fungi - 230; Plants - 49; Viruses - 9; Other Eukaryotes …	1.73	0.00590572	37650996	54773188	0	0	300	37.3
AT3G54500		BEST Arabidopsis thaliana protein match is: dentin sialophosphoprotein-related (TAIR:AT5G64170.1); Has 183 Blast hits to 175 proteins in 44 species: Archae - 0; Bacteria - 4; Metazoa - 38; Fungi - 11; Plants - 120; Viruses - 0; Other Eukaryotes - 10 (source: NCBI BLink).	1.73	0.00657863	33219698	50738656	0	0	648	10.7
AT2G40060		Clathrin light chain protein	1.72	0.145338	0	110744040	0	0	258	8.9
AT3G14180		sequence-specific DNA binding transcription factors	1.72	0.15788	0	97411680	0	0	443	14.2
AT1G20670		DNA-binding bromodomain-containing protein	1.71	0.0021927	48824828	58715800	0	0	652	20.4
AT1G50410		SNF2 domain-containing protein / helicase domain-containing protein / zinc finger protein-related	1.71	0.00573342	43219808	52007120	0	0	981	18.6
AT1G75600		Histone superfamily protein	1.71	0.193344	126467144	0	0	0	136	21.3
AT1G14740		Protein of unknown function (DUF1423)	1.7	0.000945721	35525584	39234936	0	0	733	2.6
AT3G22590	PHP, CDC73	PLANT HOMOLOGOUS TO PARAFIBROMIN	1.7	0.00696933	45459432	28607034	0	0	415	14.5
AT4G32285		ENTH/ANTH/VHS superfamily protein	1.69	0.000739824	42535880	39138864	0	0	635	11.8
AT5G17440		LUC7 related protein	1.69	0.00189166	30886776	26797844	0	0	404	19.3
AT5G37020	ARF8, ATARF8	auxin response factor 8	1.69	0.00206714	62835584	48123236	0	0	811	21.5
AT5G06160	ATO	splicing factor-related	1.69	0.00293869	34163528	50778924	0	0	504	15.1
AT1G13020	EIF4B2	eukaryotic initiation factor 4B2	1.68	0.00064741	46792548	46471708	15008275	0	549	18
AT1G20696	HMGB3, NFD3, NFD03	high mobility group B3	1.68	0.00210338	0	0	0	0	141	20.3
AT5G58060	YKT61, ATYKT61, ATGP1	SNARE-like superfamily protein	1.68	0.0029995	48606452	37664028	11486053	0	199	21.6
AT2G16365		F-box family protein	1.68	0.0983167	62961300	0	0	0	778	12.5
AT1G61040	VIP5	plus-3 domain-containing protein	1.67	0.00185714	28280590	36486512	0	0	643	11.2
AT1G16610	SR45, RNPS1	arginine/serine-rich 45	1.67	0.111783	53968200	0	0	6.11036e+06	414	9.4
AT4G00990		Transcription factor jumonji (jmjC) domain-containing protein	1.66	0.00128291	30317532	35622736	0	0	840	8
AT1G73180		Eukaryotic translation initiation factor eIF2A family protein	1.66	0.0119768	40719272	52757784	0	20180904	513	27.5
AT4G12800	PSAL	photosystem I subunit l	1.66	0.121783	69798320	71866536	0	51489180	219	17.4
AT2G29960	CYP5, ATCYP5, CYP19-4	cyclophilin 5	1.66	0.192038	97974072	102847544	90440896	0	201	31.4
AT2G24500	FZF	Zinc finger protein 622	1.65	0.0091691	49683516	51253516	0	21874918	395	11.1
AT2G32850		Protein kinase superfamily protein	1.64	0.000715672	36601912	37485512	0	11531156	650	8.9
AT5G54900	ATRBP45A, RBP45A	RNA-binding protein 45A	1.64	0.00153467	39591792	39214552	0	0	387	29.2
AT1G70060	SNL4	SIN3-like 4	1.64	0.00165315	38721636	32788138	0	0	1326	8.1
AT2G30200		catalytics;transferases;[acyl-carrier-protein] S-malonyltransferases;binding	1.64	0.028854	57714320	59684556	29893066	0	393	22.4
AT5G53400	BOB1	HSP20-like chaperones superfamily protein	1.63	0.00392479	50645228	42222956	0	18166610	304	14.8
AT1G06650		2-oxoglutarate (2OG) and Fe(II)-dependent oxygenase superfamily protein	1.63	0.0286973	25828166	52819044	0	0	369	15.2
AT2G42280		basic helix-loop-helix (bHLH) DNA-binding superfamily protein	1.62	0.00176622	41776492	43411548	0	0	359	17.7
AT1G17720	ATB BETA	Protein phosphatase 2A, regulatory subunit PR55	1.62	0.00292598	32633264	36211528	16590390	13062138	500	15.8
AT3G06720	AT-IMP, ATKAP ALPHA, AIMP ALPHA, IMPA-1, IMPA1	importin alpha isoform 1	1.61	0.00134797	129618416	129304512	46285372	35547412	532	31.8
AT2G42600	ATPPC2, PPC2	phosphoenolpyruvate carboxylase 2	1.61	0.00145043	81307264	90709232	25448856	31196258	963	30.5
AT3G02230	RGP1, ATRGP1	reversibly glycosylated polypeptide 1	1.61	0.0250128	72080152	51140988	29562034	0	357	24.4
AT1G24190	SIN3, ATSIN3, SNL3	SIN3-like 3	1.6	0.00163657	0	0	0	0	1330	5.3
AT2G30105		CONTAINS InterPro DOMAIN/s: Leucine-rich repeat, typical subtype (InterPro:IPR003591), Leucine-rich repeat (InterPro:IPR001611), Ubiquitin (InterPro:IPR000626), Ubiquitin supergroup (InterPro:IPR019955); BEST Arabidopsis thaliana protein match is: Leucine-rich repeat (LRR) family protein (TAIR:AT5G07910.1).	1.6	0.00857641	46550736	26439124	0	0	374	22.2
AT5G26210	AL4	alfin-like 4	1.6	0.0193861	52051716	24768548	0	0	255	16.5
AT2G03070	MED8	mediator subunit 8	1.59	0.00260981	34173116	41394384	0	0	524	7.8
AT4G19350	EMB3006	embryo defective 3006	1.59	0.00611791	35103288	44815828	0	0	180	11.7
AT3G45140	LOX2, ATLOX2	lipoxygenase 2	1.59	0.171127	0	27792616	9720514	0	896	10.9
AT4G00660	RH8, ATRH8	RNAhelicase-like 8	1.57	0.114456	70290856	0	0	0	505	11.7
AT3G09980		Family of unknown function (DUF662)	1.57	0.198853	83742856	0	0	0	178	19.1
AT2G21230		Basic-leucine zipper (bZIP) transcription factor family protein	1.56	0.00199062	33142810	37205000	0	0	519	14.1
AT2G41620	Nup93a	Nucleoporin interacting component (Nup93/Nic96-like) family protein	1.56	0.0051468	34702444	26458082	0	0	861	18.1
AT1G53310	ATPPC1, PEPC1, ATPEPC1, PPC1	phosphoenolpyruvate carboxylase 1	1.55	0.000978479	22009746	0	0	0	967	30.3
AT1G04850		ubiquitin-associated (UBA)/TS-N domain-containing protein	1.55	0.00153073	91758104	84438912	27162200	33112934	413	11.6
AT2G40630		Uncharacterised conserved protein (UCP030365)	1.55	0.00804919	28195010	47607808	0	0	535	21.5
AT1G72010		TCP family transcription factor	1.55	0.0166166	19465194	37515128	0	0	375	21.6
AT2G33340	MAC3B	MOS4-associated complex 3B	1.53	0.00322544	98634608	131278720	33290150	37071252	525	46.7
AT5G54430	ATPHOS32, PHOS32	Adenine nucleotide alpha hydrolases-like superfamily protein	1.53	0.00343723	28510622	33096712	0	0	242	17.4
AT1G32060	PRK	phosphoribulokinase	1.53	0.0390049	84597992	76773208	0	44908264	395	21.3
AT3G16260	TRZ4	tRNAse Z4	1.53	0.0491768	22624488	64324576	0	0	942	19.3
AT1G76300	SmD3	snRNP core protein SMD3	1.52	0.00145743	281627840	260563600	87113816	102937000	128	32
AT1G76890	GT2, AT-GT2	Duplicated homeodomain-like superfamily protein	1.52	0.00191201	94814264	119899536	38386632	35782180	575	46.4
AT3G19590	BUB3.1	Transducin/WD40 repeat-like superfamily protein	1.52	0.0239982	26745936	34070372	0	0	340	15.6
AT3G14940	ATPPC3, PPC3	phosphoenolpyruvate carboxylase 3	1.51	0.00163863	#N/A	#N/A	#N/A	#N/A	#N/A	#N/A
AT4G35100	PIP3, PIP3A, PIP2;7, SIMIP	plasma membrane intrinsic protein 3	1.51	0.208217	76892272	94135864	80284824	0	280	11.1
AT4G26530		Aldolase superfamily protein	1.5	0.0100246	32664096	55124972	16924974	19355242	358	36.6
AT5G41600	BTI3, RTNLB4	VIRB2-interacting protein 3	1.5	0.411517	312065152	123796192	0	367838784	257	22.2
AT5G14530		Transducin/WD40 repeat-like superfamily protein	1.49	0.00143054	36016380	41734728	0	0	330	34.8
AT2G38560	TFIIS	transcript elongation factor IIS	1.49	0.00161958	125492840	129555312	49977112	41418916	378	28
AT4G21660		proline-rich spliceosome-associated (PSP) family protein	1.49	0.00239499	80972032	94548128	34807316	27820072	584	28.3
AT5G07980		dentin sialophosphoprotein-related	1.49	0.00752035	23945880	37311804	0	0	1501	14.1
AT1G14345		NAD(P)-linked oxidoreductase superfamily protein	1.49	0.127777	103171320	82422768	69599664	0	196	11.2
AT4G37090		unknown protein; FUNCTIONS IN: molecular_function unknown; INVOLVED IN: biological_process unknown; LOCATED IN: cellular_component unknown; EXPRESSED IN: 23 plant structures; EXPRESSED DURING: 13 growth stages; Has 30201 Blast hits to 17322 proteins in 780 species: Archae - 12; Bacteria - 1396; Metazoa - 17338; Fungi - 3422; Plants - 5037; Viruses - 0; Other Eukaryotes - 2996 (source: NCBI BLink).	1.48	0.00151115	31673566	37468804	0	0	186	20.7
AT4G32570	TIFY8	TIFY domain protein 8	1.48	0.00177136	37515656	32550472	0	0	361	24.4
AT2G18800	ATXTH21, XTH21	xyloglucan endotransglucosylase/hydrolase 21	1.47	0.301908	#N/A	#N/A	#N/A	#N/A	#N/A	#N/A
AT3G42170		BED zinc finger ;hAT family dimerisation domain	1.46	0.00206265	70396640	75734888	29559556	23861392	696	10.1
AT1G43700	VIP1, SUE3	VIRE2-interacting protein 1	1.45	0.00156799	29880408	35022832	0	0	341	16.7
AT5G41770		crooked neck protein, putative / cell cycle protein, putative	1.45	0.00218283	181241984	218811040	68444888	78142832	705	35.7
AT2G31570	ATGPX2, GPX2	glutathione peroxidase 2	1.45	0.0245218	31858352	31956380	0	0	169	37.3
AT4G26450		unknown protein; Has 614 Blast hits to 492 proteins in 137 species: Archae - 0; Bacteria - 94; Metazoa - 255; Fungi - 76; Plants - 69; Viruses - 0; Other Eukaryotes - 120 (source: NCBI BLink).	1.43	0.00715676	33211168	41284080	0	0	708	21.9
AT5G07940		BEST Arabidopsis thaliana protein match is: dentin sialophosphoprotein-related (TAIR:AT5G07980.1); Has 1906 Blast hits to 1127 proteins in 203 species: Archae - 2; Bacteria - 210; Metazoa - 401; Fungi - 205; Plants - 136; Viruses - 0; Other Eukaryotes - 952 (source: NCBI BLink).	1.43	0.0109485	0	22233978	0	0	1526	13.3
AT5G24460		unknown protein; INVOLVED IN: biological_process unknown; LOCATED IN: cell wall; EXPRESSED IN: 24 plant structures; EXPRESSED DURING: 15 growth stages; Has 1807 Blast hits to 1807 proteins in 277 species: Archae - 0; Bacteria - 0; Metazoa - 736; Fungi - 347; Plants - 385; Viruses - 0; Other Eukaryotes - 339 (source: NCBI BLink).	1.43	0.0205463	24392490	44897956	0	0	300	18.7
AT1G35680		Ribosomal protein L21	1.42	0.136417	87459224	67736040	0	59990032	220	13.2
AT3G16760		Tetratricopeptide repeat (TPR)-like superfamily protein	1.41	0.00223844	42957164	49862820	18824656	0	475	20.2
AT4G23670		Polyketide cyclase/dehydrase and lipid transport superfamily protein	1.41	0.00575232	46527128	68464104	22348546	20174018	151	31.1
AT1G79020		Enhancer of polycomb-like transcription factor protein	1.39	0.00405288	27681548	37330800	0	0	453	17.9
AT1G32360		Zinc finger (CCCH-type) family protein	1.39	0.0207953	23343250	42465112	0	0	384	21.6
AT5G59830		unknown protein; BEST Arabidopsis thaliana protein match is: unknown protein (TAIR:AT5G13660.2); Has 174 Blast hits to 139 proteins in 16 species: Archae - 0; Bacteria - 0; Metazoa - 0; Fungi - 0; Plants - 172; Viruses - 0; Other Eukaryotes - 2 (source: NCBI BLink).	1.38	0.00216609	42339124	44785952	0	0	425	21.6
AT5G44800	CHR4, PKR1	chromatin remodeling 4	1.38	0.00691481	26791130	40801140	0	0	2223	4.9
AT5G09620		Octicosapeptide/Phox/Bem1p family protein	1.38	0.00921361	29137918	43504160	0	0	531	12.6
AT5G40370		Glutaredoxin family protein	1.38	0.0131083	29000346	35944308	0	0	111	36
AT3G11630		Thioredoxin superfamily protein	1.38	0.0223998	35952844	46836156	0	21660466	266	29.3
AT2G22230		Thioesterase superfamily protein	1.37	0.00360497	34898308	41485760	0	0	220	16.4
AT1G03220		Eukaryotic aspartyl protease family protein	1.37	0.119988	0	0	0	0	433	18.9
AT2G24050	eIFiso4G2	MIF4G domain-containing protein / MA3 domain-containing protein	1.37	0.172094	0	0	0	0	747	8.4
AT1G09640		Translation elongation factor EF1B, gamma chain	1.37	0.205958	0	0	0	0	414	17.9
AT5G25610	RD22, ATRD22	BURP domain-containing protein	1.36	0.0287372	20585620	43106400	0	0	392	16.6
AT1G66260		RNA-binding (RRM/RBD/RNP motifs) family protein	1.36	0.0892999	57436152	51266224	0	37867600	295	21.4
AT5G39590		TLD-domain containing nucleolar protein	1.35	0.00674772	22008668	32243758	0	0	542	4.4
AT3G62330		Zinc knuckle (CCHC-type) family protein	1.34	0.0253352	23337510	43562632	0	0	479	14.2
AT5G09850		Transcription elongation factor (TFIIS) family protein	1.32	0.00541428	25791980	36040208	0	0	353	8.1
AT3G54760		dentin sialophosphoprotein-related	1.3	0.0113332	22970816	36580064	0	0	792	17.7
AT2G27970	CKS2	CDK-subunit 2	1.3	0.0267329	27666856	54319928	0	0	83	50.6
AT2G19680		Mitochondrial ATP synthase subunit G protein	1.3	0.221886	66111252	19743292	0	27943826	122	31.1
AT4G26130		unknown protein; FUNCTIONS IN: molecular_function unknown; INVOLVED IN: biological_process unknown; LOCATED IN: endomembrane system; EXPRESSED IN: 23 plant structures; EXPRESSED DURING: 13 growth stages; BEST Arabidopsis thaliana protein match is: unknown protein (TAIR:AT5G56980.1); Has 121 Blast hits to 116 proteins in 19 species: Archae - 0; Bacteria - 0; Metazoa - 4; Fungi - 0; Plants - 113; V…	1.29	0.00346662	103118568	124175784	43067064	49790448	286	22.7
AT5G42470		CONTAINS InterPro DOMAIN/s: Brain/reproductive organ-expressed protein (InterPro:IPR010358); Has 35333 Blast hits to 34131 proteins in 2444 species: Archae - 798; Bacteria - 22429; Metazoa - 974; Fungi - 991; Plants - 531; Viruses - 0; Other Eukaryotes - 9610 (source: NCBI BLink).	1.29	0.0179206	30289880	42611360	0	0	382	22
AT2G42680	MBF1A, ATMBF1A	multiprotein bridging factor 1A	1.29	0.334542	0	0	0	0	142	35.9
AT1G16470	PAB1	proteasome subunit PAB1	1.28	0.00252121	30283546	33386074	0	0	235	17.9
AT5G26680		5'-3' exonuclease family protein	1.28	0.0117463	24248582	29546752	0	0	453	25.8
AT5G10780		CONTAINS InterPro DOMAIN/s: Uncharacterised conserved protein UCP017207, transmembrane protein 85 (InterPro:IPR016687), Protein of unknown function DUF1077 (InterPro:IPR009445); Has 30201 Blast hits to 17322 proteins in 780 species: Archae - 12; Bacteria - 1396; Metazoa - 17338; Fungi - 3422; Plants - 5037; Viruses - 0; Other Eukaryotes - 2996 (source: NCBI BLink).	1.27	0.00332629	28293022	34264820	0	0	180	17.8
AT3G59770	SAC9	sacI homology domain-containing protein / WW domain-containing protein	1.27	0.00487558	28417560	32723722	0	0	1630	8.6
AT1G17130		Family of unknown function (DUF572)	1.27	0.0193608	20130128	34763804	0	0	331	19
AT5G67100	ICU2	DNA-directed DNA polymerases	1.27	0.0347524	23695470	47907700	0	0	1524	11.7
AT1G68010	HPR, ATHPR1	hydroxypyruvate reductase	1.26	0.00193868	118082576	121027072	50526160	49564188	386	55.4
AT3G07100	ERMO2, SEC24A	Sec23/Sec24 protein transport family protein	1.26	0.00320304	36511736	29963822	0	14091898	1038	8.6
AT1G17210	ATILP1, ILP1	IAP-like protein 1	1.26	0.0110398	27680992	36676168	0	0	958	8.9
AT3G42950		Pectin lyase-like superfamily protein	1.26	0.333283	89366800	111607880	0	128866768	484	5.4
AT5G13850	NACA3	nascent polypeptide-associated complex subunit alpha-like protein 3	1.25	0.196938	31480630	42121812	33306314	0	204	26
AT4G35770	SEN1, ATSEN1, DIN1	Rhodanese/Cell cycle control phosphatase superfamily protein	1.25	0.372207	89645344	76885432	0	119431680	182	38.3
AT2G28290	SYD, CHR3	P-loop containing nucleoside triphosphate hydrolases superfamily protein	1.25	0.422352	0	142946880	0	0	3574	10
AT4G25500	ATRSP35, ATRSP40, AT-SRP40, RSP35, RS40, At-RS40	arginine/serine-rich splicing factor 35	1.24	0.00248271	39735096	44386356	18179008	17506002	350	20.9
AT5G52040	ATRSP41, RS41, At-RS41	RNA-binding (RRM/RBD/RNP motifs) family protein	1.24	0.00304454	0	0	0	0	356	16.9
AT4G24510	CER2, VC2, VC-2	HXXXD-type acyl-transferase family protein	1.24	0.0703681	44931316	49595512	0	32112958	421	18.5
AT3G05090	LRS1	Transducin/WD40 repeat-like superfamily protein	1.24	0.101927	35387832	62215632	32294568	0	753	13.9
AT1G15980	NDF1, NDH48	NDH-dependent cyclic electron flow 1	1.24	0.150123	51028124	50897964	0	42485904	461	26
AT5G18610		Protein kinase superfamily protein	1.24	0.175479	#N/A	#N/A	#N/A	#N/A	#N/A	#N/A
AT5G64330	NPH3, RPT3, JK218	Phototropic-responsive NPH3 family protein	1.23	0.0920803	36207900	45126044	0	29005332	746	25.2
AT5G20170		RNA polymerase II transcription mediators	1.22	0.00803065	32805170	25760522	0	0	653	12.1
AT1G02690	IMPA-6	importin alpha isoform 6	1.22	0.0347455	0	0	0	0	538	15.6
AT1G20260		ATPase, V1 complex, subunit B protein	1.22	0.0609863	22942036	38494500	0	0	487	24.1
AT1G51650		ATP synthase epsilon chain, mitochondrial	1.21	0.216095	64144520	38213468	0	45954412	70	44.3
AT1G01730		unknown protein; FUNCTIONS IN: molecular_function unknown; INVOLVED IN: biological_process unknown; LOCATED IN: chloroplast; EXPRESSED IN: 23 plant structures; EXPRESSED DURING: 13 growth stages; Has 42 Blast hits to 42 proteins in 17 species: Archae - 0; Bacteria - 2; Metazoa - 5; Fungi - 1; Plants - 34; Viruses - 0; Other Eukaryotes - 0 (source: NCBI BLink).	1.2	0.00274744	30554248	30308276	0	0	224	29.9
AT5G64680		unknown protein; FUNCTIONS IN: molecular_function unknown; INVOLVED IN: biological_process unknown; LOCATED IN: nucleolus; EXPRESSED IN: 23 plant structures; EXPRESSED DURING: 13 growth stages; Has 114 Blast hits to 110 proteins in 37 species: Archae - 0; Bacteria - 0; Metazoa - 42; Fungi - 10; Plants - 37; Viruses - 0; Other Eukaryotes - 25 (source: NCBI BLink).	1.2	0.134626	39024412	0	0	0	203	10.3
AT1G22300	GRF10, 14-3-3EPSILON, GF14 EPSILON	general regulatory factor 10	1.19	0.014928	0	0	0	0	254	28.3
AT1G48610		AT hook motif-containing protein	1.19	0.0197189	73489272	123997560	43939540	39999784	212	68.4
AT1G01050	AtPPa1, PPa1	pyrophosphorylase 1	1.19	0.150032	48974940	0	0	0	212	15.1
AT3G42660		transducin family protein / WD-40 repeat family protein	1.18	0.00312443	76954352	79561896	32234370	36811592	953	19.9
AT5G49530		SIN-like family protein	1.18	0.00642298	32700316	39057052	0	0	689	3
AT3G20640		basic helix-loop-helix (bHLH) DNA-binding superfamily protein	1.18	0.00667162	26105080	27616654	0	0	454	7.7
AT5G64730		Transducin/WD40 repeat-like superfamily protein	1.18	0.00857591	18060358	23424214	0	0	299	7
AT3G55770		GATA type zinc finger transcription factor family protein	1.18	0.00958787	167048688	212214160	70249752	70363928	199	36.2
AT3G18640		Zinc finger C-x8-C-x5-C-x3-H type family protein	1.18	0.010881	23310136	31632436	0	0	676	5.2
AT1G11650	ATRBP45B, RBP45B	RNA-binding (RRM/RBD/RNP motifs) family protein	1.17	0.0132326	53170220	51641416	0	28895528	405	16.3
AT1G09800		Pseudouridine synthase family protein	1.16	0.00277215	33840872	31756034	0	0	372	11.3
AT5G11170		DEAD/DEAH box RNA helicase family protein	1.16	0.00401574	41369192	47692680	18680600	21018656	427	13.8
AT3G03960		TCP-1/cpn60 chaperonin family protein	1.16	0.004588	51084032	62861300	24749268	25923488	549	43.5
AT1G79880		RNA recognition motif (RRM)-containing protein	1.15	0.0170948	24922278	39309144	0	0	399	6.7
AT4G39150		DNAJ heat shock N-terminal domain-containing protein	1.14	0.210905	55261332	0	0	0	345	33.3
AT5G18110	NCBP	novel cap-binding protein	1.13	0.0102402	23555584	27133814	0	0	221	15.8
AT3G14890		phosphoesterase	1.13	0.0594349	23589974	40809164	0	0	694	6.4
AT4G20400	JMJ14, PKDM7B	JUMONJI 14	1.12	0.0031854	29365734	29953864	0	0	954	7.2
AT1G80930		MIF4G domain-containing protein / MA3 domain-containing protein	1.12	0.0194024	30937586	44144048	20041820	14467158	900	12.4
AT3G05760		C2H2 and C2HC zinc fingers superfamily protein	1.12	0.129474	10780820	14295327	0	3.29266e+06	202	26.8
AT1G12310		Calcium-binding EF-hand family protein	1.12	0.180329	63867776	65816320	58251916	0	148	31.1
AT1G72710	CKL2	casein kinase 1-like protein 2	1.12	0.270109	0	0	0	0	465	0
AT3G57560	NAGK	N-acetyl-l-glutamate kinase	1.11	0.0163951	23849598	16739798	0	0	347	22.2
AT5G51280		DEAD-box protein abstrakt, putative	1.1	0.00412575	23188558	26462142	0	0	591	15.1
AT4G32260		ATPase, F0 complex, subunit B/B', bacterial/chloroplast	1.1	0.168794	53692248	0	0	0	219	11.4
AT1G04950	TAFII59, TAF6, ATTAF6	TATA BOX ASSOCIATED FACTOR II 59	1.1	0.414817	0	88307816	0	0	549	12.6
AT1G20620	CAT3, SEN2, ATCAT3	catalase 3	1.09	0.00699125	446528992	560208190	222039984	248267504	492	50
AT5G51410		LUC7 N_terminus domain-containing protein	1.09	0.00855736	61518888	52678736	23591408	30282658	334	24
AT1G51710	UBP6, ATUBP6	ubiquitin-specific protease 6	1.08	0.0041718	29626688	30252564	15014387	0	482	11.7
AT2G02070	AtIDD5, IDD5	indeterminate(ID)-domain 5	1.08	0.004686	31000750	35921768	0	0	602	3.2
AT4G35090	CAT2	catalase 2	1.08	0.00646862	163711936	209255280	92662016	94331984	492	39.4
AT4G10710	SPT16	global transcription factor C	1.08	0.00699583	55351328	61193412	30762248	24540414	1074	20.4
AT3G10060		FKBP-like peptidyl-prolyl cis-trans isomerase family protein	1.08	0.0388694	33027764	20107928	0	0	230	10
AT1G08130	ATLIG1, LIG1	DNA ligase 1	1.07	0.00629091	54924320	62837220	30449624	25806378	790	20.6
AT1G73370	SUS6, ATSUS6	sucrose synthase 6	1.07	0.0385117	16671512	26209008	0	0	942	8.6
AT3G60820	PBF1	N-terminal nucleophile aminohydrolases (Ntn hydrolases) superfamily protein	1.06	0.0295544	21314514	19740118	0	0	223	14.3
AT3G29390	RIK	RS2-interacting KH protein	1.06	0.0619818	19459286	33212296	0	0	578	8.5
AT2G17560	HMGB4, NFD4, NFD04	high mobility group B4	1.05	0.0050068	32424230	33703692	0	0	138	20.9
AT1G59760		RNA helicase, ATP-dependent, SK12/DOB1 protein	1.05	0.00619189	124221888	136549664	68526168	57655828	988	33.9
AT2G16600	ROC3	rotamase CYP 3	1.04	0.00418753	162263152	171829360	82652872	79722360	173	39.1
AT4G30600		signal recognition particle receptor alpha subunit family protein	1.04	0.00960052	38447340	39734368	16538048	21882038	634	14.7
AT1G80210	BRCC36A, AtBRCC36A	Mov34/MPN/PAD-1 family protein	1.04	0.029505	23453808	39057744	0	0	406	26.1
AT1G09750		Eukaryotic aspartyl protease family protein	1.04	0.261365	0	48427576	0	0	449	17.1
AT3G09260	PYK10, PSR3.1, BGLU23, LEB	Glycosyl hydrolase superfamily protein	1.03	0.00466061	218769248	207094992	100486288	108493232	524	47.7
AT1G04690	KAB1, KV-BETA1	potassium channel beta subunit 1	1.03	0.0253582	67371024	47496292	23401600	32694440	328	31.1
AT2G38140	PSRP4	plastid-specific ribosomal protein 4	1.03	0.0269109	298974688	322405760	118954640	194264128	118	33.9
AT3G61220		NAD(P)-binding Rossmann-fold superfamily protein	1.03	0.0385408	17710410	31699522	0	0	296	9.1
AT2G47730	ATGSTF8, ATGSTF5, GST6, GSTF8	glutathione S-transferase phi 8	1.03	0.0802363	138383504	89175960	38517444	76680544	263	46
AT3G50820	PSBO2, PSBO-2, OEC33	photosystem II subunit O-2	1.03	0.282607	0	57811428	0	0	331	10.9
AT5G41150	UVH1, ATRAD1, RAD1	Restriction endonuclease, type II-like superfamily protein	1.02	0.00872363	22854680	26862922	13420399	0	956	11.4
AT5G10060		ENTH/VHS family protein	1.01	0.00576284	23487208	23443992	12505469	0	469	12.6
AT1G20630	CAT1	catalase 1	1.01	0.00709894	0	0	0	0	492	18.9
AT1G35160	GRF4, 14-3-3PHI, GF14 PHI	GF14 protein phi chain	1	0.0116229	0	0	0	0	267	39.7
AT1G28600		GDSL-like Lipase/Acylhydrolase superfamily protein	0.996	0.193084	51021596	47235880	0	45408488	393	17
AT5G54260	MRE11, ATMRE11	DNA repair and meiosis protein (Mre11)	0.992	0.00948464	23803002	23651608	0	0	720	10.8
AT4G34740	ATASE2, CIA1, ATPURF2, ASE2	GLN phosphoribosyl pyrophosphate amidotransferase 2	0.992	0.0314072	23940880	0	0	0	561	12.7
AT1G48920	ATNUC-L1, PARL1, NUC-L1	nucleolin like 1	0.991	0.0107556	53357592	59420668	32077296	25014570	557	21.4
AT1G21660		Chaperone DnaJ-domain superfamily protein	0.987	0.094158	38646524	19640774	0	17759276	523	14
AT3G47620	AtTCP14, TCP14	TEOSINTE BRANCHED, cycloidea and PCF (TCP) 14	0.973	0.0556526	23050738	37711060	0	0	489	5.7
AT1G01260		basic helix-loop-helix (bHLH) DNA-binding superfamily protein	0.972	0.00660048	30740942	34932220	0	0	590	9.7
AT4G39330	ATCAD9, CAD9	cinnamyl alcohol dehydrogenase 9	0.97	0.0142564	32379916	25761934	13241237	16421836	360	35.4
AT5G47770	FPS1	farnesyl diphosphate synthase 1	0.969	0.0223071	27264450	18170856	0	0	384	13.5
AT5G56740	HAG2, HAC7, HAG02, HAC07	histone acetyltransferase of the GNAT family 2	0.965	0.0113143	54267012	43977344	23158646	27056676	432	23.6
AT2G41100	TCH3, ATCAL4	Calcium-binding EF hand family protein	0.96	0.00586017	325851520	338474752	177356656	164272016	324	50
AT2G22125	CSI1	binding	0.944	0.00842312	23799588	26992310	0	0	2150	5
AT2G37690		phosphoribosylaminoimidazole carboxylase, putative / AIR carboxylase, putative	0.93	0.120361	0	29638684	0	0	642	3.9
AT3G07590		Small nuclear ribonucleoprotein family protein	0.927	0.313184	0	0	0	0	114	38.6
AT5G03740	HD2C, HDT3	histone deacetylase 2C	0.92	0.255269	46654328	50977824	0	50359772	294	11.9
AT5G57110	ACA8, AT-ACA8	autoinhibited Ca2+ -ATPase, isoform 8	0.919	0.124794	24584016	0	0	0	1074	12
AT3G49220		Plant invertase/pectin methylesterase inhibitor superfamily	0.919	0.288164	0	0	0	0	598	8
AT2G05990	MOD1, ENR1	NAD(P)-binding Rossmann-fold superfamily protein	0.918	0.246448	39860556	46255668	0	43523232	390	21.3
AT5G66920	sks17	SKU5 similar 17	0.917	0.0389598	38314708	35302432	0	24901168	546	22.5
AT5G16050	GRF5, GF14 UPSILON	general regulatory factor 5	0.914	0.020643	0	0	0	0	268	28
AT1G52730		Transducin/WD40 repeat-like superfamily protein	0.902	0.324357	0	47956324	0	0	343	8.5
AT4G03250		Homeodomain-like superfamily protein	0.901	0.0260123	20224194	29804598	0	0	507	6.5
AT1G01140	CIPK9, SnRK3.12, PKS6	CBL-interacting protein kinase 9	0.9	0.137289	34626088	30958964	0	27521880	447	5.6
AT4G26100	CK1, CKL1	casein kinase 1	0.899	0.284305	0	0	0	0	450	5.8
AT1G14830	ADL1C, ADL5, DRP1C, DL1C	DYNAMIN-like 1C	0.896	0.0186164	198763568	233830208	132477256	101274592	614	34.5
AT1G64090	RTNLB3	Reticulan like protein B3	0.895	0.368158	56884040	0	0	0	255	8.2
AT1G74970	RPS9, TWN3	ribosomal protein S9	0.892	0.231503	60903456	65214456	0	62353008	208	28.4
AT1G09770	ATCDC5, CDC5, ATMYBCDC5	cell division cycle 5	0.89	0.0126468	154374800	163329360	76845888	95501320	844	46.8
AT1G04510	MAC3A	MOS4-associated complex 3A	0.885	0.0137142	99725576	125997648	62110976	59291040	523	32.7
AT1G66270	BGLU21	Glycosyl hydrolase superfamily protein	0.885	0.0601267	#N/A	#N/A	#N/A	#N/A	#N/A	#N/A
AT3G47800		Galactose mutarotase-like superfamily protein	0.884	0.0169329	231333632	180067440	118185488	103461064	358	33.8
AT1G11760	MED32	MED32; Has 41 Blast hits to 40 proteins in 14 species: Archae - 0; Bacteria - 0; Metazoa - 0; Fungi - 0; Plants - 41; Viruses - 0; Other Eukaryotes - 0 (source: NCBI BLink).	0.881	0.00789209	20941056	22628084	0	0	151	35.1
AT1G78300	GRF2, 14-3-3OMEGA, GF14 OMEGA	general regulatory factor 2	0.877	0.0133771	32266096	42886648	24523704	25925628	259	39.4
AT1G09070	SRC2, (AT)SRC2	soybean gene regulated by cold-2	0.876	0.0445288	28982820	36171408	22042936	0	324	21.6
AT4G34870	ROC5, ATCYP1	rotamase cyclophilin 5	0.867	0.0106429	126730208	104906448	62436528	65056556	172	26.2
AT2G01140		Aldolase superfamily protein	0.862	0.0630009	33494976	42032240	0	0	391	22.5
AT2G43140		basic helix-loop-helix (bHLH) DNA-binding superfamily protein	0.861	0.00952436	25847702	23222112	0	0	212	39.2
AT4G09000	GRF1, GF14 CHI	general regulatory factor 1	0.861	0.0110828	348162016	372585760	184047360	213662192	267	49.1
AT2G38730		Cyclophilin-like peptidyl-prolyl cis-trans isomerase family protein	0.858	0.0169561	174408336	165662720	82441808	106610200	199	40.2
AT4G22010	sks4	SKU5 similar 4	0.857	0.398552	0	0	0	0	541	4.8
AT1G20693	HMGB2, HMG BETA 1, NFD2, NFD02	high mobility group B2	0.85	0.0260882	27873422	22677400	0	0	144	19
AT1G60490	ATVPS34, VPS34, PI3K	vacuolar protein sorting 34	0.848	0.0586017	29753236	30022384	21812620	0	814	6
AT4G31880		LOCATED IN: cytosol, chloroplast; EXPRESSED IN: 24 plant structures; EXPRESSED DURING: 14 growth stages; BEST Arabidopsis thaliana protein match is: Tudor/PWWP/MBT superfamily protein (TAIR:AT1G15940.1); Has 137162 Blast hits to 70781 proteins in 2973 species: Archae - 289; Bacteria - 24182; Metazoa - 56725; Fungi - 20130; Plants - 6559; Viruses - 758; Other Eukaryotes - 28519 (source: NCBI BLink…	0.846	0.0298472	33019650	40191496	17250666	23793602	873	15.6
AT5G10230	ANNAT7, ANN7	annexin 7	0.841	0.45742	43307624	31040566	55284404	0	316	21.5
AT5G48370		Thioesterase/thiol ester dehydrase-isomerase superfamily protein	0.838	0.0567823	30303584	20247192	0	0	438	14.4
AT5G48160	OBE2	Protein of unknown function (DUF1423)	0.832	0.0579495	18218508	21771094	0	0	574	9.9
AT5G18900		2-oxoglutarate (2OG) and Fe(II)-dependent oxygenase superfamily protein	0.825	0.0841439	32278356	40434828	0	27405988	298	17.8
AT5G38480	GRF3, RCI1	general regulatory factor 3	0.824	0.0232552	18944898	0	0	0	255	33.9
AT2G43350	ATGPX3, GPX3	glutathione peroxidase 3	0.824	0.252985	0	0	0	0	206	12.6
AT4G20410	GSNAP, GAMMA-SNAP	gamma-soluble NSF attachment protein	0.819	0.0121129	15372658	17103826	0	0	291	9.3
AT3G60190	ADL4, ADLP2, EDR3, DRP1E, ADL1E, DL1E	DYNAMIN-like 1E	0.818	0.0227315	20649014	29732648	12383328	14769412	624	21
AT5G13450	ATP5	delta subunit of Mt ATP synthase	0.815	0.0501575	22569004	0	0	0	238	23.9
AT1G47128	RD21, RD21A	Granulin repeat cysteine protease family protein	0.812	0.0121381	75115048	78445672	46510788	41121104	462	9.7
AT2G06990	HEN2	RNA helicase, ATP-dependent, SK12/DOB1 protein	0.812	0.0185981	15209216	15121739	11582971	7726734	995	7.8
AT5G52840		NADH-ubiquinone oxidoreductase-related	0.806	0.162268	23881176	25026130	0	21651120	169	20.7
AT1G60080		3'-5'-exoribonuclease family protein	0.804	0.0659873	15312142	24406762	0	0	302	24.5
AT5G30510	RPS1, ARRPS1	ribosomal protein S1	0.801	0.0110137	200740032	209491632	114160816	121405376	416	28.1
AT3G05070		CONTAINS InterPro DOMAIN/s: mRNA splicing factor, Cwf18 (InterPro:IPR013169); Has 292 Blast hits to 292 proteins in 153 species: Archae - 0; Bacteria - 0; Metazoa - 118; Fungi - 83; Plants - 38; Viruses - 11; Other Eukaryotes - 42 (source: NCBI BLink).	0.801	0.589082	0	93627416	42673444	0	144	40.3
AT3G15000		cobalt ion binding	0.796	0.110736	26807588	0	0	0	395	6.8
AT3G55800	SBPASE	sedoheptulose-bisphosphatase	0.791	0.0446352	64681612	45982620	35712348	27834104	393	30
AT2G27600	SKD1, VPS4, ATSKD1	AAA-type ATPase family protein	0.79	0.012451	76999672	70466624	41356108	43894964	435	32
AT3G62770	AtATG18a	Transducin/WD40 repeat-like superfamily protein	0.79	0.0180184	23429946	25725840	0	0	425	10.9
AT1G66580	SAG24, RPL10C	senescence associated gene 24	0.79	0.0650701	276863168	196913328	164393264	110859304	221	27.1
AT5G57020	NMT1, ATNMT1	myristoyl-CoA:protein N-myristoyltransferase	0.782	0.251934	35386308	37229960	0	36847508	434	15.7
AT3G15450		Aluminium induced protein with YGL and LRDR motifs	0.778	0.0143254	40500520	39353628	24889098	21768606	253	20.4
ATCG00340	PSAB	Photosystem I, PsaA/PsaB protein	0.768	0.210887	0	29161928	0	0	734	6.5
AT3G12380	ATARP5, ARP5	actin-related protein 5	0.764	0.0359884	20239792	26863874	0	0	724	9
AT1G15780		unknown protein; BEST Arabidopsis thaliana protein match is: unknown protein (TAIR:AT2G10440.1); Has 103701 Blast hits to 43153 proteins in 1828 species: Archae - 30; Bacteria - 7385; Metazoa - 38639; Fungi - 11531; Plants - 7727; Viruses - 307; Other Eukaryotes - 38082 (source: NCBI BLink).	0.762	0.0508445	23753208	24044480	0	0	1335	10.4
AT1G51660	ATMKK4, MKK4, ATMEK4	mitogen-activated protein kinase kinase 4	0.762	0.0831819	20976388	0	0	0	366	18.6
AT4G02840		Small nuclear ribonucleoprotein family protein	0.761	0.414236	36794912	8.09623e+06	0	0	116	44
AT3G09200		Ribosomal protein L10 family protein	0.759	0.0230081	90255608	71091176	47550336	47096444	320	40
AT4G14130	XTR7, XTH15	xyloglucan endotransglucosylase/hydrolase 15	0.758	0.437162	0	84419128	109724296	120857824	289	9.3
AT2G39810	HOS1 (Eyls/HOS1)	ubiquitin-protein ligases	0.755	0.111458	14273599	27486550	0	0	927	12.3
AT1G78900	VHA-A	vacuolar ATP synthase subunit A	0.752	0.0195659	131683808	154754208	80471224	89244816	623	42.9
AT1G30820		CTP synthase family protein	0.751	0.0195566	0	15247933	0	0	600	14.7
AT1G24020	MLP423	MLP-like protein 423	0.751	0.254945	40814416	48156916	44814360	0	155	41.3
AT3G20820		Leucine-rich repeat (LRR) family protein	0.749	0.0643837	99477008	85954272	43809844	69053376	365	39.7
AT5G58710	ROC7	rotamase CYP 7	0.743	0.596101	96140216	0	55064912	0	204	23
AT1G51510	Y14	RNA-binding (RRM/RBD/RNP motifs) family protein	0.741	0.0404248	22526648	30634148	0	17128424	202	16.3
AT3G54670	TTN8, SMC1, ATSMC1	Structural maintenance of chromosomes (SMC) family protein	0.728	0.0727726	0	19870068	11790429	0	1218	5.7
AT3G54050	HCEF1	high cyclic electron flow 1	0.725	0.0218135	1416812540	1243357820	749804860	859362560	417	21.8
AT5G38600		Proline-rich spliceosome-associated (PSP) family protein / zinc knuckle (CCHC-type) family protein	0.725	0.0313914	19105914	21785032	0	0	532	22.9
AT4G13460	SDG22, SUVH9, SET22	SU(VAR)3-9 homolog 9	0.725	0.0442102	15335188	19748868	0	0	650	8.5
AT5G45930	CHLI2, CHL I2, CHLI-2	magnesium chelatase i2	0.72	0.0568753	0	0	0	0	418	22.7
AT5G35630	GS2, GLN2, ATGSL1	glutamine synthetase 2	0.715	0.0362921	98145328	111795528	55703416	73096728	430	34.4
AT5G48300	ADG1, APS1	ADP glucose pyrophosphorylase 1	0.713	0.0255238	36612880	44670452	0	31055324	520	20.2
AT2G32950	COP1, ATCOP1, DET340, FUS1, EMB168	Transducin/WD40 repeat-like superfamily protein	0.712	0.114723	15028284	27747112	0	0	675	11
AT5G65430	GRF8, 14-3-3KAPPA, GF14 KAPPA	general regulatory factor 8	0.71	0.0213926	0	0	0	0	248	31.7
AT5G53370	ATPMEPCRF, PMEPCRF	pectin methylesterase PCR fragment F	0.71	0.34096	0	34453840	17828480	0	587	13.3
AT3G04560		unknown protein; FUNCTIONS IN: molecular_function unknown; INVOLVED IN: biological_process unknown; EXPRESSED IN: 22 plant structures; EXPRESSED DURING: 16 growth stages; Has 227 Blast hits to 225 proteins in 83 species: Archae - 0; Bacteria - 17; Metazoa - 98; Fungi - 29; Plants - 51; Viruses - 1; Other Eukaryotes - 31 (source: NCBI BLink).	0.705	0.0279357	22396614	26991262	14120061	16105463	417	18.7
AT4G02520	ATGSTF2, ATPM24.1, ATPM24, GST2, GSTF2	glutathione S-transferase PHI 2	0.705	0.270517	0	0	0	0	212	42.9
AT1G51690	ATB ALPHA, B ALPHA	protein phosphatase 2A 55 kDa regulatory subunit B alpha isoform	0.697	0.103799	13712861	7793566	0	0	513	17
AT4G21105		cytochrome-c oxidases;electron carriers	0.697	0.566979	68924488	0	0	0	68	35.4
AT5G10450	GRF6, AFT1, 14-3-3lambda	G-box regulating factor 6	0.694	0.0204704	54650136	62620156	39777384	40438132	248	39
AT5G64100		Peroxidase superfamily protein	0.689	0.0597922	23666572	16934884	0	0	331	8.5
AT1G06760		winged-helix DNA-binding transcription factor family protein	0.685	0.0671396	1210642430	794057340	598169790	588838980	274	39.1
AT4G36690	ATU2AF65A	U2 snRNP auxilliary factor, large subunit, splicing factor	0.681	0.0338376	88677944	69643984	50483740	47576468	573	37.9
AT4G39860		unknown protein; BEST Arabidopsis thaliana protein match is: unknown protein (TAIR:AT2G22270.1); Has 152 Blast hits to 146 proteins in 19 species: Archae - 0; Bacteria - 0; Metazoa - 0; Fungi - 2; Plants - 146; Viruses - 0; Other Eukaryotes - 4 (source: NCBI BLink).	0.669	0.133539	13435791	24976986	0	0	299	18.8
AT5G05970	NEDD1	Transducin/WD40 repeat-like superfamily protein	0.665	0.0404244	17582656	21961166	0	0	781	6.5
AT5G16470		zinc finger (C2H2 type) family protein	0.661	0.335114	366186816	116311096	122246288	139379904	104	40.4
AT4G15560	CLA1, DEF, CLA, DXS, DXPS2	Deoxyxylulose-5-phosphate synthase	0.657	0.13432	28806604	35407356	26954930	0	717	9.8
AT3G12580	HSP70, ATHSP70	heat shock protein 70	0.656	0.0331304	31938822	36748984	0	0	650	36
AT2G30620		winged-helix DNA-binding transcription factor family protein	0.654	0.0261176	1370627710	1216656900	788397310	854394430	273	39.9
AT1G78060		Glycosyl hydrolase family protein	0.651	0.443271	41907372	0	0	0	767	7.6
AT3G63080	ATGPX5, MEE42, GPX5	glutathione peroxidase 5	0.643	0.442066	57912428	57179312	76681288	0	173	42.2
AT5G64160		unknown protein; FUNCTIONS IN: molecular_function unknown; INVOLVED IN: biological_process unknown; LOCATED IN: cellular_component unknown; EXPRESSED IN: 24 plant structures; EXPRESSED DURING: 15 growth stages; Has 30201 Blast hits to 17322 proteins in 780 species: Archae - 12; Bacteria - 1396; Metazoa - 17338; Fungi - 3422; Plants - 5037; Viruses - 0; Other Eukaryotes - 2996 (source: NCBI BLink).	0.643	0.488245	0	40941120	0	0	227	14.5
AT2G10940		Bifunctional inhibitor/lipid-transfer protein/seed storage 2S albumin superfamily protein	0.643	0.781359	325309312	0	0	133191168	291	34.4
AT3G12130		KH domain-containing protein / zinc finger (CCCH type) family protein	0.642	0.0822701	22521526	26671394	0	19160786	248	29
AT1G22360	AtUGT85A2, UGT85A2	UDP-glucosyl transferase 85A2	0.639	0.321089	0	31104146	0	0	481	11.5
AT5G11450		Mog1/PsbP/DUF1795-like photosystem II reaction center PsbP family protein	0.636	0.745122	0	183922224	0	120506728	297	20.9
AT5G02490		Heat shock protein 70 (Hsp 70) family protein	0.635	0.0454929	0	0	0	0	653	34.3
AT3G61470	LHCA2	photosystem I light harvesting complex gene 2	0.633	0.152445	1221972740	717945280	511756704	712476100	257	33.1
AT2G39900		GATA type zinc finger transcription factor family protein	0.632	0.0248907	69241800	74232056	47304512	45255772	200	31.5
AT5G28840	GME	GDP-D-mannose 3',5'-epimerase	0.631	0.0300416	114513848	117742648	69602096	80803736	377	29.2
AT4G11010	NDPK3	nucleoside diphosphate kinase 3	0.628	0.0389606	69772624	87048088	50548868	50319960	238	25.6
AT3G01500	CA1, ATBCA1, SABP3, ATSABP3	carbonic anhydrase 1	0.627	0.0241632	170167648	152170544	93532160	0	270	47.1
AT2G21160		Translocon-associated protein (TRAP), alpha subunit	0.627	0.0448568	187588848	157573152	101303696	122322024	258	20.5
AT2G41560	ACA4	autoinhibited Ca(2+)-ATPase, isoform 4	0.626	0.226597	24298112	18750786	0	0	1030	9.1
AT3G13750	BGAL1	beta galactosidase 1	0.625	0.127764	66042820	39162868	30301468	35901468	847	8.9
AT2G42520		P-loop containing nucleoside triphosphate hydrolases superfamily protein	0.619	0.0257803	17168620	15454937	9952581	10889300	633	19.6
AT1G60550	ECHID, DHNS	enoyl-CoA hydratase/isomerase D	0.605	0.297118	32360038	0	0	0	337	16
AT1G31340	RUB1, NEDD8, ATRUB1	related to ubiquitin 1	0.604	0.0389641	0	0	0	0	156	49.4
AT2G36170		Ubiquitin supergroup;Ribosomal protein L40e	0.604	0.0389641	0	0	0	0	128	51.6
AT3G63140	CSP41A	chloroplast stem-loop binding protein of 41 kDa	0.599	0.272847	2947450110	6829712400	3345181950	2622328060	406	61.3
AT2G23940		Protein of unknown function (DUF788)	0.598	0.0873516	0	0	9804694	8.17394e+06	173	9.8
AT5G46580		pentatricopeptide (PPR) repeat-containing protein	0.597	0.338563	48640584	51167216	0	55472504	711	35.4
AT5G45420		Duplicated homeodomain-like superfamily protein	0.591	0.183102	44168612	79630016	34560652	44881964	309	32.7
AT4G31160	DCAF1	DDB1-CUL4 associated factor 1	0.587	0.194153	0	23451130	0	0	1883	3.4
AT5G49880	MAD1	mitotic checkpoint family protein	0.586	0.0716451	15003938	20564534	0	0	726	15
AT5G10240	ASN3	asparagine synthetase 3	0.583	0.0469292	49140764	32068228	0	0	578	32.4
AT2G39800	P5CS1, ATP5CS	delta1-pyrroline-5-carboxylate synthase 1	0.581	0.0346359	0	0	0	0	717	17.6
AT2G17695		FUNCTIONS IN: molecular_function unknown; INVOLVED IN: biological_process unknown; LOCATED IN: chloroplast; CONTAINS InterPro DOMAIN/s: Domain of unknown function DUF1990 (InterPro:IPR018960); Has 259 Blast hits to 259 proteins in 120 species: Archae - 0; Bacteria - 197; Metazoa - 0; Fungi - 0; Plants - 57; Viruses - 0; Other Eukaryotes - 5 (source: NCBI BLink).	0.581	0.456577	54279000	40580988	0	61106348	205	53.7
AT1G23410		Ribosomal protein S27a / Ubiquitin family protein	0.58	0.0413984	757997250	876044740	520912864	570641020	156	51.3
AT5G38430		Ribulose bisphosphate carboxylase (small chain) family protein	0.579	0.0896325	82431632	103514352	0	87605976	181	37.6
AT2G35690	ACX5	acyl-CoA oxidase 5	0.579	0.0903378	137937648	178490240	91111144	121139208	664	43.4
AT5G57870	eIFiso4G1	MIF4G domain-containing protein / MA3 domain-containing protein	0.572	0.114113	63450576	62759128	33958672	53038004	780	29.2
AT2G41800		Protein of unknown function, DUF642	0.566	0.165888	0	0	0	0	370	8.6
ATCG00120	ATPA	ATP synthase subunit alpha	0.565	0.0376389	3611432190	3808751360	2389906940	2631399940	507	52.1
AT5G02500	HSC70-1, HSP70-1, AT-HSC70-1, HSC70	heat shock cognate protein 70-1	0.565	0.0592069	2916440830	3660708100	2330950660	2091481340	651	54.2
AT5G56900		CwfJ-like family protein / zinc finger (CCCH-type) family protein	0.564	0.16914	16881958	29947194	0	0	404	14.4
AT1G31230	AK-HSDH I, AK-HSDH	aspartate kinase-homoserine dehydrogenase i	0.561	0.277652	0	23854056	0	0	911	9.7
AT5G14740	CA2, CA18, BETA CA2	carbonic anhydrase 2	0.557	0.0421642	222721856	252267936	156632400	165832704	259	55.2
AT4G25210		DNA-binding storekeeper protein-related transcriptional regulator	0.553	0.356528	0	33846560	0	0	368	9.8
AT5G07350	Tudor1, AtTudor1, TSN1	TUDOR-SN protein 1	0.546	0.0820097	24486150	31039832	20951680	17012216	991	20.3
AT4G32460		Protein of unknown function, DUF642	0.546	0.460944	#N/A	#N/A	#N/A	#N/A	#N/A	#N/A
AT3G50590		Transducin/WD40 repeat-like superfamily protein	0.545	0.170677	13525984	20658660	13660179	0	1614	3.7
AT3G11130		Clathrin, heavy chain	0.538	0.0505769	173949184	178609408	111892976	131701496	1705	38.2
AT2G13360	AGT, AGT1, SGAT	alanine:glyoxylate aminotransferase	0.537	0.088093	59065364	57939204	34299768	47385088	401	28.4
AT3G26420	ATRZ-1A	RNA-binding (RRM/RBD/RNP motifs) family protein with retrovirus zinc finger-like domain	0.537	0.113483	96966672	73362352	67000916	50447836	245	13.9
AT3G06650	ACLB-1	ATP-citrate lyase B-1	0.535	0.076081	199302208	259169376	149547520	164543728	608	53.9
AT1G24360		NAD(P)-binding Rossmann-fold superfamily protein	0.532	0.146195	631066370	403383968	322220320	377707488	319	38.6
AT3G08530		Clathrin, heavy chain	0.529	0.0601284	46684884	55626296	35096800	37375784	1703	39.3
AT1G50200	ALATS, ACD	Alanyl-tRNA synthetase	0.529	0.0963884	33572820	30140868	18768176	25885658	1003	25
ATCG00770	RPS8	ribosomal protein S8	0.527	0.0579541	1183790340	1052405700	719433600	834274820	134	44.8
AT2G40765		unknown protein; FUNCTIONS IN: molecular_function unknown; INVOLVED IN: biological_process unknown; LOCATED IN: mitochondrion, mitochondrial respiratory chain complex III; EXPRESSED IN: 24 plant structures; EXPRESSED DURING: 15 growth stages; Has 32 Blast hits to 32 proteins in 11 species: Archae - 0; Bacteria - 0; Metazoa - 0; Fungi - 0; Plants - 32; Viruses - 0; Other Eukaryotes - 0 (source: NC…	0.524	0.261142	24240806	0	0	0	57	42.1
AT3G18080	BGLU44	B-S glucosidase 44	0.523	0.0451863	57160472	62344572	41062636	42013844	512	26.6
AT5G49460	ACLB-2	ATP citrate lyase subunit B 2	0.523	0.0840782	133824624	255011504	120749224	114391224	608	45.9
ATCG00670	CLPP1, PCLPP	plastid-encoded CLP P	0.522	0.193216	150957760	124460680	124636728	73158632	196	40.8
AT5G60600	GCPE, ISPG, CSB3, CLB4, HDS	4-hydroxy-3-methylbut-2-enyl diphosphate synthase	0.52	0.0573779	71029352	72729696	54649156	45986264	741	17.8
AT2G25080	ATGPX1, GPX1	glutathione peroxidase 1	0.52	0.138257	196653936	128557168	104962304	117090904	236	36.4
AT4G03190	GRH1, ATGRH1, AFB1	GRR1-like protein 1	0.519	0.33279	13810791	8728553	11114166	5.27984e+06	585	14.2
AT3G09440		Heat shock protein 70 (Hsp 70) family protein	0.516	0.0604752	212673152	243816608	170003072	164202688	649	43.1
AT5G61780	Tudor2, AtTudor2, TSN2	TUDOR-SN protein 2	0.513	0.564427	0	0	0	0	985	11.9
AT1G11610	CYP71A18	cytochrome P450, family 71, subfamily A, polypeptide 18	0.512	0.371519	0	0	0	0	504	13.1
AT3G09180		CONTAINS InterPro DOMAIN/s: Mediator complex subunit Med27 (InterPro:IPR021627); Has 112 Blast hits to 112 proteins in 38 species: Archae - 0; Bacteria - 0; Metazoa - 79; Fungi - 0; Plants - 23; Viruses - 0; Other Eukaryotes - 10 (source: NCBI BLink).	0.51	0.200982	17988854	16641481	0	0	402	11.4
AT4G33010	AtGLDP1, GLDP1	glycine decarboxylase P-protein 1	0.509	0.279793	35377052	34027472	0	35174836	1037	18
ATCG00490	RBCL	ribulose-bisphosphate carboxylases	0.507	0.0741893	1531298560	1890655360	1139527550	1257316740	479	45.1
AT5G52890		AT hook motif-containing protein	0.506	0.279516	15914338	26890134	0	0	357	22.7
AT5G65020	ANNAT2	annexin 2	0.504	0.0782843	25391732	27795892	20971006	16744097	317	39.4
AT1G06410	ATTPS7, TPS7, ATTPSA	trehalose-phosphatase/synthase 7	0.503	0.0548044	31172938	34931372	23919458	22651970	851	10.8
AT1G30380	PSAK	photosystem I subunit K	0.503	0.234759	1102228350	1159620860	583280960	1090468740	130	7.7
AT1G65440	GTB1	global transcription factor group B1	0.502	0.0903926	15855790	20110314	0	0	1647	9.3
AT5G62690	TUB2	tubulin beta chain 2	0.501	0.0485094	707835900	705261820	485181536	513409344	450	45.3
AT5G04140	GLU1, GLS1, GLUS, FD-GOGAT	glutamate synthase 1	0.495	0.0590157	35203700	35713576	26927096	23502988	1622	24.3
AT1G02560	CLPP5, NCLPP5, NCLPP1	nuclear encoded CLP protease 5	0.494	0.125941	30932154	36590800	20259024	28185684	298	31.9
AT1G35780		unknown protein; BEST Arabidopsis thaliana protein match is: unknown protein (TAIR:AT1G78150.2); Has 145 Blast hits to 144 proteins in 16 species: Archae - 0; Bacteria - 0; Metazoa - 0; Fungi - 0; Plants - 145; Viruses - 0; Other Eukaryotes - 0 (source: NCBI BLink).	0.494	0.166053	16355712	25627958	0	0	286	20.6
AT5G26742	emb1138	DEAD box RNA helicase (RH3)	0.492	0.0532487	142200608	131459320	98126008	96375328	747	31.6
AT5G45280		Pectinacetylesterase family protein	0.49	0.0666223	138976880	128725760	86463816	90061848	391	22
AT4G18240	ATSS4, SSIV, SS4	starch synthase 4	0.488	0.111108	35783336	45293820	32066108	25699746	1040	17.7
AT3G13120		Ribosomal protein S10p/S20e family protein	0.486	0.120516	259375248	248930864	152716960	215395360	191	9.4
AT5G65540		unknown protein; Has 6825 Blast hits to 3811 proteins in 289 species: Archae - 0; Bacteria - 184; Metazoa - 2139; Fungi - 760; Plants - 816; Viruses - 52; Other Eukaryotes - 2874 (source: NCBI BLink).	0.485	0.0632531	39630280	37664092	29488880	25832960	605	14.7
AT3G22960	PKP1, PKP-ALPHA	Pyruvate kinase family protein	0.484	0.0830064	0	14661984	0	0	596	21.6
AT2G29550	TUB7	tubulin beta-7 chain	0.481	0.0528487	102498240	106327264	74072192	58759372	449	49
AT1G52100		Mannose-binding lectin superfamily protein	0.48	0.13757	27507416	33454656	18481972	25586768	437	25.8
AT5G03280	EIN2, PIR2, CKR1, ERA3, ORE3, ORE2, ATEIN2	NRAMP metal ion transporter family protein	0.479	0.269627	16508480	28855484	18659360	0	1294	5.5
AT5G35410	SOS2, SNRK3.11, CIPK24, ATSOS2	Protein kinase superfamily protein	0.476	0.202961	15983471	19335982	0	0	446	12
AT4G28440		Nucleic acid-binding, OB-fold-like protein	0.471	0.0605695	37203572	39675232	28527162	26922676	153	28.8
AT1G52360		Coatomer, beta' subunit	0.469	0.0789311	128602176	154397024	104101208	99513424	926	9
AT1G49480	RTV1	related to vernalization1 1	0.466	0.0688053	60859076	67560272	48351588	44543632	226	24.8
AT5G12250	TUB6	beta-6 tubulin	0.465	0.0624435	0	0	0	0	449	34.3
AT3G58830		haloacid dehalogenase (HAD) superfamily protein	0.465	0.340942	29097158	16402684	12100882	20693180	343	35.6
AT1G68560	ATXYL1, XYL1, TRG1	alpha-xylosidase 1	0.464	0.0749483	216216832	184422464	145131936	144503024	915	20.8
ATCG00540	PETA	photosynthetic electron transfer A	0.462	0.0618158	64579752	60776736	46067664	44883936	320	35.3
AT4G39260	CCR1, ATGRP8, GR-RBP8, GRP8	cold, circadian rhythm, and RNA binding 1	0.461	0.107775	0	171030720	187568880	95768696	169	34.3
AT4G30000		Dihydropterin pyrophosphokinase / Dihydropteroate synthase	0.459	0.169887	0	0	9253229	13363951	554	15
AT5G23860	TUB8	tubulin beta 8	0.455	0.063339	0	0	0	0	449	39.4
AT1G64190		6-phosphogluconate dehydrogenase family protein	0.454	0.0728896	62031096	59377968	44154204	39699968	487	35.7
AT5G23300	PYRD	pyrimidine d	0.45	0.110146	0	14171779	0	0	460	19.6
AT1G33240	AT-GTL1, AT-GTL2, GTL1	GT-2-like 1	0.45	0.203273	62140388	42841148	43785652	32583210	669	25.4
AT5G38660	APE1	acclimation of photosynthesis to environment	0.447	0.0705605	69881552	65583716	51320480	48059152	286	26.2
AT1G18170		FKBP-like peptidyl-prolyl cis-trans isomerase family protein	0.446	0.423027	0	27369612	0	0	247	28.7
AT3G11710	ATKRS-1	lysyl-tRNA synthetase 1	0.444	0.0835788	33723712	38493104	25356646	27661102	626	17.6
AT1G67090	RBCS1A	ribulose bisphosphate carboxylase small chain 1A	0.442	0.110485	291152800	338547584	213979008	257482256	180	48.9
AT3G14420		Aldolase-type TIM barrel family protein	0.442	0.171156	1713227780	1234933120	865398660	1142573820	367	79.3
AT2G36830	GAMMA-TIP, TIP1;1, GAMMA-TIP1	gamma tonoplast intrinsic protein	0.441	0.672774	62818828	0	47430776	0	251	6.8
AT5G63810	BGAL10	beta-galactosidase 10	0.44	0.128649	54400644	72312624	44440816	48089876	741	25.6
AT5G42080	ADL1, ADL1A, AG68, DRP1A, RSW9, DL1	dynamin-like protein	0.437	0.0737036	117298224	127034736	90810120	89561944	610	45.7
AT5G38410		Ribulose bisphosphate carboxylase (small chain) family protein	0.437	0.110078	2900078590	3366228740	2099883260	2535035650	181	37.6
AT4G18480	CHLI1, CH42, CH-42, CHL11, CHLI-1	P-loop containing nucleoside triphosphate hydrolases superfamily protein	0.436	0.131235	104614576	136268608	94245960	82633048	424	29.5
AT3G14990		Class I glutamine amidotransferase-like superfamily protein	0.433	0.0754277	124561056	116296560	91007504	87375032	392	26
AT1G20010	TUB5	tubulin beta-5 chain	0.433	0.0863715	51559480	58320132	43754648	51364728	449	47.7
AT1G09310		Protein of unknown function, DUF538	0.429	0.103919	141710176	117372216	91873336	99844640	179	48.6
AT1G62750	ATSCO1, ATSCO1/CPEF-G, SCO1	Translation elongation factor EFG/EF2 protein	0.429	0.201189	44619304	66394316	44179832	37019096	783	27.6
AT3G07170		Sterile alpha motif (SAM) domain-containing protein	0.425	0.130092	45616852	34973108	28802284	30729620	203	22.7
AT2G41740	VLN2, ATVLN2	villin 2	0.422	0.118875	29267284	29329792	24630670	19419676	976	5.7
AT3G06980		DEA(D/H)-box RNA helicase family protein	0.422	0.124397	18511824	15825989	0	0	781	4.6
AT4G20890	TUB9	tubulin beta-9 chain	0.42	0.0875828	0	0	0	0	444	41.4
AT1G69250		Nuclear transport factor 2 (NTF2) family protein with RNA binding (RRM-RBD-RNP motifs) domain	0.42	0.561184	36871464	31852612	0	48286688	427	10.3
AT4G14430	IBR10, ATECI2, ECI2, ECHIB, PEC12	indole-3-butyric acid response 10	0.419	0.0843224	95980512	105334336	76221288	74195640	240	33.8
AT5G66420		CONTAINS InterPro DOMAIN/s: Uncharacterised conserved protein UCP033271 (InterPro:IPR008322), TIM-barrel signal transduction protein, predicted (InterPro:IPR009215); Has 30201 Blast hits to 17322 proteins in 780 species: Archae - 12; Bacteria - 1396; Metazoa - 17338; Fungi - 3422; Plants - 5037; Viruses - 0; Other Eukaryotes - 2996 (source: NCBI BLink).	0.418	0.402334	0	15665645	14823632	0	754	8.5
AT1G65310	ATXTH17, XTH17	xyloglucan endotransglucosylase/hydrolase 17	0.417	0.267965	30967104	22831380	0	0	282	25.9
AT3G58510		DEA(D/H)-box RNA helicase family protein	0.416	0.0834443	71603832	72149528	56840696	59045144	612	28.6
AT1G03860	ATPHB2, PHB2	prohibitin 2	0.416	0.176406	110777408	81301048	64669264	78244296	286	59.8
AT4G37930	SHM1, STM, SHMT1	serine transhydroxymethyltransferase 1	0.413	0.0960019	337463776	381125600	278963328	260213408	517	74.3
AT4G16660		heat shock protein 70 (Hsp 70) family protein	0.412	0.0873673	21683262	22229840	0	15783454	867	11.5
AT2G34480		Ribosomal protein L18ae/LX family protein	0.412	0.134501	269812352	210115920	172183120	185984960	178	50
AT3G18380		sequence-specific DNA binding transcription factors;sequence-specific DNA binding	0.411	0.226922	0	17884412	0	0	348	24.7
AT1G55140		Ribonuclease III family protein	0.41	0.147599	17074144	0	0	0	237	18.6
AT1G74310	ATHSP101, HSP101, HOT1	heat shock protein 101	0.408	0.106635	0	0	0	0	911	9.2
AT3G06400	CHR11	chromatin-remodeling protein 11	0.406	0.118365	61630352	56832032	49096260	40637528	1055	18.7
AT1G41830	SKS6	SKU5-similar 6	0.405	0.12564	56937640	45460924	38099528	38731552	542	27.5
AT2G06850	EXGT-A1, EXT, XTH4	xyloglucan endotransglucosylase/hydrolase 4	0.403	0.225313	444782656	317135872	247207776	326262496	296	43.6
AT3G47470	LHCA4, CAB4	light-harvesting chlorophyll-protein complex I subunit A4	0.402	0.242291	2813792000	1803335810	1585907710	1831927940	251	52.2
AT4G16760	ACX1, ATACX1	acyl-CoA oxidase 1	0.401	0.173013	34755180	43757772	28088984	30136800	664	34.2
AT2G34430	LHB1B1, LHCB1.4	light-harvesting chlorophyll-protein complex II subunit B1	0.401	0.251355	267939568	150398208	93338776	75317560	266	36.5
AT3G61440	ATCYSC1, ARATH;BSAS3;1, CYSC1	cysteine synthase C1	0.399	0.140379	135243376	123560504	110290720	87168888	368	25.3
AT4G13010		Oxidoreductase, zinc-binding dehydrogenase family protein	0.399	0.243553	23644414	15359750	0	15743549	329	37.7
AT3G47340	ASN1, DIN6, AT-ASN1	glutamine-dependent asparagine synthase 1	0.398	0.117403	151986576	109791088	100245256	113848904	584	37.5
AT2G42010	PLDBETA1, PLDBETA	phospholipase D beta 1	0.397	0.147504	54806320	71116944	48802200	46031056	1083	17.7
AT5G26780	SHM2	serine hydroxymethyltransferase 2	0.394	0.0984883	#N/A	#N/A	#N/A	#N/A	#N/A	#N/A
AT1G09340	CRB, CSP41B, HIP1.3	chloroplast RNA binding	0.393	0.459108	1890077820	4423470100	2517990400	1925654020	378	72.5
AT1G21500		unknown protein; Has 29 Blast hits to 29 proteins in 12 species: Archae - 0; Bacteria - 0; Metazoa - 0; Fungi - 2; Plants - 27; Viruses - 0; Other Eukaryotes - 0 (source: NCBI BLink).	0.39	0.345806	14814783	22302272	0	0	126	8.7
AT4G17090	CT-BMY, BAM3, BMY8	chloroplast beta-amylase	0.386	0.106946	78675120	73227488	55443724	60811392	548	55.3
AT5G44340	TUB4	tubulin beta chain 4	0.385	0.104502	233613968	198649200	217386464	194175568	444	44.1
AT1G01080		RNA-binding (RRM/RBD/RNP motifs) family protein	0.385	0.271274	53690352	60871200	34580508	55433548	293	28.7
AT1G05010	EFE, ACO4, EAT1	ethylene-forming enzyme	0.384	0.120114	46490288	40081584	32035762	34174512	323	22.9
AT1G14320	SAC52, RPL10, RPL10A	Ribosomal protein L16p/L10e family protein	0.379	0.123761	118665424	186695168	0	121002920	220	27.7
AT1G43170	ARP1, emb2207, RPL3A, RP1	ribosomal protein 1	0.379	0.20781	1532026750	1264588930	919167870	1246272260	389	53.7
AT2G01350	QPT	quinolinate phoshoribosyltransferase	0.378	0.437928	26170380	0	0	0	348	20.3
ATCG00720	PETB	photosynthetic electron transfer B	0.377	0.251586	17958552	12371427	12864085	10245225	215	15.8
AT5G26280		TRAF-like family protein	0.376	0.213438	0	18107354	0	11600402	350	17.4
AT5G56870	BGAL4	beta-galactosidase 4	0.375	0.205382	23784972	0	18293654	16674403	724	15.2
AT3G08940	LHCB4.2	light harvesting complex photosystem II	0.37	0.257295	4244695040	3268766210	2425266180	3426960380	287	61.3
AT4G13170		Ribosomal protein L13 family protein	0.368	0.115427	0	0	0	0	206	31.6
AT4G32470		Cytochrome bd ubiquinol oxidase, 14kDa subunit	0.367	0.498441	378219168	179398416	154476560	264221648	122	57.4
AT2G43080	AT-P4H-1	P4H isoform 1	0.366	0.397973	18367432	0	0	0	283	13.6
AT1G17650	GLYR2, GR2	glyoxylate reductase 2	0.363	0.462412	17163944	0	7691310	0	358	35.1
AT3G25530	GHBDH, ATGHBDH, GLYR1, GR1	glyoxylate reductase 1	0.36	0.299413	63746728	57040272	37025644	59617112	289	54
AT3G24830		Ribosomal protein L13 family protein	0.359	0.162864	194936896	220909600	147278096	177766432	206	38.3
AT5G56500		TCP-1/cpn60 chaperonin family protein	0.358	0.122653	0	0	0	0	597	29.5
AT4G23620		Ribosomal protein L25/Gln-tRNA synthetase, anti-codon-binding domain	0.357	0.251766	21327284	16385723	12571579	16946174	264	17.4
AT1G24706	THO2, AtTHO2	THO2	0.356	0.141229	95627568	85391280	74768344	66630224	1804	7.1
AT2G33730		P-loop containing nucleoside triphosphate hydrolases superfamily protein	0.353	0.154005	52784108	44055184	38871328	36668792	733	26.9
AT1G30690		Sec14p-like phosphatidylinositol transfer family protein	0.352	0.577983	28903920	0	0	0	540	13.1
AT1G65590	HEXO3, ATHEX1	beta-hexosaminidase 3	0.35	0.173388	21896486	27287104	18561978	19827286	535	31.2
AT4G04640	ATPC1	ATPase, F1 complex, gamma subunit protein	0.349	0.210603	3086350080	2637141760	1964354690	2554247940	373	56.3
AT2G20530	ATPHB6, PHB6	prohibitin 6	0.348	0.234176	99819272	85719488	0	88290424	286	31.8
AT5G41220	ATGSTT3, GST10C, GSTT3	glutathione S-transferase THETA 3	0.348	0.261362	32273716	44220804	0	0	590	23.1
AT5G20890		TCP-1/cpn60 chaperonin family protein	0.347	0.135721	48458820	46516800	35389948	39362496	527	39.7
AT4G38970	FBA2	fructose-bisphosphate aldolase 2	0.346	0.437723	204855616	260026080	129343920	255007616	398	45.5
AT1G76160	sks5	SKU5 similar 5	0.345	0.184925	17787388	13319931	14066576	10695009	541	12
AT2G39470	PPL2	PsbP-like protein 2	0.342	0.174338	60099144	48944496	41374872	44221712	238	53.5
AT5G40770	ATPHB3, PHB3	prohibitin 3	0.341	0.317313	53158540	43890420	30591528	47529124	277	58.8
AT1G65960	GAD2	glutamate decarboxylase 2	0.339	0.130632	51787728	53033352	42148860	40742844	494	19.6
AT1G16920	RAB11, ATRABA1B, RABA1b	RAB GTPase homolog A1B	0.338	0.145306	47015908	44479980	0	0	216	31.5
AT5G59880	ADF3	actin depolymerizing factor 3	0.336	0.855698	142659136	0	87709840	0	139	28.1
AT3G61240		DEA(D/H)-box RNA helicase family protein	0.335	0.140615	74611912	81127416	60993544	62391760	498	10
ATCG00500	ACCD	acetyl-CoA carboxylase carboxyl transferase subunit beta	0.333	0.17202	79681976	95936072	69144464	69713024	488	36.1
AT5G01750		Protein of unknown function (DUF567)	0.33	0.385404	18019260	0	0	0	217	24
AT1G62850		Class I peptide chain release factor	0.328	0.750243	57264020	0	0	49524104	236	31.6
AT4G36800	RCE1	RUB1 conjugating enzyme 1	0.327	0.142812	153853392	147689696	122447632	117962584	184	12
AT5G20250	DIN10	Raffinose synthase family protein	0.327	0.171701	143192640	121718392	107989712	102527040	844	32.3
AT3G58610		ketol-acid reductoisomerase	0.326	0.157347	83177128	75858848	66021624	60789220	591	12.9
AT1G63940	MDAR6	monodehydroascorbate reductase 6	0.323	0.584523	0	26735256	0	0	486	15.1
ATCG00680	PSBB	photosystem II reaction center protein B	0.322	0.199112	429979136	345045536	303837824	312613504	508	26.6
AT2G37620	ACT1, AAc1	actin 1	0.322	0.199219	0	0	0	0	377	40.1
ATCG00020	PSBA	photosystem II reaction center protein A	0.322	0.238287	90905464	102004400	67074084	88480904	353	15
AT1G55250	HUB2	histone mono-ubiquitination 2	0.321	0.396632	22327536	12642858	0	0	899	10.4
AT1G68590		Ribosomal protein PSRP-3/Ycf65	0.321	0.593955	0	24483466	0	16422962	166	39.3
AT5G49910	CPHSC70-2EAT SHOCK PROTEIN 70-2, HSC70-7, cpHsc70-2	chloroplast heat shock protein 70-2	0.32	0.191643	100364472	122442808	89801360	87851392	718	20.3
AT3G24503	ALDH2C4, ALDH1A, REF1	aldehyde dehydrogenase 2C4	0.32	0.277678	0	16512818	0	0	501	8.4
AT1G29930	CAB1, AB140, CAB140, LHCB1.3	chlorophyll A/B binding protein 1	0.32	0.368504	5571494900	7278865400	4075983620	6384545800	267	64
AT2G19560	EER5	proteasome family protein	0.319	0.615602	23226300	27607200	0	35229452	413	12.8
AT5G48000	CYP708A2, CYP708 A2, THAH, THAH1	cytochrome P450, family 708, subfamily A, polypeptide 2	0.315	0.676527	26790274	0	24221808	0	518	18.4
AT2G30260	U2B''	U2 small nuclear ribonucleoprotein B	0.31	0.213531	74591248	61350720	51671184	57618104	232	23.3
AT3G56750		unknown protein; BEST Arabidopsis thaliana protein match is: unknown protein (TAIR:AT2G41150.2); Has 128 Blast hits to 128 proteins in 16 species: Archae - 0; Bacteria - 0; Metazoa - 0; Fungi - 0; Plants - 117; Viruses - 0; Other Eukaryotes - 11 (source: NCBI BLink).	0.308	0.226591	47776124	38786168	37083348	32606676	403	8.4
AT5G10480	PAS2, PEP	Protein-tyrosine phosphatase-like, PTPLA	0.308	0.633625	56479416	80343368	31682370	93510136	221	14.3
AT4G09320	NDPK1	Nucleoside diphosphate kinase family protein	0.305	0.238025	28196858	34040656	27421542	22939860	149	24.8
ATCG00270	PSBD	photosystem II reaction center protein D	0.304	0.259432	138829024	188026560	127450216	133079480	353	22.7
AT5G08080	SYP132, ATSYP132	syntaxin of plants 132	0.304	0.640997	33415798	0	28475940	0	304	9.9
AT1G11860		Glycine cleavage T-protein family	0.302	0.186194	1179802110	1136429180	881586560	1000715780	408	49
AT5G48760		Ribosomal protein L13 family protein	0.302	0.204733	0	0	0	0	206	25.7
AT3G54890	LHCA1	photosystem I light harvesting complex gene 1	0.302	0.258697	897141760	681804100	605183680	665198080	241	31.9
AT4G32200	ASY2	DNA-binding HORMA family protein	0.302	0.435835	9773850	15048254	0	0	1399	4.6
AT5G53480		ARM repeat superfamily protein	0.301	0.332014	20892852	17817308	0	0	870	16.2
AT5G22100		RNA cyclase family protein	0.3	0.212657	33642596	38565608	27316200	31349550	375	26.1
AT3G07110		Ribosomal protein L13 family protein	0.299	0.177439	134280224	113119848	108642392	82176464	206	34.5
AT3G62600	ATERDJ3B, ERDJ3B	DNAJ heat shock family protein	0.299	0.433341	48001496	84924496	55794108	48241260	346	26.9
AT4G34700	CIB22, AtCIB22	LYR family of Fe/S cluster biogenesis protein	0.298	0.503867	0	17566120	0	0	117	47
AT3G16420	PBP1, JAL30	PYK10-binding protein 1	0.297	0.302396	71522752	101918992	69544032	69464928	298	56.4
AT4G21710	NRPB2, EMB1989, RPB2	DNA-directed RNA polymerase family protein	0.297	0.412483	0	11822591	0	6.84025e+06	1188	3.8
AT1G55490	CPN60B, LEN1	chaperonin 60 beta	0.296	0.17676	314442880	334846112	260149840	268346800	600	61.3
AT5G65010	ASN2	asparagine synthetase 2	0.295	0.173942	162556416	158585616	129498328	132340984	578	37.9
AT1G10840	TIF3H1	translation initiation factor 3 subunit H1	0.295	0.243939	28962558	36658500	27499676	25655246	337	29.7
AT5G45390	CLPP4, NCLPP4	CLP protease P4	0.294	0.175567	120518872	123259888	101230336	97632632	292	41.4
AT4G11150	TUF, emb2448, TUFF, VHA-E1	vacuolar ATP synthase subunit E1	0.294	0.199157	58583228	66444476	52588968	49248540	230	27.8
AT4G19710	AK-HSDH II, AK-HSDH	aspartate kinase-homoserine dehydrogenase ii	0.294	0.238096	0	0	0	0	916	5.1
AT4G12420	SKU5	Cupredoxin superfamily protein	0.293	0.29741	54206768	51148600	36425736	50721404	587	15.8
AT5G38520		alpha/beta-Hydrolases superfamily protein	0.291	0.260475	21584118	16533831	0	15375386	362	18.2
AT5G44380		FAD-binding Berberine family protein	0.291	0.422657	19346142	14416867	0	17183440	541	7.2
AT5G25754		RNA polymerase I-associated factor PAF67	0.29	0.352225	21179712	0	0	0	514	10.5
AT3G60750		Transketolase	0.289	0.215331	263611552	289954720	211169424	242496480	741	51.2
AT1G61520	LHCA3	photosystem I light harvesting complex gene 3	0.289	0.401071	5837381100	4513837600	3389613820	5210955300	273	44.3
AT1G25380	ATNDT2, NDT2	NAD+ transporter 2	0.289	0.588463	28585910	0	0	15334875	363	20.4
AT3G14310	ATPME3, PME3	pectin methylesterase 3	0.288	0.268273	258185808	289952064	198149264	253556864	592	26.2
AT3G54620	ATBZIP25, BZO2H4, BZIP25	basic leucine zipper 25	0.288	0.596592	10800158	27134204	0	0	403	18.7
AT3G01280	VDAC1, ATVDAC1	voltage dependent anion channel 1	0.287	0.311446	192803776	155290624	138746912	138781792	276	51.8
ATCG00480	ATPB, PB	ATP synthase subunit beta	0.285	0.234304	645432380	664717250	486769248	593419390	498	76.1
AT4G09010	APX4, TL29	ascorbate peroxidase 4	0.285	0.254294	29852932	33410182	23343912	28799630	349	38
AT3G12080	emb2738	GTP-binding family protein	0.285	0.314754	21551224	19830228	20067786	0	663	19.9
AT4G30270	MERI5B, MERI-5, XTH24, SEN4	xyloglucan endotransglucosylase/hydrolase 24	0.285	0.328275	101637968	70241056	69575856	69089968	269	35.3
AT1G56070	LOS1	Ribosomal protein S5/Elongation factor G/III/V family protein	0.283	0.18732	411515712	416607968	336039808	344603648	843	51.6
AT5G48230	EMB1276, ACAT2	acetoacetyl-CoA thiolase 2	0.283	0.313066	72751344	52594336	53278940	48529488	403	38.7
AT3G16220		Predicted eukaryotic LigT	0.283	0.615524	0	22892676	0	16249783	257	18.3
AT4G32520	SHM3, AtSHMT3	serine hydroxymethyltransferase 3	0.281	0.243997	16036379	16838386	0	12215943	529	21.2
AT4G28510	ATPHB1, PHB1	prohibitin 1	0.281	0.30075	24144510	0	0	0	288	44.4
AT5G17820		Peroxidase superfamily protein	0.28	0.326147	62768612	45034852	41196208	46519344	313	22.4
AT4G13430	IIL1, ATLEUC1	isopropyl malate isomerase large subunit 1	0.277	0.264869	35426756	43983440	30965006	34257864	509	13.2
AT2G20760		Clathrin light chain protein	0.272	0.333509	109147184	139333920	90532096	115262808	338	19.5
AT2G45710		Zinc-binding ribosomal protein family protein	0.271	0.212387	2602850560	2635500800	3081149440	2201872130	84	38.1
AT5G13650		elongation factor family protein	0.27	0.214325	91192328	97745464	76293152	80385928	675	35.1
AT3G42050		vacuolar ATP synthase subunit H family protein	0.269	0.228222	32896150	29203942	24993142	26457246	441	27.9
AT3G19760	EIF4A-III	eukaryotic initiation factor 4A-III	0.268	0.251056	39507560	41708756	31573858	30639332	408	33.1
AT2G05070	LHCB2.2, LHCB2	photosystem II light harvesting complex gene 2.2	0.267	0.401947	721813760	748100670	516956096	591179070	265	54.7
AT1G06000		UDP-Glycosyltransferase superfamily protein	0.267	0.683726	26792970	0	0	13173489	435	10.6
AT4G21280	PSBQ, PSBQA, PSBQ-1	photosystem II subunit QA	0.264	0.237304	2161262590	2376478210	1801074300	1978731900	223	61
AT5G18960	FRS12	FAR1-related sequence 12	0.261	0.544542	0	24785802	0	0	788	11.8
AT1G16210		unknown protein; CONTAINS InterPro DOMAIN/s: Protein of unknown function DUF1014 (InterPro:IPR010422); Has 16107 Blast hits to 8386 proteins in 1107 species: Archae - 26; Bacteria - 3370; Metazoa - 4013; Fungi - 1516; Plants - 526; Viruses - 120; Other Eukaryotes - 6536 (source: NCBI BLink).	0.26	0.472875	75383064	43498100	46412108	49236016	234	32.1
ATCG00470	ATPE	ATP synthase epsilon chain	0.259	0.224314	251044304	267346400	218177920	214689136	132	84.1
AT3G14415		Aldolase-type TIM barrel family protein	0.258	0.406622	5343845400	3566777340	3406906110	3913731580	367	79.6
AT5G52920	PKP1, PKP-BETA1, PKP2	plastidic pyruvate kinase beta subunit 1	0.255	0.405056	50571700	34026676	32504682	37154176	579	25.2
AT1G04820	TUA4, TOR2	tubulin alpha-4 chain	0.254	0.231267	356073728	346166432	286233920	302608992	450	43.1
AT1G30120	PDH-E1 BETA	pyruvate dehydrogenase E1 beta	0.254	0.279275	17728036	0	0	0	406	6.7
AT4G15000		Ribosomal L27e protein family	0.254	0.307339	261768544	222608464	184275120	222484160	135	29
AT1G44446	CH1, ATCAO, CAO	Pheophorbide a oxygenase family protein with Rieske [2Fe-2S] domain	0.25	0.643179	26626110	0	0	23399398	536	26.9
AT4G03280	PETC, PGR1	photosynthetic electron transfer C	0.248	0.261644	833369660	747510080	639242750	690961980	229	30.5
AT5G43940	HOT5, ADH2, GSNOR, ATGSNOR1, PAR2	GroES-like zinc-binding dehydrogenase family protein	0.248	0.265753	62656564	71052288	58235476	54192996	379	26.6
AT5G15450	APG6, CLPB3, CLPB-P	casein lytic proteinase B3	0.247	0.262089	22748358	20055416	18228158	17782156	968	17.4
AT1G27450	APT1, ATAPT1	adenine phosphoribosyl transferase 1	0.247	0.674347	135954432	55848696	95122664	56698152	243	24.6
AT3G13470		TCP-1/cpn60 chaperonin family protein	0.246	0.251997	0	0	23741756	16698293	596	55
ATCG00380	RPS4	chloroplast ribosomal protein S4	0.245	0.277551	305826176	271949408	257218432	230124144	201	69.2
AT2G44060		Late embryogenesis abundant protein, group 2	0.244	0.425413	26472828	17558668	19011300	17432790	325	26.8
AT1G79280	NUA, AtTPR (Tpr/NUA)	nuclear pore anchor	0.242	0.387399	16172172	21787796	0	0	2093	7.6
AT5G55210		unknown protein; FUNCTIONS IN: molecular_function unknown; INVOLVED IN: biological_process unknown; LOCATED IN: chloroplast; EXPRESSED IN: 23 plant structures; EXPRESSED DURING: 13 growth stages; BEST Arabidopsis thaliana protein match is: unknown protein (TAIR:AT4G22320.1); Has 1807 Blast hits to 1807 proteins in 277 species: Archae - 0; Bacteria - 0; Metazoa - 736; Fungi - 347; Plants - 385; Vi…	0.241	0.31219	49284056	61122928	47031388	45878836	168	19.6
AT1G30230		Glutathione S-transferase, C-terminal-like;Translation elongation factor EF1B/ribosomal protein S6	0.239	0.327121	159022000	174240368	163302816	152819152	231	25.1
AT1G48630	RACK1B_AT	receptor for activated C kinase 1B	0.237	0.297699	130198576	131687736	111589120	112182144	326	27
AT1G64520	RPN12a	regulatory particle non-ATPase 12A	0.237	0.342924	15818151	0	0	16016610	267	33.3
AT2G46020	CHR2, ATBRM, BRM, CHA2	transcription regulatory protein SNF2, putative	0.235	0.295593	35467552	41444592	31816492	33348926	2192	17.6
ATCG00810	RPL22	ribosomal protein L22	0.234	0.306856	150345712	125439032	116080688	117504200	160	40
AT5G19220	ADG2, APL1	ADP glucose pyrophosphorylase large subunit 1	0.233	0.275794	87141504	78928496	69906968	71218144	522	36.4
ATCG00160	RPS2	ribosomal protein S2	0.233	0.283861	886218110	842656320	694602690	778321860	236	37.3
AT3G22210		unknown protein; FUNCTIONS IN: molecular_function unknown; INVOLVED IN: biological_process unknown; LOCATED IN: endomembrane system; EXPRESSED IN: 21 plant structures; EXPRESSED DURING: 13 growth stages; Has 26 Blast hits to 26 proteins in 13 species: Archae - 0; Bacteria - 0; Metazoa - 0; Fungi - 0; Plants - 26; Viruses - 0; Other Eukaryotes - 0 (source: NCBI BLink).	0.233	0.289089	127422752	146192432	114678304	117547592	69	21.7
AT4G14960	TUA6	Tubulin/FtsZ family protein	0.231	0.278914	0	0	0	0	450	43.1
AT2G42740	RPL16A	ribosomal protein large subunit 16A	0.231	0.28015	278259680	263654160	221102096	240956384	182	47.3
AT5G47930		Zinc-binding ribosomal protein family protein	0.231	0.359584	6321738200	6902775800	6392952300	4957722600	84	38.1
AT4G02230		Ribosomal protein L19e family protein	0.231	0.47116	0	0	69759512	66882796	208	32.7
AT5G09810	ACT7	actin 7	0.23	0.300385	565437760	491791872	454012960	452518048	377	64.7
AT2G07698		ATPase, F1 complex, alpha subunit protein	0.227	0.28105	494862176	463963776	402301536	438163680	777	37.5
AT5G41670		6-phosphogluconate dehydrogenase family protein	0.226	0.317461	17138502	20541884	0	18049966	487	40.2
AT4G37980	ELI3-1, ELI3, ATCAD7, CAD7	elicitor-activated gene 3-1	0.226	0.323288	109588960	91219576	84635024	86389544	357	48.5
AT5G40340		Tudor/PWWP/MBT superfamily protein	0.225	0.782546	24987638	25487852	0	45217472	1008	4.2
AT1G18080	ATARCA, RACK1A_AT, RACK1A	Transducin/WD40 repeat-like superfamily protein	0.224	0.458204	249365664	198736112	160512368	226480784	327	35.8
AT5G53130	CNGC1, ATCNGC1	cyclic nucleotide gated channel 1	0.224	0.510897	0	0	0	14034416	716	4.9
AT3G06530		ARM repeat superfamily protein	0.224	0.666713	24773260	0	22371572	0	2197	1.7
AT1G42970	GAPB	glyceraldehyde-3-phosphate dehydrogenase B subunit	0.223	0.290405	3123004160	2806185220	2568955650	2585387780	447	59.7
AT2G18040	PIN1AT	peptidylprolyl cis/trans isomerase, NIMA-interacting 1	0.223	0.292536	73474824	78658464	63103228	67257376	119	64.7
AT1G18890	ATCDPK1, CPK10, CDPK1, AtCPK10	calcium-dependent protein kinase 1	0.223	0.342	0	0	0	11066709	545	4.6
AT2G21330	FBA1	fructose-bisphosphate aldolase 1	0.222	0.552465	301820832	319955488	384452256	402632000	399	40.1
AT4G14680	APS3	Pseudouridine synthase/archaeosine transglycosylase-like family protein	0.22	0.34451	#N/A	#N/A	#N/A	#N/A	#N/A	#N/A
AT1G64370		unknown protein; Has 773 Blast hits to 375 proteins in 118 species: Archae - 0; Bacteria - 97; Metazoa - 421; Fungi - 108; Plants - 31; Viruses - 0; Other Eukaryotes - 116 (source: NCBI BLink).	0.22	0.350946	126418144	101704944	97080872	97616688	178	47.2
AT5G42980	ATTRX3, ATH3, ATTRXH3, TRXH3, TRX3	thioredoxin 3	0.218	0.308743	76518592	68572888	63528056	61040464	118	28.8
AT5G01530	LHCB4.1	light harvesting complex photosystem II	0.217	0.368198	2652413700	2689698820	2291904770	2542874370	290	47.2
AT1G23310	GGT1, AOAT1, GGAT1	glutamate:glyoxylate aminotransferase	0.217	0.471877	101370568	94046400	68512928	103004160	481	41
AT1G78915		Tetratricopeptide repeat (TPR)-like superfamily protein	0.216	0.559132	15491036	0	0	9624583	385	14.8
AT5G56010	HSP81-3, Hsp81.3, AtHsp90-3, AtHsp90.3	heat shock protein 81-3	0.215	0.393272	77163512	96735304	80569064	68725224	699	25
AT4G10340	LHCB5	light harvesting complex of photosystem II 5	0.213	0.443863	1643046660	1441820290	1126554620	1565027330	280	57.5
AT5G14320		Ribosomal protein S13/S18 family	0.213	0.453761	373166912	260151920	258060544	280046752	169	42
AT3G28900		Ribosomal protein L34e superfamily protein	0.212	0.307253	0	0	0	0	120	16.7
AT2G18770		P-loop containing nucleoside triphosphate hydrolases superfamily protein	0.21	0.843901	47752124	0	0	43615036	260	13.8
ATCG00520	YCF4	unfolded protein binding	0.209	0.539101	309009952	253329968	191327984	306241664	184	31
AT4G33400		Vacuolar import/degradation, Vid27-related protein	0.209	0.598512	12355763	16314542	0	0	645	8.2
AT2G35840		Sucrose-6F-phosphate phosphohydrolase family protein	0.207	0.397044	67898080	81646056	59197460	70310392	422	43.1
AT2G34040		Apoptosis inhibitory protein 5 (API5)	0.207	0.606429	28680914	14987952	17577630	18349206	553	12.5
AT4G25100	FSD1, ATFSD1	Fe superoxide dismutase 1	0.206	0.836423	48623272	0	0	33503098	212	20.3
AT1G02890		AAA-type ATPase family protein	0.205	0.335981	0	0	0	0	1246	12
AT1G71500		Rieske (2Fe-2S) domain-containing protein	0.205	0.342581	285511232	302967168	240361040	271012576	287	43.9
AT1G80480	PTAC17	plastid transcriptionally active 17	0.203	0.32078	41529404	42685972	37108536	36066320	444	18
AT3G18035	HON4	winged-helix DNA-binding transcription factor family protein	0.203	0.471491	74311360	74241088	77455624	53792752	480	26.5
AT4G18465		RNA helicase family protein	0.203	0.505391	20823958	16222868	0	0	695	5.3
AT1G55540	emb1011 (Nup214)	Nuclear pore complex protein	0.203	0.724092	0	22944206	0	0	1816	5.3
AT1G26880		Ribosomal protein L34e superfamily protein	0.202	0.326041	0	0	33479210	32419204	120	34.2
AT3G02090	MPPBETA	Insulinase (Peptidase family M16) protein	0.202	0.440552	53757960	62593804	44082240	57704420	531	38.2
AT4G39460	SAMC1, SAMT1	S-adenosylmethionine carrier 1	0.202	0.568941	129389168	103297144	78372776	128853992	325	43.1
ATCG00280	PSBC	photosystem II reaction center protein C	0.201	0.361646	539427900	582771650	453823808	523897568	473	29.4
AT1G20950		Phosphofructokinase family protein	0.201	0.450318	37218368	29915414	32674168	25803044	614	16.4
AT1G74070		Cyclophilin-like peptidyl-prolyl cis-trans isomerase family protein	0.2	0.419265	12850050	13125641	0	12907274	317	16.1
AT5G49360	BXL1, ATBXL1	beta-xylosidase 1	0.2	0.511204	453183104	302373888	301272864	344602720	774	44.7
AT5G64960	CDKC2, CDKC;2	cyclin dependent kinase group C2	0.199	0.375132	162602144	189614336	160218736	146088384	513	23.6
AT3G18130	RACK1C_AT	receptor for activated C kinase 1C	0.199	0.398546	0	0	0	0	326	27
AT4G24280	cpHsc70-1	chloroplast heat shock protein 70-1	0.197	0.389793	0	57148696	36143764	0	718	19.2
AT4G15930		Dynein light chain type 1 family protein	0.197	0.601537	8715783	15745915	9816421	0	123	27.8
AT1G10290	ADL6, DRP2A	dynamin-like protein 6	0.196	0.412397	56975540	63836704	53780100	40579144	914	43.3
ATCG00640	RPL33	ribosomal protein L33	0.194	0.457124	286477824	318681920	228588448	305306624	66	42.4
AT1G22530	PATL2	PATELLIN 2	0.194	0.48552	31982932	27014366	27833928	30782274	683	22.8
AT4G02480		AAA-type ATPase family protein	0.193	0.409573	125112360	137397824	126859280	103658920	1265	27.7
AT5G42310		Pentatricopeptide repeat (PPR-like) superfamily protein	0.193	0.492027	12449672	0	14051121	10421364	709	9.2
AT5G14270	ATBET9, BET9	bromodomain and extraterminal domain protein 9	0.192	0.5141	0	13078333	0	0	688	8
AT3G47070		LOCATED IN: thylakoid, chloroplast thylakoid membrane, chloroplast, chloroplast envelope; EXPRESSED IN: 22 plant structures; EXPRESSED DURING: 13 growth stages; CONTAINS InterPro DOMAIN/s: Thylakoid soluble phosphoprotein TSP9 (InterPro:IPR021584); Has 37 Blast hits to 37 proteins in 10 species: Archae - 0; Bacteria - 0; Metazoa - 0; Fungi - 0; Plants - 37; Viruses - 0; Other Eukaryotes - 0 (sour…	0.189	0.545719	570783360	365031232	395924064	405098400	100	59
AT1G78380	ATGSTU19, GST8, GSTU19	glutathione S-transferase TAU 19	0.188	0.404695	98625016	81753712	80347416	77306632	219	36.1
ATCG00750	RPS11	ribosomal protein S11	0.187	0.393244	187286016	212814880	184582768	166522624	138	24.6
AT1G12900	GAPA-2	glyceraldehyde 3-phosphate dehydrogenase A subunit 2	0.183	0.44102	2046845180	1674546180	1968670980	1824955260	399	74.6
AT3G29360		UDP-glucose 6-dehydrogenase family protein	0.182	0.373899	68042568	63698608	59074604	57011952	480	20.6
AT5G13630	GUN5, CCH, CHLH, CCH1, ABAR	magnesium-chelatase subunit chlH, chloroplast, putative / Mg-protoporphyrin IX chelatase, putative (CHLH)	0.182	0.707841	0	25489892	0	14484171	1381	11.6
AT2G30520	RPT2	Phototropic-responsive NPH3 family protein	0.18	0.536466	143751248	97704688	99786656	109615152	593	50.4
AT3G26650	GAPA, GAPA-1	glyceraldehyde 3-phosphate dehydrogenase A subunit	0.179	0.475641	14179732500	10728285200	10606341100	11187925000	396	62.4
AT5G61210	SNAP33, ATSNAP33, SNP33, ATSNAP33B	soluble N-ethylmaleimide-sensitive factor adaptor protein 33	0.179	0.538379	0	16856244	0	0	300	8.3
AT4G30950	FAD6, FADC, SFD4	fatty acid desaturase 6	0.179	0.611138	0	0	0	15017819	448	5.4
AT1G50250	FTSH1	FTSH protease 1	0.178	0.482252	#N/A	#N/A	#N/A	#N/A	#N/A	#N/A
AT2G05920		Subtilase family protein	0.176	0.388134	65858264	61950960	55420936	57690856	754	39
AT3G22320	ATRPABC24.3, RPB5A, NRPB5, NRPD5	Eukaryotic rpb5 RNA polymerase subunit family protein	0.176	0.450282	184807568	149210144	151815440	142357200	205	51.7
AT3G47430	PEX11B	peroxin 11B	0.176	0.734577	84756424	36582384	42178468	57628856	227	19.4
ATCG01110	NDHH	NAD(P)H dehydrogenase subunit H	0.175	0.563553	35868092	23599896	26920306	24664880	393	28.8
AT1G48600	PMEAMT, AtPMEAMT	S-adenosyl-L-methionine-dependent methyltransferases superfamily protein	0.174	0.434764	51628444	52684212	42114068	50712488	475	28.8
AT1G19720		Pentatricopeptide repeat (PPR-like) superfamily protein	0.174	0.532904	21488174	18895736	0	21194618	894	7.2
AT3G09820	ADK1, ATADK1	adenosine kinase 1	0.174	0.671279	14676285	28461644	17083304	19205574	344	24.5
AT4G28880	ckl3	casein kinase I-like 3	0.173	0.43138	0	0	0	0	415	14.5
AT2G30950	VAR2, FTSH2	FtsH extracellular protease family	0.173	0.520076	111442920	94968200	78655368	105874496	695	31.7
AT5G57370		unknown protein; CONTAINS InterPro DOMAIN/s: Protein of unknown function DUF1777 (InterPro:IPR013957); Has 30201 Blast hits to 17322 proteins in 780 species: Archae - 12; Bacteria - 1396; Metazoa - 17338; Fungi - 3422; Plants - 5037; Viruses - 0; Other Eukaryotes - 2996 (source: NCBI BLink).	0.173	0.627187	106686800	65979580	64864580	85372480	219	18.3
AT1G06390	GSK1, ATGSK1, ATSK22, SK22, BIL2, ATSK2-3	GSK3/SHAGGY-like protein kinase 1	0.171	0.934874	0	0	0	0	407	6.2
AT2G03820		nonsense-mediated mRNA decay NMD3 family protein	0.17	0.42015	24325382	24351872	20302520	23058336	516	14.1
AT2G47940	DEGP2	DEGP protease 2	0.169	0.461537	38785452	47897896	39141808	37530768	607	23.4
AT1G50480	THFS	10-formyltetrahydrofolate synthetase	0.165	0.451699	82704224	85192872	81588680	68669648	634	35
AT5G46630		Clathrin adaptor complexes medium subunit family protein	0.165	0.472192	93492112	103923640	96610880	79965312	438	18.5
AT3G08920		Rhodanese/Cell cycle control phosphatase superfamily protein	0.165	0.486874	36694216	35578492	36333080	28597898	214	17.8
AT1G59610	ADL3, CF1, DRP2B, DL3	dynamin-like 3	0.165	0.49775	151607664	190297264	161887440	141768256	920	45.4
AT1G55670	PSAG	photosystem I subunit G	0.16	0.551422	422293088	404252160	312698048	437487264	160	21.9
AT2G21660	ATGRP7, CCR2, GR-RBP7, GRP7	cold, circadian rhythm, and rna binding 2	0.16	0.594227	361562144	531014880	429279872	358062368	176	59.7
AT2G30720		Thioesterase/thiol ester dehydrase-isomerase superfamily protein	0.159	0.430003	50037900	52663656	45190552	46805296	455	18
AT4G37910	mtHsc70-1	mitochondrial heat shock protein 70-1	0.159	0.518405	38343464	46647776	35929204	37008228	682	21.1
AT1G67700		unknown protein; FUNCTIONS IN: molecular_function unknown; INVOLVED IN: biological_process unknown; LOCATED IN: chloroplast, chloroplast envelope; EXPRESSED IN: 22 plant structures; EXPRESSED DURING: 13 growth stages; Has 49 Blast hits to 49 proteins in 20 species: Archae - 0; Bacteria - 0; Metazoa - 0; Fungi - 0; Plants - 44; Viruses - 0; Other Eukaryotes - 5 (source: NCBI BLink).	0.156	0.565585	190822560	134646128	142353536	145357312	230	45.7
AT1G25420		Regulator of Vps4 activity in the MVB pathway protein	0.156	0.812652	0	0	0	25959664	323	13.9
AT3G51800	ATG2, EBP1, ATEBP1	metallopeptidase M24 family protein	0.155	0.526943	61625996	65346820	65097576	49875396	392	17.9
AT5G65750		2-oxoglutarate dehydrogenase, E1 component	0.154	0.47609	0	0	0	0	1025	13.7
AT4G20360	ATRAB8D, ATRABE1B, RABE1b	RAB GTPase homolog E1B	0.151	0.489192	2391941120	2004002940	1967213180	1975433340	476	63.2
AT2G18110		Translation elongation factor EF1B/ribosomal protein S6 family protein	0.15	0.49876	#N/A	#N/A	#N/A	#N/A	#N/A	#N/A
AT3G23810	SAHH2, ATSAHH2	S-adenosyl-l-homocysteine (SAH) hydrolase 2	0.149	0.567315	0	0	0	0	485	33.8
AT4G28750	PSAE-1	Photosystem I reaction centre subunit IV / PsaE protein	0.149	0.594357	122637448	204373744	148197168	138396288	143	51.7
AT5G46110	APE2, TPT	Glucose-6-phosphate/phosphate translocator-related	0.149	0.718265	306571904	313746240	198861536	393277792	410	12.1
AT3G04790		Ribose 5-phosphate isomerase, type A protein	0.148	0.482205	113219296	101704576	92767152	101126440	276	38.4
AT4G24550		Clathrin adaptor complexes medium subunit family protein	0.147	0.617911	44890072	37292036	30793342	44361280	451	39
AT1G58440	XF1, SQE1	FAD/NAD(P)-binding oxidoreductase family protein	0.147	0.731517	8.05416e+06	0	0	0	531	4.1
AT1G69620	RPL34	ribosomal protein L34	0.145	0.462038	323845792	321072544	286879392	296275872	119	34.5
AT4G39280		phenylalanyl-tRNA synthetase, putative / phenylalanine--tRNA ligase, putative	0.145	0.481849	48801764	48247004	46525732	41369476	485	20
AT1G79340	AtMC4, MC4	metacaspase 4	0.145	0.578004	53751536	53071464	56692156	41154240	418	11.7
AT2G33330	PDLP3	plasmodesmata-located protein 3	0.144	0.780456	25867616	0	0	25803684	304	14.1
AT3G13920	EIF4A1, RH4, TIF4A1	eukaryotic translation initiation factor 4A1	0.143	0.482171	642145860	686232260	578423360	624502660	412	62.4
AT1G10630	ATARFA1F, ARFA1F	ADP-ribosylation factor A1F	0.143	0.51611	259646432	252300192	211229888	254255440	181	65.2
AT1G27650	ATU2AF35A	U2 snRNP auxiliary factor small subunit, putative	0.143	0.925176	111761096	0	0	78788048	296	11.3
AT3G54400		Eukaryotic aspartyl protease family protein	0.142	0.479336	76156152	70314904	66859068	65739756	425	20.9
AT1G72730		DEA(D/H)-box RNA helicase family protein	0.142	0.485607	#N/A	#N/A	#N/A	#N/A	#N/A	#N/A
AT1G06430	FTSH8	FTSH protease 8	0.141	0.613989	0	0	0	0	685	21.8
AT5G49930	emb1441	zinc knuckle (CCHC-type) family protein	0.14	0.562122	37471680	29259782	31411514	28754236	1080	8.9
AT3G04870	ZDS, PDE181, SPC1	zeta-carotene desaturase	0.14	0.689035	50134016	31444938	31362054	41402496	558	38.4
AT1G54270	EIF4A-2	eif4a-2	0.139	0.485426	99316880	129481000	94495648	97264696	412	60.2
AT4G37870	PCK1, PEPCK	phosphoenolpyruvate carboxykinase 1	0.138	0.497127	60146164	64994316	54884372	58787404	671	17.7
AT5G51820	PGM, ATPGMP, PGM1, STF1	phosphoglucomutase	0.138	0.587554	35181428	0	20204184	17191216	623	18.6
AT3G02260	BIG, DOC1, TIR3, UMB1, ASA1, LPR1, CRM1	auxin transport protein (BIG)	0.138	0.644035	0	0	0	0	5098	0.7
AT3G05840	ATSK12	Protein kinase superfamily protein	0.138	0.892218	0	45024660	0	41213732	409	6.2
AT5G45950		GDSL-like Lipase/Acylhydrolase superfamily protein	0.137	0.509233	112032776	104652888	93094280	104096440	357	28.9
AT4G10840		Tetratricopeptide repeat (TPR)-like superfamily protein	0.137	0.730862	0	0	9362352	0	609	12.3
AT2G40690	GLY1, SFD1	NAD-dependent glycerol-3-phosphate dehydrogenase family protein	0.137	0.769259	25718220	0	0	27221820	420	34.8
AT5G23210	SCPL34	serine carboxypeptidase-like 34	0.136	0.547016	225311184	277289728	229766128	225280560	499	44.7
AT4G28250	ATEXPB3, EXPB3, ATHEXP BETA 1.6	expansin B3	0.135	0.4945	40779916	42705308	37546904	38454460	264	10.6
AT1G09630	ATRAB11C, ATRABA2A, ATRAB-A2A, RAB-A2A, RAB11c	RAB GTPase 11C	0.135	0.552064	0	0	0	0	217	33.6
AT5G42950		GYF domain-containing protein	0.134	0.663953	21731252	23802652	25771258	16679060	1714	8.3
AT1G15500	ATNTT2	TLC ATP/ADP transporter	0.134	0.945952	186841296	0	0	182800304	618	18.3
AT4G17040	CLPR4	CLP protease R subunit 4	0.131	0.612863	220209536	237923536	178914224	244088048	305	24.9
AT1G43890	ATRAB18, ATRABC1, RAB18-1, RABC1, ATRAB-C1, RAB18	RAB GTPASE HOMOLOG B18	0.131	0.788229	24057796	0	0	22107990	212	17.5
AT5G25780	EIF3B-2, EIF3B, ATEIF3B-2	eukaryotic translation initiation factor 3B-2	0.13	0.516734	0	0	0	0	714	33.9
AT1G60070		Adaptor protein complex AP-1, gamma subunit	0.128	0.758618	23064114	0	0	18823064	862	7.1
AT3G10370	SDP6	FAD-dependent oxidoreductase family protein	0.126	0.710383	19496042	0	14205025	13385626	629	29.4
AT2G44640		FUNCTIONS IN: molecular_function unknown; INVOLVED IN: biological_process unknown; LOCATED IN: mitochondrion, chloroplast, plasma membrane, plastid, chloroplast envelope; EXPRESSED IN: 23 plant structures; EXPRESSED DURING: 13 growth stages; CONTAINS InterPro DOMAIN/s: Protein of unknown function DUF3769 (InterPro:IPR022244); BEST Arabidopsis thaliana protein match is: pigment defective 320 (TAIR…	0.126	0.78874	165711616	92635280	86244528	149523808	451	63.2
AT1G16410	CYP79F1, BUS1, SPS1	cytochrome p450 79f1	0.125	0.841868	25646734	0	0	28057820	538	15.4
AT2G24270	ALDH11A3	aldehyde dehydrogenase 11A3	0.124	0.550078	0	12907117	0	0	496	10.5
AT1G03600	PSB27	photosystem II family protein	0.123	0.67588	40976720	42320408	46985580	31124398	174	32.2
AT5G47210		Hyaluronan / mRNA binding family	0.122	0.543566	142816144	137439344	134564160	123087496	357	19.6
AT5G54940		Translation initiation factor SUI1 family protein	0.122	0.716815	50029236	37371528	32139738	49117836	112	27.7
AT5G53460	GLT1	NADH-dependent glutamate synthase 1	0.122	0.737119	0	18328502	0	0	2208	5.5
AT1G69740	HEMB1	Aldolase superfamily protein	0.121	0.58311	111157528	133187416	115826840	108082504	430	28.1
AT1G09590		Translation protein SH3-like family protein	0.121	0.651966	171471856	122176744	128448224	137906400	164	50.6
AT3G22890	APS1	ATP sulfurylase 1	0.119	0.565149	218008304	198675872	200365760	183384736	463	40.8
AT3G06860	MFP2, ATMFP2	multifunctional protein 2	0.116	0.565416	368450432	393574528	364456576	338925152	725	47
AT5G42270	VAR1, FTSH5	FtsH extracellular protease family	0.116	0.585477	84673400	77154648	69907992	79599000	704	38.5
AT1G08640	CJD1	Chloroplast J-like domain 1	0.116	0.822707	296097216	190967184	147903360	325424352	294	23.5
AT5G48790		Domain of unknown function (DUF1995)	0.115	0.560494	54268572	52634124	47885076	50857700	316	23.4
AT1G26230		TCP-1/cpn60 chaperonin family protein	0.115	0.56163	50107528	52942404	47696516	48415252	611	17.2
AT5G66055	EMB16, EMB2036, AKRP	ankyrin repeat protein	0.115	0.593295	13091732	0	13075317	13302353	435	25.1
AT4G09650	ATPD	ATP synthase delta-subunit gene	0.115	0.601143	126880080	108131528	102138568	114468408	234	50.9
AT5G03520	ATRAB8C, ATRABE1D, ATRAB-E1D, RAB-E1D, RAB8C	RAB GTPase homolog 8C	0.115	0.632958	#N/A	#N/A	#N/A	#N/A	#N/A	#N/A
AT2G14120	DRP3B	dynamin related protein	0.115	0.888853	0	0	0	0	780	4.5
AT3G25140	GAUT8, QUA1	Nucleotide-diphospho-sugar transferases superfamily protein	0.115	0.899137	14698698	0	0	11291410	559	22.2
AT3G29160	AKIN11, SNRK1.2, KIN11, ATKIN11	SNF1 kinase homolog 11	0.113	0.747861	16148035	0	0	0	512	15
AT3G46060	ARA3, ARA-3, ATRABE1C, ATRAB8A, RAB8A	RAB GTPase homolog 8A	0.112	0.651929	0	0	0	0	216	39.4
AT3G46830	ATRAB11A, ATRABA2C, ATRAB-A2C, RAB-A2C, RABA2c	RAB GTPase homolog A2C	0.111	0.584368	69089128	61673588	59722748	61136884	217	23.5
AT4G11380		Adaptin family protein	0.111	0.615795	19009670	16026059	15308181	17054262	894	7.4
AT1G15820	LHCB6, CP24	light harvesting complex photosystem II subunit 6	0.111	0.62157	2368614910	2220352510	1916877570	2351791100	258	47.3
AT4G35250		NAD(P)-binding Rossmann-fold superfamily protein	0.111	0.632744	181383584	165149072	143677664	178812832	395	27.6
AT3G29250		NAD(P)-binding Rossmann-fold superfamily protein	0.111	0.673619	19665400	26312136	19389002	22879720	298	6.5
AT4G01050	TROL	thylakoid rhodanese-like	0.11	0.577725	43467112	43800884	41947508	38957164	466	7.9
AT1G02780	emb2386	Ribosomal protein L19e family protein	0.11	0.725387	324515200	261971856	220593504	331046784	214	43.5
AT4G05180	PSBQ, PSBQ-2, PSII-Q	photosystem II subunit Q-2	0.107	0.588713	398114336	401414816	376626688	381641248	230	45.7
AT2G34560		P-loop containing nucleoside triphosphate hydrolases superfamily protein	0.106	0.596692	0	19516806	0	22279246	384	19.5
AT5G35790	G6PD1	glucose-6-phosphate dehydrogenase 1	0.106	0.612258	536448384	558193150	491166944	551705090	576	34.4
AT5G20490	XIK, ATXIK, XI-17	Myosin family protein with Dil domain	0.105	0.604714	21446568	23618518	21565004	20307158	1530	6
AT3G25860	LTA2, PLE2	2-oxoacid dehydrogenases acyltransferase family protein	0.104	0.66576	52156348	60255556	46578052	58415564	480	30.6
AT1G28200	FIP1	FH interacting protein 1	0.104	0.745609	12937970	20657236	0	0	259	12.4
AT5G62880	ARAC10, ATRAC10, ATROP11, RAC10	RAC-like 10	0.104	0.853249	#N/A	#N/A	#N/A	#N/A	#N/A	#N/A
AT5G19770	TUA3	tubulin alpha-3	0.103	0.598379	105536848	77820968	73988360	80568200	450	34
AT3G55610	P5CS2	delta 1-pyrroline-5-carboxylate synthase 2	0.103	0.620969	125304368	121296920	107117944	123053848	726	36
AT5G09420	ATTOC64-V, MTOM64, TOC64-V, OM64, AtmtOM64	translocon at the outer membrane of chloroplasts 64-V	0.103	0.712879	73888784	99378344	89634000	71065448	603	29
AT5G23880	EMB1265, CPSF100, ESP5, ATCPSF100	cleavage and polyadenylation specificity factor 100	0.0998	0.72903	13383103	19961208	0	0	739	11.1
AT1G19870	iqd32	IQ-domain 32	0.0971	0.817956	19434886	32428214	18439616	29875758	794	11.1
AT2G07690	MCM5	Minichromosome maintenance (MCM2/3/5) family protein	0.0968	0.657626	11839123	13113485	0	0	727	5.9
AT3G02360		6-phosphogluconate dehydrogenase family protein	0.0959	0.652117	134152688	114085760	113280688	118292192	486	39.7
AT5G27820		Ribosomal L18p/L5e family protein	0.0958	0.779724	98784736	59879432	65851808	78653208	114	30.7
AT5G65460	KCA2, KAC2	kinesin like protein for actin based chloroplast movement 2	0.095	0.836298	0	0	0	0	1121	12.9
AT4G00450	CRP, CCT	RNA polymerase II transcription mediators	0.0946	0.808173	19294292	10388372	0	0	2235	4.7
AT3G49560		Mitochondrial import inner membrane translocase subunit Tim17/Tim22/Tim23 family protein	0.0929	0.733434	60122940	46922976	43915404	58308688	261	43.7
AT4G24190	SHD, HSP90.7, AtHsp90.7, AtHsp90-7	Chaperone protein htpG family protein	0.0924	0.638122	277737024	279413504	252041024	270865344	823	46.8
AT4G01690	PPOX, HEMG1, PPO1	Flavin containing amine oxidoreductase family	0.0912	0.781912	155752080	104510704	102909344	139395472	537	57.4
AT4G13940	HOG1, EMB1395, SAHH1, MEE58, ATSAHH1	S-adenosyl-L-homocysteine hydrolase	0.0911	0.6833	172786176	185567008	152152784	185732000	485	46.4
AT3G56940	CRD1, CHL27, ACSF	dicarboxylate diiron protein, putative (Crd1)	0.0905	0.803659	682605120	404317376	435594528	558857600	409	49.9
AT5G16010		3-oxo-5-alpha-steroid 4-dehydrogenase family protein	0.0891	0.749712	0	14977640	0	0	268	7.8
AT3G48930	EMB1080	Nucleic acid-binding, OB-fold-like protein	0.0886	0.688656	201948240	165181232	168648832	174931728	160	31.2
AT5G27640	TIF3B1, EIF3B, ATEIF3B-1, EIF3B-1, ATTIF3B1	translation initiation factor 3B1	0.0881	0.655363	246285552	261986896	245357424	232759712	712	42.8
AT1G60780	HAP13	Clathrin adaptor complexes medium subunit family protein	0.0881	0.730756	45336304	35847964	42175012	34105740	428	34.6
AT3G19840	ATPRP40C, PRP40C	pre-mRNA-processing protein 40C	0.083	0.793907	51456012	79689720	66296384	55129392	835	17.2
AT3G10540		3-phosphoinositide-dependent protein kinase	0.0824	0.709937	#N/A	#N/A	#N/A	#N/A	#N/A	#N/A
AT3G01890		SWIB/MDM2 domain superfamily protein	0.081	0.883667	0	0	0	0	458	14.4
AT3G48140		B12D protein	0.0805	0.781282	67191624	55295020	48191856	68952640	88	46.6
AT5G46290	KASI, KAS1	3-ketoacyl-acyl carrier protein synthase I	0.08	0.700747	209425440	184261184	193417040	178567808	473	40
AT5G05450		P-loop containing nucleoside triphosphate hydrolases superfamily protein	0.0799	0.827293	11320103	9756556	0	7.49134e+06	593	3.5
AT3G26520	TIP2, SITIP, GAMMA-TIP2, TIP1;2	tonoplast intrinsic protein 2	0.0786	0.973337	0	268689472	0	251481248	253	7.1
AT5G23120	HCF136	photosystem II stability/assembly factor, chloroplast (HCF136)	0.0776	0.70243	273552576	252407424	237445568	261142352	403	60
AT2G32230	PRORP1	proteinaceous RNase P 1	0.0773	0.736222	97328544	83801752	78105976	93810224	572	22.9
AT3G13930		Dihydrolipoamide acetyltransferase, long form protein	0.077	0.802735	27698326	42228784	35205860	29859922	539	12.6
AT3G56490	HIT3, HINT1	HIS triad family protein 3	0.0761	0.692499	94595832	94750512	91124680	88511824	147	46.9
AT1G10510	emb2004	RNI-like superfamily protein	0.076	0.740078	47414768	38598608	38336460	42964744	605	28.8
AT2G44530		Phosphoribosyltransferase family protein	0.0753	0.813882	0	22439950	15375521	19329490	394	13.2
AT4G33760		tRNA synthetase class II (D, K and N) family protein	0.0746	0.703873	19166818	20139732	18101022	19230988	664	27.1
AT1G47750	PEX11A	peroxin 11A	0.0731	0.908432	126686288	47461472	55353228	98160376	248	37.5
AT5G40760	G6PD6	glucose-6-phosphate dehydrogenase 6	0.0727	0.740011	32504172	43167708	0	17507084	515	28.2
AT3G21220	ATMKK5, ATMAP2K_ALPHA, MAP2K_A, MKK5, ATMEK5, MEK5	MAP kinase kinase 5	0.0722	0.784353	29378008	37386852	27959598	35543144	348	25
AT5G07440	GDH2	glutamate dehydrogenase 2	0.0714	0.803607	0	0	0	16623457	411	18
AT5G55070		Dihydrolipoamide succinyltransferase	0.069	0.764447	72499656	92071280	77173440	78609264	464	25.9
AT2G44200		CBF1-interacting co-repressor CIR, N-terminal;Pre-mRNA splicing factor	0.0678	0.826333	20880290	24215362	26604466	17300656	493	11.8
AT3G11560		LETM1-like protein	0.0674	0.74879	0	0	0	10911793	872	10.4
AT1G57720		Translation elongation factor EF1B, gamma chain	0.0666	0.750282	53680460	62615196	54267472	56475236	413	30.3
AT5G17870	PSRP6	plastid-specific 50S ribosomal protein 6	0.0663	0.978673	306150400	0	0	201010000	106	45.3
AT4G05160		AMP-dependent synthetase and ligase family protein	0.0659	0.828766	40745988	26153588	31694872	30688746	544	30.1
AT2G43160		ENTH/VHS family protein	0.0656	0.771798	80966376	69891936	78358528	65938456	895	15.2
AT3G04830		Protein prenylyltransferase superfamily protein	0.0656	0.878575	73119376	40434228	42304264	63814392	303	39.5
AT1G52510		alpha/beta-Hydrolases superfamily protein	0.0651	0.789675	75449448	60052052	70020936	59126984	380	27.9
AT2G46290		Transducin/WD40 repeat-like superfamily protein	0.0644	0.778682	0	0	0	0	355	23.1
AT1G02640	BXL2, ATBXL2	beta-xylosidase 2	0.0611	0.779155	43458792	38454004	42494248	40756152	768	21
AT4G37210		Tetratricopeptide repeat (TPR)-like superfamily protein	0.0609	0.87486	11689896	17183800	0	0	492	10
AT1G74050		Ribosomal protein L6 family protein	0.0606	0.78819	310869984	250936592	302012992	318970336	233	54.1
AT3G03780	ATMS2, MS2	methionine synthase 2	0.0604	0.779662	168546512	122113832	149219104	145671104	765	44.8
AT5G58290	RPT3	regulatory particle triple-A ATPase 3	0.0603	0.810892	67658744	59745368	52952032	70216896	408	60.8
AT3G52300	ATPQ	ATP synthase D chain, mitochondrial	0.0597	0.847738	11970276	18978864	0	14432238	168	29.2
AT4G27680		P-loop containing nucleoside triphosphate hydrolases superfamily protein	0.0591	0.766677	13667097	0	0	0	398	11.3
AT5G13510		Ribosomal protein L10 family protein	0.0591	0.910907	375884192	160659600	196762640	282772448	220	45.9
AT4G25970	PSD3	phosphatidylserine decarboxylase 3	0.0584	0.860509	14872859	18281216	19994252	0	635	6.6
AT5G08610		P-loop containing nucleoside triphosphate hydrolases superfamily protein	0.0577	0.86517	43958052	26011340	33403742	31598186	850	22.2
AT1G50450		Saccharopine dehydrogenase	0.0573	0.809623	50308444	49608572	42028052	54845604	428	41.1
AT5G15090	VDAC3, ATVDAC3	voltage dependent anion channel 3	0.0571	0.806395	390840864	304113472	331788000	330965216	274	56.9
AT3G07420	NS2, ATNS2, SYNC2_ARATH, SYNC2	asparaginyl-tRNA synthetase 2	0.0568	0.774062	52219860	57113332	51426652	53599392	638	25.5
AT1G02280	TOC33, ATTOC33, PPI1	translocon at the outer envelope membrane of chloroplasts 33	0.0565	0.862209	322042304	206137920	222449296	275928480	297	75.8
AT3G07770	Hsp89.1, AtHsp90.6, AtHsp90-6	HEAT SHOCK PROTEIN 89.1	0.0545	0.778954	0	0	0	0	799	10.5
AT3G48750	CDKA;1, CDC2AAT, CDK2, CDC2, CDC2A, CDKA1	cell division control 2	0.0498	0.808077	1572318980	1464965380	1873987710	2304399360	294	27.6
AT1G17730	VPS46.1, CHMP1B	vacuolar protein sorting 46.1	0.0491	0.893895	0	0	0	0	203	26.1
AT4G32410	CESA1, RSW1, AtCESA1	cellulose synthase 1	0.0474	0.943644	26293432	24660878	0	44990636	1081	14.5
AT5G08670		ATP synthase alpha/beta family protein	0.0466	0.808242	100513240	94079784	96313576	95829376	556	37.4
AT4G34200	EDA9	D-3-phosphoglycerate dehydrogenase	0.0458	0.829482	55668992	49238652	48732160	53857992	603	33.3
AT5G13300	SFC, VAN3, AGD3	ARF GTPase-activating protein	0.0452	0.827855	62197040	71843008	66741420	62885056	827	20.6
AT1G11750	CLPP6, NCLPP1, NCLPP6	CLP protease proteolytic subunit 6	0.0447	0.831909	255911776	216487856	226118576	230293888	271	38
AT3G48425		DNAse I-like superfamily protein	0.0445	0.90325	0	18334574	0	0	364	14.6
AT5G09880		Splicing factor, CC1-like	0.0441	0.907369	0	18603382	15849630	0	527	11.2
AT5G62350		Plant invertase/pectin methylesterase inhibitor superfamily protein	0.0439	0.889463	576457090	360831808	455989792	429244384	202	16.3
ATCG00790	RPL16	ribosomal protein L16	0.0434	0.844216	526520416	528054304	568281470	460680160	135	48.9
AT1G49240	ACT8	actin 8	0.0429	0.842243	602837760	708980220	604761540	665958530	377	65.5
AT4G22690	CYP706A1	cytochrome P450, family 706, subfamily A, polypeptide 1	0.042	0.854551	20320394	17812200	16720597	20422110	557	13.1
AT4G30580	ATS2, EMB1995, LPAT1	Phospholipid/glycerol acyltransferase family protein	0.0417	0.942025	130330824	55069000	62925788	107651008	356	17.7
AT3G16780		Ribosomal protein L19e family protein	0.0412	0.869061	0	0	0	0	209	35.9
AT2G04030	CR88, EMB1956, HSP90.5, Hsp88.1, AtHsp90.5	Chaperone protein htpG family protein	0.0411	0.869657	18757058	28470550	23798582	24328346	780	18
AT5G10050		NAD(P)-binding Rossmann-fold superfamily protein	0.0385	0.939222	30240730	12612281	0	18265996	279	31.2
AT1G10200	WLIM1	GATA type zinc finger transcription factor family protein	0.0378	0.87129	50860820	40347032	41948860	46422992	190	19.5
AT5G17920	ATCIMS, ATMETS, ATMS1	Cobalamin-independent synthase family protein	0.0368	0.875771	2187271170	1725979520	1797161340	1996294780	765	60.5
AT3G26080		plastid-lipid associated protein PAP / fibrillin family protein	0.0364	0.857446	0	0	0	0	234	24.8
ATCG00740	RPOA	RNA polymerase subunit alpha	0.0361	0.854596	218455072	209134000	199859760	217441232	329	21.6
AT3G58140		phenylalanyl-tRNA synthetase class IIc family protein	0.0356	0.886074	34547244	25613234	29383776	28663488	429	21.7
AT1G45474	LHCA5	photosystem I light harvesting complex gene 5	0.0344	0.917519	36617104	32482678	26275906	43160120	256	22.7
AT4G25080	CHLM	magnesium-protoporphyrin IX methyltransferase	0.0337	0.876012	0	13075449	11705221	0	312	34.7
AT2G19490		recA DNA recombination family protein	0.0325	0.928789	0	15457278	18366342	0	430	10.9
AT1G62390	Phox2	Octicosapeptide/Phox/Bem1p (PB1) domain-containing protein / tetratricopeptide repeat (TPR)-containing protein	0.0312	0.934954	13706208	0	0	11843496	751	8
AT3G01090	AKIN10, SNRK1.1, KIN10	SNF1 kinase homolog 10	0.0308	0.944848	22598580	0	0	21699286	512	18.6
AT3G63460		transducin family protein / WD-40 repeat family protein	0.0305	0.891432	31736566	37042680	31026550	36320968	1104	13.4
AT5G22320		Leucine-rich repeat (LRR) family protein	0.0304	0.886855	46279112	40052716	44578976	39864872	452	22.2
AT1G24510		TCP-1/cpn60 chaperonin family protein	0.0292	0.88644	96622736	84266000	90057520	86821344	535	30.3
AT2G18710	SCY1	SECY homolog 1	0.0289	0.93647	137660608	81624328	91599968	117846752	551	28.1
AT4G39990	ATRABA4B, ATRAB11G, ATGB3, RABA4B	RAB GTPase homolog A4B	0.0282	0.915028	15736501	18184684	0	16721573	224	17.9
AT1G27400		Ribosomal protein L22p/L17e family protein	0.0276	0.903585	1198630660	947574140	1061213310	1030044480	176	33
AT1G77470	RFC3, RFC5	replication factor C subunit 3	0.027	0.919761	17064528	0	0	0	369	16
AT5G59840		Ras-related small GTP-binding family protein	0.0266	0.917454	83058896	70795288	65376864	86684448	216	39.4
AT1G45201	ATTLL1, TLL1	triacylglycerol lipase-like 1	0.0253	0.937786	37979228	38592484	29407288	48124076	479	28.6
AT2G28900	OEP16, ATOEP16-L, ATOEP16-1, OEP16-1	outer plastid envelope protein 16-1	0.0238	0.923709	131915976	124945576	108893464	146445840	148	39.9
AT2G15290	ATTIC21, TIC21, CIA5, PIC1	translocon at inner membrane of chloroplasts 21	0.0232	0.989471	131268000	0	0	113501096	296	10.1
AT4G02770	PSAD-1	photosystem I subunit D-1	0.0213	0.914518	594267330	534101696	554250690	556012860	208	61.5
AT5G60670		Ribosomal protein L11 family protein	0.0207	0.929358	#N/A	#N/A	#N/A	#N/A	#N/A	#N/A
AT3G52750	FTSZ2-2	Tubulin/FtsZ family protein	0.0205	0.924877	0	0	0	0	473	24.3
AT1G03630	POR C, PORC	protochlorophyllide oxidoreductase C	0.0204	0.933971	142347888	134026752	130010464	168893040	401	49.6
AT5G24710		Transducin/WD40 repeat-like superfamily protein	0.0199	0.941607	24945136	21637900	27094232	19379918	1377	14.2
AT5G56630	PFK7	phosphofructokinase 7	0.0168	0.938625	24738038	24632500	18214646	25022192	485	33.8
AT4G05530	IBR1, SDRA	indole-3-butyric acid response 1	0.0166	0.93669	119788848	140253744	125013344	131330256	254	33.1
AT1G17840	WBC11, ABCG11, DSO, COF1, ATWBC11	white-brown complex homolog protein 11	0.016	0.971959	305529696	140470032	203128864	206644336	703	14.2
AT2G01590	CRR3	chlororespiratory reduction 3	0.0149	0.968341	16362044	0	0	0	174	13.2
AT1G65032		unknown protein; FUNCTIONS IN: molecular_function unknown; INVOLVED IN: biological_process unknown; LOCATED IN: cellular_component unknown; Has 30201 Blast hits to 17322 proteins in 780 species: Archae - 12; Bacteria - 1396; Metazoa - 17338; Fungi - 3422; Plants - 5037; Viruses - 0; Other Eukaryotes - 2996 (source: NCBI BLink).	0.0144	0.985381	24612948	0	0	29502826	91	54.9
AT5G14040	PHT3;1	phosphate transporter 3;1	0.00989	0.973022	545324800	413931904	403462368	551859780	375	44.5
AT4G25900		Galactose mutarotase-like superfamily protein	0.0094	0.962722	79032424	70254272	72544752	75546392	318	61.6
AT2G02560	CAND1, ATCAND1, ETA2, TIP120, HVE	cullin-associated and neddylation dissociated	0.00921	0.967466	15353890	0	0	13005642	1219	7.5
AT1G78650	POLD3	DNA-directed DNA polymerases	0.00921	0.978442	9667194	14783744	0	0	509	11
AT1G27970	NTF2B	nuclear transport factor 2B	0.00918	0.961852	62893784	62032976	60475868	63697208	126	34.1
AT2G39730	RCA	rubisco activase	0.00853	0.965349	1388250240	1284674690	1291803650	1364353150	446	67
AT3G27300	G6PD5	glucose-6-phosphate dehydrogenase 5	0.00819	0.97073	671329280	827322940	715646400	767329730	516	67.6
AT1G53050		Protein kinase superfamily protein	0.00817	0.987077	0	0	0	0	694	4
AT2G33450		Ribosomal L28 family	0.00737	0.971637	134702272	119056400	120074752	132201944	143	25.2
AT1G18070		Translation elongation factor EF1A/initiation factor IF2gamma family protein	0.00732	0.971277	32616692	34046828	35364852	31084254	532	11.7
AT1G48520	GATB	GLU-ADT subunit B	0.00721	0.970344	21048586	22191264	22063130	20960400	550	24.9
ATCG00650	RPS18	ribosomal protein S18	0.00686	0.980784	704723840	612222270	787524030	542670910	101	50.5
AT1G78630	emb1473	Ribosomal protein L13 family protein	0.00576	0.979765	61720848	56989176	65917720	52936724	241	30.3
AT5G17170	ENH1	rubredoxin family protein	0.00568	0.983584	1353593730	1036726660	1033446850	1347240960	271	31
AT1G75990		PAM domain (PCI/PINT associated module) protein	0.0054	0.987559	41102200	0	29624198	37750716	487	39
AT1G04280		P-loop containing nucleoside triphosphate hydrolases superfamily protein	0.00187	0.99286	61977032	72963096	67913280	66412948	534	21.7
ATCG00130	ATPF	ATPase, F0 complex, subunit B/B', bacterial/chloroplast	0.00072	0.997676	160034656	152353216	134767168	180737344	184	48.4
AT4G36250	ALDH3F1	aldehyde dehydrogenase 3F1	0.000409	0.998639	123622744	101486704	101768296	123210832	484	29.5
AT5G54160	ATOMT1, OMT1	O-methyltransferase 1	-0.000613	0.997557	59137228	57161012	61621704	54903056	363	33.9
AT4G16630		DEA(D/H)-box RNA helicase family protein	-0.000786	0.998218	37501152	52994628	35878536	55451704	789	7.1
AT1G10940	ASK1, SNRK2-4, SNRK2.4, SRK2A	Protein kinase superfamily protein	-0.00187	0.993834	29326540	36397932	29871358	35826912	363	22.6
AT1G60940	SNRK2-10, SNRK2.10, SRK2B	SNF1-related protein kinase 2.10	-0.00187	0.993834	#N/A	#N/A	#N/A	#N/A	#N/A	#N/A
ATCG00730	PETD	photosynthetic electron transfer D	-0.0031	0.995032	14650165	0	0	0	160	8.8
AT5G35970		P-loop containing nucleoside triphosphate hydrolases superfamily protein	-0.0038	0.986476	44903924	49585944	42802896	52294536	961	21.4
AT1G11260	STP1, ATSTP1	sugar transporter 1	-0.00431	0.983174	35519012	33424564	32410300	36850048	522	15.7
AT1G07660		Histone superfamily protein	-0.00555	0.978832	789374980	863096510	888457660	772769090	103	60.2
AT5G09660	PMDH2	peroxisomal NAD-malate dehydrogenase 2	-0.00578	0.982847	168787264	121217112	134205776	153678928	354	58
AT5G50850	MAB1	Transketolase family protein	-0.00595	0.975145	47771272	47056648	46743316	48489828	363	29.5
AT4G23690		Disease resistance-responsive (dirigent-like protein) family protein	-0.00633	0.984902	78188240	48737568	55864848	68813880	187	32.1
AT5G43780	APS4	Pseudouridine synthase/archaeosine transglycosylase-like family protein	-0.00653	0.974213	31678082	18504648	32079082	39796488	469	46.7
AT3G29320		Glycosyl transferase, family 35	-0.00696	0.971798	44584696	44234696	42490372	46865088	962	25.7
AT4G32840	PFK6	phosphofructokinase 6	-0.00704	0.974737	0	0	0	0	462	15.2
ATMG00640	ORF25	hydrogen ion transporting ATP synthases, rotational mechanism;zinc ion binding	-0.00935	0.967194	299369120	273649408	258446496	321115648	192	19.3
AT2G04280		unknown protein; FUNCTIONS IN: molecular_function unknown; INVOLVED IN: biological_process unknown; EXPRESSED IN: 24 plant structures; EXPRESSED DURING: 13 growth stages; BEST Arabidopsis thaliana protein match is: unknown protein (TAIR:AT4G12700.1); Has 130 Blast hits to 130 proteins in 16 species: Archae - 0; Bacteria - 0; Metazoa - 0; Fungi - 0; Plants - 124; Viruses - 0; Other Eukaryotes - 6 …	-0.00969	0.980305	0	16351704	0	0	568	7
AT3G16910	AAE7, ACN1	acyl-activating enzyme 7	-0.0105	0.960245	291151072	244253696	268470976	268790400	569	22.5
AT3G09630		Ribosomal protein L4/L1 family	-0.0116	0.956663	784090880	679976060	781472380	693351100	406	48
AT2G36530	LOS2, ENO2	Enolase	-0.0122	0.955321	175061008	185526512	164913712	200312576	444	58.8
AT4G29410		Ribosomal L28e protein family	-0.0124	0.954403	941933570	1019296000	1068190270	858192640	143	43.4
AT4G11175		Nucleic acid-binding, OB-fold-like protein	-0.0131	0.959297	184936768	142580608	149001056	180201824	141	22.7
AT4G27440	PORB	protochlorophyllide oxidoreductase B	-0.0142	0.950513	1017917700	849280000	869145730	1014385790	401	49.9
AT4G36980		FUNCTIONS IN: molecular_function unknown; INVOLVED IN: biological_process unknown; EXPRESSED IN: 23 plant structures; EXPRESSED DURING: 13 growth stages; CONTAINS InterPro DOMAIN/s: Splicing factor, suppressor of white apricot (InterPro:IPR019147); Has 7672 Blast hits to 5479 proteins in 321 species: Archae - 0; Bacteria - 89; Metazoa - 5155; Fungi - 712; Plants - 341; Viruses - 39; Other Eukaryo…	-0.0144	0.984929	40742144	0	27861028	16792768	555	6.9
AT1G78050	PGM	phosphoglycerate/bisphosphoglycerate mutase	-0.0162	0.940007	0	0	14909289	12384599	332	13.6
AT3G48870	ATCLPC, ATHSP93-III, HSP93-III	Clp ATPase	-0.0168	0.931313	46107616	41528068	46145300	46194452	952	51.4
AT3G10860		Cytochrome b-c1 complex, subunit 8 protein	-0.0168	0.959073	1416263170	985039870	1005434820	1420258940	72	41.7
AT4G22310		Uncharacterised protein family (UPF0041)	-0.0174	0.949907	149041440	111417912	115633856	147109920	108	48.1
AT3G26618	ERF1-3	eukaryotic release factor 1-3	-0.0175	0.934098	0	0	0	0	435	0
AT3G02530		TCP-1/cpn60 chaperonin family protein	-0.0201	0.941504	42022988	30690240	40159940	33021176	535	35.9
AT3G52220		CONTAINS InterPro DOMAIN/s: Kinase phosphorylation domain (InterPro:IPR019315); Has 8882 Blast hits to 4920 proteins in 346 species: Archae - 10; Bacteria - 184; Metazoa - 3955; Fungi - 1221; Plants - 712; Viruses - 24; Other Eukaryotes - 2776 (source: NCBI BLink).	-0.0202	0.925749	11926437	14478399	0	0	237	9.3
AT2G22250	ATAAT, AAT, MEE17	aspartate aminotransferase	-0.0202	0.930944	21717118	18611232	22528500	18449624	428	29.9
ATCG00840	RPL23.1, RPL23	ribosomal protein L23.1	-0.0203	0.922261	453132288	393713504	412175072	445204448	93	66.7
AT3G48850	PHT3;2	phosphate transporter 3;2	-0.0205	0.93062	#N/A	#N/A	#N/A	#N/A	#N/A	#N/A
AT2G38040	CAC3	acetyl Co-enzyme a carboxylase carboxyltransferase alpha subunit	-0.0236	0.909696	77005536	87755216	87487408	79811424	769	53.8
AT1G73030	VPS46.2, CHMP1A	SNF7 family protein	-0.0241	0.907938	86059200	80431760	78731776	90898232	203	33
AT1G12920	ERF1-2	eukaryotic release factor 1-2	-0.0245	0.903087	81396448	70903624	70653704	79846944	434	19.1
AT5G52520	OVA6, PRORS1	Class II aaRS and biotin synthetases superfamily protein	-0.0252	0.907017	52655224	43618148	49679352	47874772	543	26.9
AT1G70670		Caleosin-related family protein	-0.0263	0.972404	63600896	0	29829744	35693260	195	41.5
AT3G55410		2-oxoglutarate dehydrogenase, E1 component	-0.0278	0.88696	94403992	100107400	95942424	102375064	1017	34.3
AT4G16990	RLM3	disease resistance protein (TIR-NBS class), putative	-0.0285	0.885271	63957816	61518384	67077672	61023644	795	21
AT1G48620	HON5	high mobility group A5	-0.0285	0.912711	64522352	72201008	81408672	59529732	479	22.5
AT1G72370	P40, AP40, RP40, RPSAA	40s ribosomal protein SA	-0.029	0.904765	508644416	391043840	433008224	478160928	298	34
AT3G61130	GAUT1, LGT1	galacturonosyltransferase 1	-0.0291	0.960895	0	0	0	0	673	4.6
AT2G24280		alpha/beta-Hydrolases superfamily protein	-0.0304	0.88525	15248995	12883732	0	14425491	494	11.5
AT1G12410	CLPR2, NCLPP2, CLP2	CLP protease proteolytic subunit 2	-0.0313	0.978312	46845872	0	0	54476984	279	21.9
AT2G33150	PKT3, PED1, KAT2	peroxisomal 3-ketoacyl-CoA thiolase 3	-0.0319	0.869687	351028128	325816224	350123264	341448832	462	51.9
AT2G36880	MAT3	methionine adenosyltransferase 3	-0.0328	0.868699	397138976	400133536	403847584	397995744	390	63.1
AT4G13780		methionine--tRNA ligase, putative / methionyl-tRNA synthetase, putative / MetRS, putative	-0.0328	0.872732	26694644	28339842	30021352	26372072	797	21.6
AT5G05010		clathrin adaptor complexes medium subunit family protein	-0.0328	0.878021	208170816	173526160	194406288	194446560	527	45.4
AT1G72150	PATL1	PATELLIN 1	-0.0332	0.869124	127928232	130640128	124489064	140562896	573	29.7
AT5G20010	RAN-1, RAN1, ATRAN1	RAS-related nuclear protein-1	-0.0334	0.921869	878892540	607085950	618113090	904146430	221	30.8
AT5G60790	ATGCN1, GCN1	ABC transporter family protein	-0.0339	0.871816	73737296	78358912	84178784	71945248	595	28.2
AT2G45770	CPFTSY, FRD4	signal recognition particle receptor protein, chloroplast (FTSY)	-0.0341	0.874428	47622220	48288868	44626680	54025932	366	24
AT1G11430		plastid developmental protein DAG, putative	-0.0351	0.909441	129245312	85998968	119642616	97531912	232	17.2
AT1G50430	DWF5, PA, LE, ST7R, 7RED	Ergosterol biosynthesis ERG4/ERG24 family	-0.0353	0.905727	0	10356565	0	12504003	432	11.4
AT1G74960	FAB1, KAS2, ATKAS2	fatty acid biosynthesis 1	-0.0361	0.864625	55161720	48076964	55764084	50001124	541	25
AT3G60810		unknown protein; CONTAINS InterPro DOMAIN/s: Protein of unknown function DUF1499 (InterPro:IPR010865); Has 444 Blast hits to 444 proteins in 143 species: Archae - 0; Bacteria - 268; Metazoa - 0; Fungi - 0; Plants - 51; Viruses - 0; Other Eukaryotes - 125 (source: NCBI BLink).	-0.0364	0.960015	0	33224440	32661232	0	214	19.6
AT5G54190	PORA	protochlorophyllide oxidoreductase A	-0.0378	0.86625	0	0	0	0	405	28.9
AT3G14110	FLU	Tetratricopeptide repeat (TPR)-like superfamily protein	-0.0392	0.856864	700443070	580580480	635535300	675632060	316	47.8
AT3G21770		Peroxidase superfamily protein	-0.0403	0.85925	0	14009444	15994593	12691563	329	17
AT2G39460	ATRPL23A, RPL23A, RPL23AA	ribosomal protein L23AA	-0.0405	0.922433	376635712	336613120	259976128	515834816	154	39.9
AT4G33510	DHS2	3-deoxy-d-arabino-heptulosonate 7-phosphate synthase	-0.0412	0.87232	109803376	79221976	69191192	97682712	507	43.4
AT2G20260	PSAE-2	photosystem I subunit E-2	-0.0416	0.876859	210837424	299411264	266099936	251316992	145	60
AT1G29790		S-adenosyl-L-methionine-dependent methyltransferases superfamily protein	-0.0424	0.898427	0	14930931	0	20485892	378	21.4
AT1G18540		Ribosomal protein L6 family protein	-0.0426	0.85676	199341296	172591552	171232704	213154560	233	59.2
AT3G55330	PPL1	PsbP-like protein 1	-0.0446	0.834983	136775520	164054736	152270368	156767744	230	54.3
AT2G34060		Peroxidase superfamily protein	-0.0463	0.88718	0	16567642	15015589	0	346	7.8
AT2G24060		Translation initiation factor 3 protein	-0.0465	0.820013	#N/A	#N/A	#N/A	#N/A	#N/A	#N/A
AT3G11830		TCP-1/cpn60 chaperonin family protein	-0.0471	0.817875	51181376	51387752	49399952	56836280	557	34.8
AT2G28000	CPN60A, CH-CPN60A, SLP	chaperonin-60alpha	-0.0474	0.804054	87154896	86950200	90955232	88972608	586	47.1
AT1G14810		semialdehyde dehydrogenase family protein	-0.049	0.816121	55784064	54348748	61894676	52424468	375	34.9
AT5G67560	ATARLA1D, ARLA1D	ADP-ribosylation factor-like A1D	-0.05	0.924976	26588376	0	0	25350456	184	44
AT1G04410		Lactate/malate dehydrogenase family protein	-0.0508	0.826247	159718928	147971680	141675952	178985792	332	41.9
AT5G54640	HTA1, RAT5, ATHTA1	Histone superfamily protein	-0.0533	0.824895	6218699300	5461153800	5355130900	6827788800	130	40.8
AT4G01040		Glycosyl hydrolase superfamily protein	-0.0536	0.780171	31329792	31300656	31809034	33208676	430	18.2
ATCG01090	NDHI	NADPH dehydrogenases	-0.0542	0.942236	0	33699548	0	20935186	172	18.6
AT5G04900	NOL	NYC1-like	-0.0543	0.820572	157476256	122990480	136719456	152730736	348	58
AT1G44575	NPQ4, PSBS	Chlorophyll A-B binding family protein	-0.0561	0.797773	823826240	675014400	785276350	765397700	265	30.6
AT5G23740	RPS11-BETA	ribosomal protein S11-beta	-0.0577	0.804642	95126552	0	207788208	157852048	159	25.2
AT4G13930	SHM4	serine hydroxymethyltransferase 4	-0.0578	0.832272	292350976	208775504	276478048	239195216	471	54.4
AT1G15290		Tetratricopeptide repeat (TPR)-like superfamily protein	-0.0619	0.764634	0	0	0	0	1608	4.6
AT4G29220	PFK1	phosphofructokinase 1	-0.0619	0.796017	91486408	98816632	87194592	112962936	473	19.9
AT5G56350		Pyruvate kinase family protein	-0.062	0.887977	60944636	29178974	46472572	41701528	498	23.9
AT1G76090	SMT3	sterol methyltransferase 3	-0.0626	0.833957	16112421	14749789	0	19880288	359	35.7
AT5G62640	ELF5	proline-rich family protein	-0.0632	0.830117	53658300	77525376	60877300	74586808	520	6.4
AT3G17390	MTO3, SAMS3, MAT4	S-adenosylmethionine synthetase family protein	-0.0635	0.762262	1308816640	1362656510	1509918850	1289860990	393	59.8
AT5G52650		RNA binding Plectin/S10 domain-containing protein	-0.0643	0.884112	2343229950	1352199810	1446755200	2394178050	179	67
AT3G03060		P-loop containing nucleoside triphosphate hydrolases superfamily protein	-0.0652	0.810545	56103500	0	52518656	72594696	628	21.5
AT3G20670	HTA13	histone H2A 13	-0.0657	0.781015	0	0	0	0	132	37.1
AT3G01290		SPFH/Band 7/PHB domain-containing membrane-associated protein family	-0.0661	0.788653	60572044	75873616	64683696	77867200	285	35.4
AT5G09900	EMB2107, RPN5A, MSA	26S proteasome regulatory subunit, putative (RPN5)	-0.0665	0.869181	45986544	35467700	31109548	57488692	442	31
AT4G25340	FKBP53, ATFKBP53	FK506 BINDING PROTEIN 53	-0.0667	0.767395	53040296	51425576	61130428	48945244	477	17
AT1G63660		GMP synthase (glutamine-hydrolyzing), putative / glutamine amidotransferase, putative	-0.0683	0.749447	61882136	52051196	60846692	58192208	534	31.3
AT1G04480		Ribosomal protein L14p/L23e family protein	-0.0687	0.750618	3182993660	3150514940	3023568900	3647873020	140	48.8
AT4G39090	RD19, RD19A	Papain family cysteine protease	-0.0696	0.721349	35409472	33244050	36570664	35448432	368	27.4
AT1G07920		GTP binding Elongation factor Tu family protein	-0.0706	0.736802	38937190000	33110999000	37516149000	37900595000	449	56.6
AT5G16870		Peptidyl-tRNA hydrolase II (PTH2) family protein	-0.0711	0.808104	37667928	30752074	29826616	42859416	169	37.3
AT3G08030		Protein of unknown function, DUF642	-0.0714	0.738385	216320608	189941968	198285360	226409664	365	56.7
AT3G12260		LYR family of Fe/S cluster biogenesis protein	-0.0715	0.946454	39475496	0	0	48502284	133	39.8
AT3G53420	PIP2A, PIP2, PIP2;1	plasma membrane intrinsic protein 2A	-0.0716	0.720743	121777320	132599408	128920512	138331168	287	11.8
AT4G03110	AtRBP-DR1, RBP-DR1	RNA-binding protein-defense related 1	-0.0716	0.758063	28955228	29300570	27060890	34621536	441	11.8
AT4G25740		RNA binding Plectin/S10 domain-containing protein	-0.0723	0.857762	112943000	0	97014208	157607568	177	63.8
AT3G07700		Protein kinase superfamily protein	-0.0727	0.96653	0	0	0	0	695	6.8
AT1G45170		unknown protein; BEST Arabidopsis thaliana protein match is: unknown protein (TAIR:AT5G42960.1); Has 62 Blast hits to 62 proteins in 18 species: Archae - 0; Bacteria - 0; Metazoa - 0; Fungi - 0; Plants - 62; Viruses - 0; Other Eukaryotes - 0 (source: NCBI BLink).	-0.0736	0.947476	51534288	0	0	65712380	213	20.2
AT3G60600	PNET11/XF6 SINE1-1,VAP27-1, VAP, (AT)VAP, VAP27	vesicle associated protein	-0.074	0.788766	13422719	18832150	18097170	15476426	256	23.4
AT5G51070	ERD1, CLPD, SAG15	Clp ATPase	-0.075	0.840531	0	0	0	0	945	4.7
AT2G39630	T60/PNET6	Nucleotide-diphospho-sugar transferases superfamily protein	-0.0756	0.905777	25478598	0	0	31715978	336	21.1
AT5G59290	UXS3, ATUXS3	UDP-glucuronic acid decarboxylase 3	-0.0783	0.6985	61003796	53915488	55225772	58158508	342	45.7
AT4G17890	AGD8	ARF-GAP domain 8	-0.0784	0.763989	0	0	0	0	413	23.2
AT2G42220		Rhodanese/Cell cycle control phosphatase superfamily protein	-0.0798	0.889601	0	19851180	0	22866870	234	16.2
ATCG00800		structural constituent of ribosome	-0.0817	0.680997	2408054530	2429616640	2441056260	2684162560	218	73.4
AT2G17265	HSK, DMR1	homoserine kinase	-0.0817	0.789837	8653635	0	0	0	370	18.1
AT1G54520		unknown protein; FUNCTIONS IN: molecular_function unknown; INVOLVED IN: biological_process unknown; LOCATED IN: chloroplast; EXPRESSED IN: 24 plant structures; EXPRESSED DURING: 15 growth stages; CONTAINS InterPro DOMAIN/s: Protein of unknown function DUF1517 (InterPro:IPR010903); Has 276 Blast hits to 275 proteins in 83 species: Archae - 0; Bacteria - 108; Metazoa - 6; Fungi - 0; Plants - 113; V…	-0.0823	0.742138	39358560	40716432	36502820	49207828	391	28.4
AT4G34250	KCS16	3-ketoacyl-CoA synthase 16	-0.0827	0.741136	0	0	0	0	493	15.6
AT2G22780	PMDH1	peroxisomal NAD-malate dehydrogenase 1	-0.0827	0.837402	0	0	0	0	354	38.1
AT1G79930	HSP91	heat shock protein 91	-0.0829	0.730161	80268424	67487872	70262128	86485000	831	20
AT5G27850		Ribosomal protein L18e/L15 superfamily protein	-0.083	0.745007	2912406020	2197255680	2875384320	2496943100	187	61
AT5G06530		ABC-2 type transporter family protein	-0.0831	0.736343	0	0	14545562	0	751	10.9
AT1G50920		Nucleolar GTP-binding protein	-0.0837	0.799724	137665360	86456512	127303536	105001128	671	19.4
AT5G19510		Translation elongation factor EF1B/ribosomal protein S6 family protein	-0.0839	0.745813	81937392	95640992	81321760	108249840	224	42.9
AT4G19410		Pectinacetylesterase family protein	-0.0841	0.754129	309171392	221959072	261761296	294578112	517	23.6
AT1G70100		unknown protein; BEST Arabidopsis thaliana protein match is: unknown protein (TAIR:AT1G24160.2); Has 3037 Blast hits to 2309 proteins in 344 species: Archae - 6; Bacteria - 672; Metazoa - 1089; Fungi - 230; Plants - 220; Viruses - 37; Other Eukaryotes - 783 (source: NCBI BLink).	-0.0846	0.923732	0	0	0	0	467	11.1
AT1G56190		Phosphoglycerate kinase family protein	-0.0855	0.659703	81456736	76077296	110125264	110611664	478	67.2
AT2G14835		RING/U-box superfamily protein	-0.0858	0.835818	32688572	17230584	22216718	28553390	343	21.3
AT2G40730		Protein kinase family protein with ARM repeat domain	-0.0866	0.785797	28211184	17607808	22858550	24501890	798	23.1
AT3G44110	ATJ3, ATJ	DNAJ homologue 3	-0.0869	0.663598	471104416	484350272	483456736	532364992	420	42.1
AT4G14070	AAE15	acyl-activating enzyme 15	-0.0874	0.923763	36955100	0	0	24520714	727	48.7
AT5G50920	CLPC, ATHSP93-V, HSP93-V, DCA1, CLPC1	CLPC homologue 1	-0.0878	0.648804	217390144	218069376	228816192	234003120	929	58
AT2G30860	ATGSTF9, GLUTTR, ATGSTF7, GSTF9	glutathione S-transferase PHI 9	-0.0881	0.706088	128846752	101970168	116816760	127085712	215	48.4
AT3G17240	mtLPD2	lipoamide dehydrogenase 2	-0.089	0.655925	0	0	0	40798612	507	27.6
AT4G01850	SAM-2, MAT2, SAM2, AtSAM2	S-adenosylmethionine synthetase 2	-0.0893	0.672019	96691256	87288336	121294168	97069616	393	47.1
AT3G18390	EMB1865	CRS1 / YhbY (CRM) domain-containing protein	-0.0894	0.669536	27477260	23546064	26843172	27284070	848	15.2
AT2G32730		26S proteasome regulatory complex, non-ATPase subcomplex, Rpn2/Psmd1 subunit	-0.0896	0.768506	41639248	37836872	34025708	52430548	1004	18.4
AT5G63420	emb2746	RNA-metabolising metallo-beta-lactamase family protein	-0.0901	0.672545	30396300	34924132	32991156	36455948	911	21.4
AT5G11520	ASP3, YLS4	aspartate aminotransferase 3	-0.0914	0.704292	127192632	102998392	112002408	132765560	449	41.4
AT2G32920	ATPDIL2-3, PDI9, ATPDI9, PDIL2-3	PDI-like 2-3	-0.0917	0.711753	82101952	65583860	71143568	85947344	440	22.7
AT2G30490	ATC4H, C4H, CYP73A5, REF3	cinnamate-4-hydroxylase	-0.0922	0.808575	163898976	97485568	114219488	158957248	505	57.6
AT3G12345		unknown protein; LOCATED IN: chloroplast; Has 35333 Blast hits to 34131 proteins in 2444 species: Archae - 798; Bacteria - 22429; Metazoa - 974; Fungi - 991; Plants - 531; Viruses - 0; Other Eukaryotes - 9610 (source: NCBI BLink).	-0.0925	0.701009	756219140	665982530	671270530	852892610	186	16.7
AT1G56050		GTP-binding protein-related	-0.0928	0.646776	51802396	57663376	56955224	59648352	421	19.7
AT2G20580	RPN1A, ATRPN1A	26S proteasome regulatory subunit S2 1A	-0.0928	0.79464	75958504	47161396	54945008	74151680	891	27.7
AT2G42210	ATOEP16-3, OEP16-3	Mitochondrial import inner membrane translocase subunit Tim17/Tim22/Tim23 family protein	-0.0929	0.643432	156114480	140622512	156958368	159100736	159	50.9
AT1G21065		unknown protein; INVOLVED IN: biological_process unknown; LOCATED IN: chloroplast; EXPRESSED IN: 22 plant structures; EXPRESSED DURING: 13 growth stages; CONTAINS InterPro DOMAIN/s: Uncharacterised protein family UPF0047 (InterPro:IPR001602); Has 3800 Blast hits to 3784 proteins in 1137 species: Archae - 215; Bacteria - 2154; Metazoa - 42; Fungi - 99; Plants - 99; Viruses - 0; Other Eukaryotes - …	-0.0932	0.779353	16293841	0	0	12158237	217	9.2
AT4G19120	ERD3	S-adenosyl-L-methionine-dependent methyltransferases superfamily protein	-0.0944	0.842495	17062236	0	0	0	600	8
AT3G58760		Integrin-linked protein kinase family	-0.0946	0.75622	0	0	0	16173508	471	3.9
AT5G15910		NAD(P)-binding Rossmann-fold superfamily protein	-0.0954	0.793658	15430260	0	0	16672131	269	32
AT1G30825	ARPC2A, DIS2	Arp2/3 complex, 34 kD subunit p34-Arc	-0.0975	0.877902	19731318	21776090	39014604	0	318	14.2
AT1G07110	F2KP, ATF2KP, FKFBP	fructose-2,6-bisphosphatase	-0.101	0.604103	44171832	43821280	48016976	46352364	744	21.4
AT1G06290	ACX3, ATACX3	acyl-CoA oxidase 3	-0.101	0.647267	36732616	30645732	37467752	34551120	675	16.9
AT3G62360		Carbohydrate-binding-like fold	-0.103	0.653261	33051384	40528184	37294744	41417128	1227	11.1
AT4G35470	PIRL4	plant intracellular ras group-related LRR 4	-0.104	0.929214	52333720	0	0	50360776	549	26.5
AT3G60770		Ribosomal protein S13/S15	-0.105	0.594089	845736380	826068670	928505600	870325250	151	56.3
AT1G02500	SAM1, SAM-1, MAT1, AtSAM1	S-adenosylmethionine synthetase 1	-0.105	0.624332	112048936	128222680	159118656	119297064	393	45.8
AT5G62390	ATBAG7, BAG7	BCL-2-associated athanogene 7	-0.106	0.622191	67663488	76597072	82196944	72986952	446	23.1
AT4G03430	STA1, EMB2770	pre-mRNA splicing factor-related	-0.107	0.640268	179904880	164748272	166623600	206423216	1029	35
AT1G20200	EMB2719, HAP15	PAM domain (PCI/PINT associated module) protein	-0.107	0.753609	108468072	81150960	81004176	126110984	488	55.1
AT1G09150		pseudouridine synthase and archaeosine transglycosylase (PUA) domain-containing protein	-0.108	0.663091	370727712	281479776	333154656	363736864	181	36.5
AT5G19760		Mitochondrial substrate carrier family protein	-0.108	0.731107	640851070	492990656	501031968	731909120	298	40.9
AT1G09130		ATP-dependent caseinolytic (Clp) protease/crotonase family protein	-0.109	0.617077	154310848	128770784	154265264	149724272	330	28.2
AT5G15210	ATHB30, ZFHD3, HB30, ZHD8	homeobox protein 30	-0.109	0.885827	0	28963644	0	24121242	271	21.8
AT5G15640		Mitochondrial substrate carrier family protein	-0.112	0.68005	43102784	34539128	36256384	47962360	323	24.1
AT5G26830		Threonyl-tRNA synthetase	-0.113	0.638241	39015696	35813340	35665400	45809632	709	22.7
AT2G45240	MAP1A	methionine aminopeptidase 1A	-0.113	0.655218	47556088	36021440	47578684	42100952	398	38.4
AT1G66530		Arginyl-tRNA synthetase, class Ic	-0.114	0.606558	0	0	0	0	590	13.2
AT3G06730	TRX P, TRX z	Thioredoxin z	-0.117	0.647265	181975440	213545488	244644816	186886048	183	38.8
AT4G29010	AIM1	Enoyl-CoA hydratase/isomerase family	-0.118	0.551199	568573060	545037700	610083520	627670980	721	39.8
AT5G20980	ATMS3, MS3	methionine synthase 3	-0.119	0.578323	0	0	0	0	812	17.9
AT1G02920	ATGSTF7, GST11, ATGSTF8, GSTF7, ATGST11	glutathione S-transferase 7	-0.119	0.695996	38245804	50194040	40071456	56477264	209	54.5
AT1G53760		unknown protein; FUNCTIONS IN: molecular_function unknown; INVOLVED IN: biological_process unknown; LOCATED IN: mitochondrion, plasma membrane, plastid, membrane; EXPRESSED IN: 25 plant structures; EXPRESSED DURING: 13 growth stages; CONTAINS InterPro DOMAIN/s: Protein of unknown function DUF2343 (InterPro:IPR018786); Has 171 Blast hits to 171 proteins in 90 species: Archae - 0; Bacteria - 0; Met…	-0.12	0.799009	68051232	38117540	41852860	73192936	272	34.6
AT4G11600	ATGPX6, PHGPX, LSC803, GPX6	glutathione peroxidase 6	-0.123	0.529256	29353290	29692636	31669626	32010212	232	10.3
AT2G21290		unknown protein; FUNCTIONS IN: molecular_function unknown; INVOLVED IN: biological_process unknown; LOCATED IN: mitochondrion; EXPRESSED IN: 22 plant structures; EXPRESSED DURING: 13 growth stages; Has 63 Blast hits to 63 proteins in 12 species: Archae - 0; Bacteria - 0; Metazoa - 0; Fungi - 0; Plants - 63; Viruses - 0; Other Eukaryotes - 0 (source: NCBI BLink).	-0.124	0.92085	47061800	0	0	69391280	98	18.4
AT1G48030	mtLPD1	mitochondrial lipoamide dehydrogenase 1	-0.125	0.529552	228532672	219930896	236613904	252718176	507	49.9
AT3G20330	PYRB	PYRIMIDINE B	-0.125	0.637851	37441116	29985056	32173016	41494300	390	31.3
AT1G55900	TIM50, emb1860	Haloacid dehalogenase-like hydrolase (HAD) superfamily protein	-0.125	0.792256	45014032	21229926	28916762	39300412	376	26.5
AT4G14605		Mitochondrial transcription termination factor family protein	-0.125	0.903961	47285760	0	0	42107916	493	45
AT5G25460		Protein of unknown function, DUF642	-0.126	0.535482	500241152	450501344	518989312	516956928	369	48.8
AT1G58380	XW6	Ribosomal protein S5 family protein	-0.126	0.567398	146326080	127472816	168289184	174623872	284	39.8
AT5G15320		unknown protein; FUNCTIONS IN: molecular_function unknown; INVOLVED IN: biological_process unknown; LOCATED IN: endomembrane system; EXPRESSED IN: 23 plant structures; EXPRESSED DURING: 15 growth stages; BEST Arabidopsis thaliana protein match is: unknown protein (TAIR:AT3G01130.1); Has 64 Blast hits to 64 proteins in 11 species: Archae - 0; Bacteria - 0; Metazoa - 0; Fungi - 0; Plants - 64; Viru…	-0.126	0.753011	797910340	436578880	564025280	735954180	53	66
AT2G46505	SDH4	succinate dehydrogenase subunit 4	-0.127	0.925403	49582488	0	0	62369300	151	23.2
AT4G35830	ACO1	aconitase 1	-0.128	0.586535	37001724	44752512	41119320	48091960	898	11.5
AT5G67500	VDAC2, ATVDAC2	voltage dependent anion channel 2	-0.129	0.569472	472540160	381684832	471655072	457278688	305	69.9
AT4G27500	PPI1	proton pump interactor 1	-0.131	0.584352	286861376	305056032	367619392	285513568	612	35.1
AT4G25630	FIB2, ATFIB2	fibrillarin 2	-0.131	0.593369	0	0	0	0	320	43.1
AT3G53430		Ribosomal protein L11 family protein	-0.132	0.502222	371089504	357078560	400195072	397626176	166	45.2
AT2G15090	KCS8	3-ketoacyl-CoA synthase 8	-0.132	0.576084	42943268	37507860	39597016	48875632	481	30.8
ATCG00830	RPL2.1	ribosomal protein L2	-0.132	0.602901	421759584	312444480	388058624	407884768	274	41.6
AT5G03940	FFC, 54CP, CPSRP54, SRP54CP	chloroplast signal recognition particle 54 kDa subunit	-0.133	0.496167	171448544	171535152	187595760	188580752	564	43.8
AT2G36145		unknown protein; FUNCTIONS IN: molecular_function unknown; INVOLVED IN: biological_process unknown; LOCATED IN: chloroplast thylakoid membrane, chloroplast stroma, chloroplast; EXPRESSED IN: 19 plant structures; EXPRESSED DURING: 13 growth stages; Has 49 Blast hits to 49 proteins in 17 species: Archae - 0; Bacteria - 0; Metazoa - 0; Fungi - 0; Plants - 49; Viruses - 0; Other Eukaryotes - 0 (sourc…	-0.133	0.574737	31799364	33733364	0	36394660	186	9.1
AT5G07320		Mitochondrial substrate carrier family protein	-0.133	0.851545	0	0	0	0	479	11.5
AT2G29970		Double Clp-N motif-containing P-loop nucleoside triphosphate hydrolases superfamily protein	-0.134	0.525495	13631923	11986540	0	0	1002	2.2
AT1G73650		Protein of unknown function (DUF1295)	-0.134	0.760052	59673168	28513054	44775424	45777248	208	11.1
AT1G04750	VAMP7B, VAMP721, ATVAMP721, AT VAMP7B	vesicle-associated membrane protein 721	-0.136	0.723494	141518800	98574472	100773960	167222816	219	32
AT3G61430	PIP1A, ATPIP1, PIP1, PIP1;1	plasma membrane intrinsic protein 1A	-0.139	0.852063	0	0	0	0	286	12.6
AT5G11420		Protein of unknown function, DUF642	-0.14	0.484848	62968248	0	33029210	45568780	366	35.2
AT1G62640	KAS III	3-ketoacyl-acyl carrier protein synthase III	-0.14	0.502489	28277284	24970590	29874396	28688172	404	16.8
AT5G20970		HSP20-like chaperones superfamily protein	-0.141	0.627228	54267540	37768808	54500832	45744924	249	22.9
AT1G30580		GTP binding	-0.142	0.496893	405574976	354041472	419992224	416500768	394	71.1
AT5G51110		Transcriptional coactivator/pterin dehydratase	-0.142	0.527584	55565236	45535788	53956096	57132592	220	18.1
AT2G21280	GC1, ATSULA, SULA	NAD(P)-binding Rossmann-fold superfamily protein	-0.142	0.639446	329113376	240739504	267817536	359959392	347	32.3
AT3G08580	AAC1	ADP/ATP carrier 1	-0.143	0.509884	11528758300	10761596900	11368000500	13306520600	381	47.2
AT3G08740		elongation factor P (EF-P) family protein	-0.144	0.489904	181023648	199238128	200909536	219176224	236	26.7
AT2G46280	TRIP-1, TIF3I1	TGF-beta receptor interacting protein 1	-0.144	0.517021	146574848	164567024	185101008	159006576	328	61
AT3G54200		Late embryogenesis abundant (LEA) hydroxyproline-rich glycoprotein family	-0.144	0.548372	41219180	36607112	38279620	48134280	235	31.9
AT1G64790	ILA	ILITYHIA	-0.145	0.620031	49952868	34477168	42254352	49835044	2610	20.7
AT5G41210	ATGSTT1, GST10, GSTT1	glutathione S-transferase THETA 1	-0.146	0.589889	172181168	124122840	152535712	171480384	245	58.4
AT3G53890		Ribosomal protein S21e	-0.146	0.901183	37489672	0	52115160	0	82	36.6
AT1G01710		Acyl-CoA thioesterase family protein	-0.147	0.48324	24728904	23131452	24950714	28122316	427	12.2
AT1G31330	PSAF	photosystem I subunit F	-0.147	0.598801	49504698000	34884379000	49124790000	43123974000	221	39.4
AT5G43280	ATDCI1, DCI1	delta(3,5),delta(2,4)-dienoyl-CoA isomerase 1	-0.147	0.845885	0	34604776	0	38657104	278	15.8
AT5G33320	CUE1, PPT, ARAPPT	Glucose-6-phosphate/phosphate translocator-related	-0.148	0.690882	244521664	177032240	179653200	296012384	408	11.5
AT1G65930	cICDH	cytosolic NADP+-dependent isocitrate dehydrogenase	-0.149	0.523218	98657096	97820760	96992488	122250200	410	48.3
AT3G12780	PGK1	phosphoglycerate kinase 1	-0.15	0.470269	1495006720	1334052350	1602766210	1532192130	481	68.4
AT3G58730		vacuolar ATP synthase subunit D (VATD) / V-ATPase D subunit / vacuolar proton pump D subunit (VATPD)	-0.15	0.471175	451361376	425557920	460170144	513991328	261	66.3
AT4G33360	FLDH	NAD(P)-binding Rossmann-fold superfamily protein	-0.151	0.55227	18468350	20737434	18927714	24941206	344	36.3
AT5G16370	AAE5	acyl activating enzyme 5	-0.153	0.743415	298442528	150161136	192758080	287410464	552	33
AT5G61240		Leucine-rich repeat (LRR) family protein	-0.153	0.795066	22562968	0	0	29166028	326	17.5
AT5G42960		unknown protein; FUNCTIONS IN: molecular_function unknown; INVOLVED IN: biological_process unknown; LOCATED IN: mitochondrion, chloroplast, plastid, chloroplast envelope; EXPRESSED IN: 24 plant structures; EXPRESSED DURING: 13 growth stages; BEST Arabidopsis thaliana protein match is: unknown protein (TAIR:AT1G45170.1); Has 30201 Blast hits to 17322 proteins in 780 species: Archae - 12; Bacteria …	-0.155	0.488965	212670752	195247264	207646608	247882976	213	55.9
ATCG00780	RPL14	ribosomal protein L14	-0.155	0.580459	788547260	544827900	709856380	750547390	122	73.8
AT5G46750	AGD9	ARF-GAP domain 9	-0.156	0.494671	93248424	98925168	96621736	118469432	402	33.1
AT1G01620	PIP1C, TMP-B, PIP1;3	plasma membrane intrinsic protein 1C	-0.157	0.521476	0	0	0	0	286	14.3
AT4G37800	XTH7	xyloglucan endotransglucosylase/hydrolase 7	-0.158	0.438515	116362808	107926848	127788176	122280792	293	36.9
AT4G34620	SSR16	small subunit ribosomal protein 16	-0.158	0.584448	2367182590	1599438720	2208954370	2133215740	113	77
AT4G26300	emb1027	Arginyl-tRNA synthetase, class Ic	-0.16	0.429053	46703356	43255760	50286444	50160888	590	27.5
AT4G20130	PTAC14	plastid transcriptionally active 14	-0.161	0.4552	61876908	59424020	73126512	62839660	483	35.6
AT4G38630	RPN10, MCB1, ATMCB1, MBP1	regulatory particle non-ATPase 10	-0.161	0.526954	118258288	116179752	112932680	152037936	386	12.7
AT3G11400	EIF3G1, ATEIF3G1	eukaryotic translation initiation factor 3G1	-0.162	0.585206	68691128	78281064	99886840	67402040	294	36.1
AT4G18740		Rho termination factor	-0.162	0.827815	0	31099312	0	32649784	245	22.2
AT3G02110	scpl25	serine carboxypeptidase-like 25	-0.163	0.485241	76777888	80432832	98632264	78535224	473	33.8
AT3G54110	ATPUMP1, UCP, PUMP1, ATUCP1, UCP1	plant uncoupling mitochondrial protein 1	-0.163	0.510842	1279747840	1019165760	1181023870	1384099200	306	59.2
AT3G20680		Domain of unknown function (DUF1995)	-0.164	0.460258	148939312	123767536	149986976	154336160	338	39.6
AT4G22890	PGR5-LIKE A	PGR5-LIKE A	-0.166	0.428926	66593292	72058304	73931592	81743312	324	15
AT5G52470	FIB1, FBR1, ATFIB1, ATFBR1, SKIP7	fibrillarin 1	-0.166	0.463125	121417936	130555592	154979248	128668888	308	44.5
AT5G24850	CRY3	cryptochrome 3	-0.167	0.488185	34294528	28139330	32167922	37830244	569	14.2
AT1G14450		NADH dehydrogenase (ubiquinone)s	-0.167	0.547358	108853784	83602464	94516008	121412432	73	30.6
AT5G23060	CaS	calcium sensing receptor	-0.168	0.425047	3339274750	3806913280	4020114690	3993860100	387	48.3
AT5G08570		Pyruvate kinase family protein	-0.168	0.44014	#N/A	#N/A	#N/A	#N/A	#N/A	#N/A
AT5G02870		Ribosomal protein L4/L1 family	-0.17	0.420236	275447008	294629536	288377056	283059008	407	49.9
AT5G47690		binding	-0.171	0.428452	112343776	107163424	132826328	114829376	1605	16.6
AT3G48730	GSA2	glutamate-1-semialdehyde 2,1-aminomutase 2	-0.171	0.4681	44059148	45540276	44869344	56698804	472	22.7
AT5G63570	GSA1	glutamate-1-semialdehyde-2,1-aminomutase	-0.171	0.4681	#N/A	#N/A	#N/A	#N/A	#N/A	#N/A
AT2G33210	HSP60-2	heat shock protein 60-2	-0.173	0.386236	0	37637428	44426532	41700060	585	10.2
AT3G23990	HSP60, HSP60-3B	heat shock protein 60	-0.173	0.386236	#N/A	#N/A	#N/A	#N/A	#N/A	#N/A
AT4G30690		Translation initiation factor 3 protein	-0.173	0.456443	189493488	236176768	235565856	241411552	281	41.6
AT4G30010		unknown protein; FUNCTIONS IN: molecular_function unknown; INVOLVED IN: biological_process unknown; LOCATED IN: mitochondrion, plastid; EXPRESSED IN: 26 plant structures; EXPRESSED DURING: 15 growth stages; Has 39 Blast hits to 39 proteins in 18 species: Archae - 0; Bacteria - 0; Metazoa - 0; Fungi - 0; Plants - 39; Viruses - 0; Other Eukaryotes - 0 (source: NCBI BLink).	-0.173	0.469768	279081312	274457792	275603328	353489536	90	37.8
AT4G33350		Tic22-like family protein	-0.173	0.504864	526043808	388397856	524167520	495132032	268	55.6
AT1G48850	EMB1144	chorismate synthase, putative / 5-enolpyruvylshikimate-3-phosphate phospholyase, putative	-0.174	0.390417	50274548	51560336	55797044	59133636	436	38.1
AT4G19210	ATRLI2, RLI2	RNAse l inhibitor protein 2	-0.174	0.393794	759382910	748901440	885853890	817561980	605	51.1
AT3G23820	GAE6	UDP-D-glucuronate 4-epimerase 6	-0.174	0.49689	83707312	92441832	114284488	86153376	460	29.6
AT3G52140		tetratricopeptide repeat (TPR)-containing protein	-0.175	0.410771	62163188	68155392	69766280	77450784	1403	14.4
AT1G79550	PGK	phosphoglycerate kinase	-0.175	0.441741	369982304	334184640	440602016	360728352	401	63.8
AT5G46800	BOU	Mitochondrial substrate carrier family protein	-0.176	0.482473	209993904	195949952	199651024	263227280	300	55.3
AT3G51840	ACX4, ATSCX, ATG6	acyl-CoA oxidase 4	-0.177	0.485582	104896896	83507320	96615904	115828504	436	21.8
AT2G41840		Ribosomal protein S5 family protein	-0.178	0.391975	392269120	352879008	422550112	419358560	285	51.2
AT2G36250	FTSZ2-1, ATFTSZ2-1	Tubulin/FtsZ family protein	-0.179	0.386254	36423324	38726664	44031484	41048520	478	49.4
AT4G34830	MRL1	Pentatricopeptide repeat (PPR) superfamily protein	-0.179	0.416083	74451576	63270844	79676456	75763696	1089	18
AT1G74850	PTAC2	plastid transcriptionally active 2	-0.179	0.435877	46108308	48832112	59487352	48524072	862	12.6
AT1G15210	PDR7, ATPDR7	pleiotropic drug resistance 7	-0.18	0.607456	#N/A	#N/A	#N/A	#N/A	#N/A	#N/A
AT1G16720	HCF173	high chlorophyll fluorescence phenotype 173	-0.181	0.367215	218313360	222831440	248256080	251943456	598	54.1
AT3G28200		Peroxidase superfamily protein	-0.183	0.541149	166367888	109796344	152976416	153837440	316	37.7
AT3G12050		Aha1 domain-containing protein	-0.184	0.382486	152051760	142518704	159007344	175929728	360	39.4
AT1G07310		Calcium-dependent lipid-binding (CaLB domain) family protein	-0.184	0.522649	17765922	18087174	24675834	16797614	352	25.3
AT4G28470	RPN1B, ATRPN1B	26S proteasome regulatory subunit S2 1B	-0.184	0.582888	0	0	0	0	891	16
AT4G31480		Coatomer, beta subunit	-0.185	0.397296	0	0	0	0	948	25.6
AT5G59870	HTA6	histone H2A 6	-0.186	0.426976	123876992	83382376	135366400	102417440	150	30.7
AT1G29690	CAD1	MAC/Perforin domain-containing protein	-0.186	0.530174	16058580	0	0	0	561	7
AT1G24120	ARL1	ARG1-like 1	-0.187	0.360972	0	0	0	13719373	436	9.2
AT4G30170		Peroxidase family protein	-0.187	0.458026	26582602	22014232	24745910	30660502	325	26.2
AT2G34640	PTAC12, HMR	plastid transcriptionally active 12	-0.187	0.538782	71450496	106018160	107537560	91272728	527	32.3
AT5G49030	OVA2	tRNA synthetase class I (I, L, M and V) family protein	-0.187	0.596614	0	0	14136964	19095480	1093	15.6
ATCG00860	YCF2.1	Chloroplast Ycf2;ATPase, AAA type, core	-0.189	0.354161	18425346	18979396	21793762	20838196	2294	4.1
AT1G72810		Pyridoxal-5'-phosphate-dependent enzyme family protein	-0.189	0.797236	23109030	0	0	25082894	516	21.3
AT2G25110	SDF2, ATSDL, AtSDF2	stromal cell-derived factor 2-like protein precursor	-0.19	0.577283	51592872	45738680	71224864	43123684	218	39.4
AT3G58680	MBF1B, ATMBF1B	multiprotein bridging factor 1B	-0.19	0.899332	0	80563552	75533296	0	142	36.6
AT1G80770	PDE318	P-loop containing nucleoside triphosphate hydrolases superfamily protein	-0.191	0.409127	0	0	16316513	19049538	451	11.4
AT1G29150	ATS9, RPN6	non-ATPase subunit 9	-0.191	0.551664	31956990	22865484	26184728	36385416	419	32.5
AT1G04170	EIF2 GAMMA	eukaryotic translation initiation factor 2 gamma subunit	-0.192	0.403758	651072770	530644224	673456830	669057920	465	54.6
AT3G20000	TOM40	translocase of the outer mitochondrial membrane 40	-0.193	0.424325	72561880	57937084	70430304	77963088	309	52.4
AT4G10730		Protein kinase superfamily protein	-0.193	0.618539	0	13637477	18597394	0	711	5.3
AT5G39850		Ribosomal protein S4	-0.195	0.435939	0	0	0	0	197	33
AT3G14690	CYP72A15	cytochrome P450, family 72, subfamily A, polypeptide 15	-0.195	0.443634	20997912	0	18561908	0	512	30.1
AT3G11964		RNA binding;RNA binding	-0.195	0.656035	20600498	0	0	22208268	1896	2.7
AT4G00090	XF5 NEMPB-1	Transducin/WD40 repeat-like superfamily protein	-0.196	0.3984	62035084	56450572	61566736	74686272	430	11.2
AT5G15200		Ribosomal protein S4	-0.196	0.405738	1076406140	872734080	1061869380	1161451390	198	55.1
AT4G34450		coatomer gamma-2 subunit, putative / gamma-2 coat protein, putative / gamma-2 COP, putative	-0.198	0.35385	39693664	38879768	42292972	48043888	886	16.8
AT4G21450		PapD-like superfamily protein	-0.198	0.361953	103990776	89844680	110068088	111698896	295	20.7
AT1G02150		Tetratricopeptide repeat (TPR)-like superfamily protein	-0.198	0.442667	69933328	53551332	65560976	75189704	524	37.6
AT4G29480		Mitochondrial ATP synthase subunit G protein	-0.199	0.901792	#N/A	#N/A	#N/A	#N/A	#N/A	#N/A
AT5G24650		Mitochondrial import inner membrane translocase subunit Tim17/Tim22/Tim23 family protein	-0.201	0.478975	196331152	146562128	173815120	218718832	259	59.1
AT1G77590	LACS9	long chain acyl-CoA synthetase 9	-0.201	0.606971	144716208	82341040	109437560	143905200	691	36.3
AT1G36240		Ribosomal protein L7Ae/L30e/S12e/Gadd45 family protein	-0.202	0.377571	576139650	472435072	604039940	596395970	112	10.7
AT5G25940		early nodulin-related	-0.202	0.595061	82645808	51541904	62197772	90674696	115	21.7
AT1G68530	CUT1, POP1, CER6, G2, KCS6	3-ketoacyl-CoA synthase 6	-0.203	0.412964	69701584	81568808	86486792	72137248	497	20.5
AT1G12000		Phosphofructokinase family protein	-0.204	0.380036	141621616	114967512	145239056	148688192	566	41.9
AT1G31440		SH3 domain-containing protein	-0.204	0.506202	101310560	142259536	158118896	121003312	439	42.8
AT3G19480		D-3-phosphoglycerate dehydrogenase	-0.204	0.730987	20243052	0	12481573	0	588	14.8
AT5G58420		Ribosomal protein S4 (RPS4A) family protein	-0.205	0.355887	0	62617472	58348232	25089846	262	71.4
AT2G04842	EMB2761	threonyl-tRNA synthetase, putative / threonine--tRNA ligase, putative	-0.206	0.317871	239793168	227287456	265246624	273348896	650	35.8
AT1G64510		Translation elongation factor EF1B/ribosomal protein S6 family protein	-0.206	0.389479	178626928	143332592	192380480	177029344	207	13
AT1G70600		Ribosomal protein L18e/L15 superfamily protein	-0.207	0.475377	501358080	445417024	653512190	460088096	146	47.3
AT5G67380	CKA1, ATCKA1	casein kinase alpha 1	-0.208	0.417245	222740208	290878624	343527200	279293024	409	44.5
AT5G26360		TCP-1/cpn60 chaperonin family protein	-0.209	0.337962	16213693	0	16901506	18770316	555	20.5
AT1G04190	TPR3	Tetratricopeptide repeat (TPR)-like superfamily protein	-0.209	0.439448	96134848	83548976	89129480	120351240	328	40.2
AT5G23390		Plant protein of unknown function (DUF639)	-0.209	0.616169	0	0	0	10224284	730	14.4
AT2G22360		DNAJ heat shock family protein	-0.21	0.435854	36008212	53661428	57915684	52804388	442	25.1
AT1G07890	APX1, MEE6, CS1, ATAPX1, ATAPX01	ascorbate peroxidase 1	-0.213	0.316162	319172576	314524128	348222432	387149536	250	51.6
AT5G47880	ERF1-1	eukaryotic release factor 1-1	-0.213	0.396718	25148640	15596912	18087578	23597582	436	12.8
AT3G14650	CYP72A11	cytochrome P450, family 72, subfamily A, polypeptide 11	-0.214	0.356787	89646480	73733552	97126920	91505464	512	23.6
AT5G39410		Saccharopine dehydrogenase	-0.215	0.376842	54234952	44850036	52907304	61958192	454	44.1
AT5G22440		Ribosomal protein L1p/L10e family	-0.216	0.329614	22682724	22039994	25836736	31749664	217	25.3
AT1G24160		unknown protein; BEST Arabidopsis thaliana protein match is: unknown protein (TAIR:AT1G70100.3); Has 5230 Blast hits to 4162 proteins in 477 species: Archae - 30; Bacteria - 540; Metazoa - 2022; Fungi - 429; Plants - 280; Viruses - 32; Other Eukaryotes - 1897 (source: NCBI BLink).	-0.218	0.318185	44819792	40860184	47242624	52418020	540	15.2
AT1G44170	ALDH3H1, ALDH4	aldehyde dehydrogenase 3H1	-0.218	0.370289	0	0	0	16464169	484	12.8
AT3G43540		Protein of unknown function (DUF1350)	-0.218	0.380044	25847028	20276338	25343054	27973094	373	26.8
AT3G56460		GroES-like zinc-binding alcohol dehydrogenase family protein	-0.219	0.420067	100164184	84447040	92739128	123608176	348	42.5
AT3G44330		INVOLVED IN: protein processing; LOCATED IN: mitochondrion, endoplasmic reticulum, plasma membrane, vacuole; EXPRESSED IN: 25 plant structures; EXPRESSED DURING: 13 growth stages; CONTAINS InterPro DOMAIN/s: Nicalin (InterPro:IPR016574), EF-Hand 1, calcium-binding site (InterPro:IPR018247), Nicastrin (InterPro:IPR008710); Has 245 Blast hits to 243 proteins in 99 species: Archae - 6; Bacteria - 10…	-0.219	0.541661	52708116	31749722	42737460	53027664	565	21.1
AT3G47520	MDH	malate dehydrogenase	-0.22	0.329329	118238408	101099048	132499192	122418896	403	45.9
AT1G70070	EMB25, PDE317, ISE2	DEAD/DEAH box helicase, putative	-0.222	0.35677	39721216	43831452	54080896	43765260	1171	22
AT2G28430		unknown protein; Has 28 Blast hits to 28 proteins in 12 species: Archae - 0; Bacteria - 0; Metazoa - 0; Fungi - 0; Plants - 28; Viruses - 0; Other Eukaryotes - 0 (source: NCBI BLink).	-0.222	0.675462	0	0	0	20943300	85	29.4
AT4G16720		Ribosomal protein L23/L15e family protein	-0.223	0.53148	419575296	264879392	335908832	450812544	204	28.9
AT2G23080		Protein kinase superfamily protein	-0.224	0.345802	59362968	77200288	86410696	80814584	333	48
AT1G23290	RPL27A, RPL27AB	Ribosomal protein L18e/L15 superfamily protein	-0.225	0.393764	592107330	508867104	734115840	560749890	146	47.3
AT1G21600	PTAC6	plastid transcriptionally active 6	-0.225	0.472004	25764908	35901708	41147784	30721306	328	22
AT1G07650		Leucine-rich repeat transmembrane protein kinase	-0.226	0.283513	61263248	56674952	68293304	69511216	1014	11.1
AT3G52730		ubiquinol-cytochrome C reductase UQCRX/QCR9-like family protein	-0.227	0.312094	161945792	147540064	168939456	193672656	72	43.1
AT5G08180		Ribosomal protein L7Ae/L30e/S12e/Gadd45 family protein	-0.228	0.293424	241566304	270232576	290678464	308107296	156	30.1
AT1G29310		SecY protein transport family protein	-0.228	0.714754	47501216	17595450	43064208	26617444	475	18.9
AT1G52740	HTA9	histone H2A protein 9	-0.229	0.514965	567896000	569439940	570755780	914762940	134	29.9
AT5G03610		GDSL-like Lipase/Acylhydrolase superfamily protein	-0.23	0.422725	58693284	40763376	55233364	59573876	359	18.9
AT1G49300	ATRAB7, ATRABG3E, RABG3E	RAB GTPase homolog G3E	-0.23	0.867461	#N/A	#N/A	#N/A	#N/A	#N/A	#N/A
AT2G23070		Protein kinase superfamily protein	-0.231	0.42865	899547650	1279207040	1360846210	1164407420	432	40
AT1G62020		Coatomer, alpha subunit	-0.232	0.305408	85493648	89604128	99111224	82034264	1216	37.3
AT1G10760	SEX1, SOP1, SOP, GWD1, GWD	Pyruvate phosphate dikinase, PEP/pyruvate binding domain	-0.233	0.272366	36399764	34513180	40206356	43165324	1399	18.1
AT5G08060		unknown protein; FUNCTIONS IN: molecular_function unknown; INVOLVED IN: biological_process unknown; LOCATED IN: mitochondrion; EXPRESSED IN: 24 plant structures; EXPRESSED DURING: 16 growth stages; Has 42 Blast hits to 42 proteins in 17 species: Archae - 0; Bacteria - 0; Metazoa - 0; Fungi - 0; Plants - 41; Viruses - 0; Other Eukaryotes - 1 (source: NCBI BLink).	-0.233	0.286163	149818768	132023360	168066464	162569760	131	36.6
ATCG00820	RPS19	ribosomal protein S19	-0.233	0.423559	3226416130	2254134780	2961842180	3391744000	92	76.1
AT1G32990	PRPL11	plastid ribosomal protein l11	-0.233	0.520117	1839894400	1110703870	1490920960	1894534530	222	46.8
AT2G17800	ARAC1, ATGP2, ATRAC1, ROP3, ATROP3	Arabidopsis RAC-like 1	-0.235	0.297943	88618136	108516224	111119928	120145336	197	34.5
AT2G17360		Ribosomal protein S4 (RPS4A) family protein	-0.235	0.299444	1550390910	1541113600	1981704060	1670261890	261	71.6
AT1G66670	CLPP3, NCLPP3	CLP protease proteolytic subunit 3	-0.235	0.423552	67245456	50312320	78059232	60072480	309	31.4
AT4G31490		Coatomer, beta subunit	-0.236	0.305087	278678816	238178448	318390304	288961536	948	25.6
AT1G30630		Coatomer epsilon subunit	-0.237	0.321434	97490856	78820336	99945288	106836096	292	42.8
AT3G61820		Eukaryotic aspartyl protease family protein	-0.237	0.371489	114057728	94735120	108317672	138500752	483	23.8
AT5G67030	ABA1, LOS6, NPQ2, ATABA1, ZEP, IBS3, ATZEP	zeaxanthin epoxidase (ZEP) (ABA1)	-0.238	0.352003	182973424	148097312	177370688	212362736	667	39.3
AT5G47990	CYP705A5, THAD, THAD1	cytochrome P450, family 705, subfamily A, polypeptide 5	-0.238	0.357105	26865112	25172494	26666392	35256124	511	15.7
AT3G07320		O-Glycosyl hydrolases family 17 protein	-0.239	0.286423	49580712	57337588	64658044	61198540	460	16.7
ATCG00180	RPOC1	DNA-directed RNA polymerase family protein	-0.239	0.343562	50912840	51163008	68823952	52698712	680	28.4
AT2G21390		Coatomer, alpha subunit	-0.24	0.290839	305865536	363318912	392706848	394835424	1218	44.9
AT1G79850	RPS17, CS17, PRPS17	ribosomal protein S17	-0.24	0.439098	3944902660	5849753600	5193555500	6200289300	149	43
AT2G35605		SWIB/MDM2 domain superfamily protein	-0.242	0.293222	239206736	186710224	253013328	298361216	109	56
AT3G04260	PTAC3	plastid transcriptionally active 3	-0.242	0.320311	58796556	63936984	80918120	64953404	910	26.3
AT3G05590	RPL18	ribosomal protein L18	-0.242	0.33262	592333570	421937600	706790850	594038340	187	58.3
AT5G04510	PDK1, ATPDK1	3'-phosphoinositide-dependent protein kinase 1	-0.242	0.620623	0	0	18797832	0	491	17.1
AT4G17530	RAB1C, ATRAB1C, ATRABD2C	RAB GTPase homolog 1C	-0.243	0.273416	52988732	42602836	55296156	40041608	202	44.6
AT5G66680	DGL1	dolichyl-diphosphooligosaccharide-protein glycosyltransferase 48kDa subunit family protein	-0.243	0.274309	48702428	42607620	55506688	52377080	437	24
AT5G08650		Small GTP-binding protein	-0.243	0.291902	65315268	54617476	72291800	69111616	681	23.9
AT2G18980		Peroxidase superfamily protein	-0.243	0.411561	16649351	13768978	0	22366784	323	19.5
AT1G06680	PSBP-1, OEE2, PSII-P, OE23	photosystem II subunit P-1	-0.247	0.331656	85793976	88409712	90339648	118180032	263	47.9
AT1G33810		unknown protein; FUNCTIONS IN: molecular_function unknown; INVOLVED IN: biological_process unknown; LOCATED IN: chloroplast thylakoid membrane, chloroplast, chloroplast envelope; EXPRESSED IN: 22 plant structures; EXPRESSED DURING: 13 growth stages; Has 39 Blast hits to 39 proteins in 18 species: Archae - 0; Bacteria - 0; Metazoa - 0; Fungi - 0; Plants - 39; Viruses - 0; Other Eukaryotes - 0 (sou…	-0.247	0.392188	197796800	146113280	181115936	224599504	138	70.3
AT1G13270	MAP1C, MAP1B	methionine aminopeptidase 1B	-0.249	0.238482	794045060	833515010	973911870	959184580	369	33.3
AT3G54210		Ribosomal protein L17 family protein	-0.249	0.239304	333301024	313727264	380621664	388231712	211	27.5
AT1G18060		unknown protein; INVOLVED IN: biological_process unknown; LOCATED IN: chloroplast; EXPRESSED IN: 22 plant structures; EXPRESSED DURING: 13 growth stages; Has 74 Blast hits to 74 proteins in 29 species: Archae - 0; Bacteria - 19; Metazoa - 0; Fungi - 0; Plants - 49; Viruses - 0; Other Eukaryotes - 6 (source: NCBI BLink).	-0.249	0.346313	94038584	69951864	93693880	99097752	226	54.4
AT5G12470		Protein of unknown function (DUF3411)	-0.25	0.347704	69504752	67152088	69753256	94574928	386	23.3
AT1G53750	RPT1A	regulatory particle triple-A 1A	-0.25	0.422946	91545784	63564964	80472312	104372736	426	35.4
AT4G01883		Polyketide cyclase / dehydrase and lipid transport protein	-0.251	0.299725	57408656	46389504	63819256	59096544	224	27.7
AT3G63160		FUNCTIONS IN: molecular_function unknown; INVOLVED IN: biological_process unknown; LOCATED IN: chloroplast outer membrane, thylakoid, chloroplast thylakoid membrane, chloroplast, chloroplast envelope; EXPRESSED IN: 21 plant structures; EXPRESSED DURING: 13 growth stages; BEST Arabidopsis thaliana protein match is: outer envelope membrane protein 7 (TAIR:AT3G52420.1); Has 26 Blast hits to 26 prote…	-0.253	0.665291	29312822	0	0	27205390	69	46.4
AT1G15270		Translation machinery associated TMA7	-0.254	0.505979	10583654	19108004	16182033	17777238	64	25
AT3G26060	ATPRX Q	Thioredoxin superfamily protein	-0.256	0.294084	4092403460	3242352900	4336620500	4366184400	217	47.9
AT3G22200	POP2, GABA-T, HER1	Pyridoxal phosphate (PLP)-dependent transferases superfamily protein	-0.258	0.242787	26282700	23321266	30106634	29105168	504	18.5
AT2G36580		Pyruvate kinase family protein	-0.259	0.280046	0	0	36732032	32309756	527	41.7
AT5G23540		Mov34/MPN/PAD-1 family protein	-0.259	0.500152	59414340	38005436	46474096	69593736	308	61
AT3G46740	TOC75-III, MAR1	translocon at the outer envelope membrane of chloroplasts 75-III	-0.26	0.283912	166350832	142969600	170097680	200366416	818	45.4
AT1G09620		ATP binding;leucine-tRNA ligases;aminoacyl-tRNA ligases;nucleotide binding;ATP binding;aminoacyl-tRNA ligases	-0.26	0.356768	52340956	38869596	49201496	59316168	1091	28.7
AT1G75220		Major facilitator superfamily protein	-0.261	0.623184	0	0	0	26853510	487	2.1
AT3G04120	GAPC, GAPC-1, GAPC1	glyceraldehyde-3-phosphate dehydrogenase C subunit 1	-0.262	0.234734	960433090	1003763330	1291133440	1173326980	338	86.7
AT4G20760		NAD(P)-binding Rossmann-fold superfamily protein	-0.262	0.342001	110650408	84284008	105357912	127260480	298	39.3
AT4G26870		Class II aminoacyl-tRNA and biotin synthetases superfamily protein	-0.263	0.22399	87545536	82162848	96212224	109066184	532	32.3
AT2G47610		Ribosomal protein L7Ae/L30e/S12e/Gadd45 family protein	-0.263	0.524858	634713600	342854848	493312736	635060350	257	35.4
AT3G09840	CDC48, ATCDC48, CDC48A	cell division cycle 48	-0.264	0.213853	36086244	35083572	43408304	42066832	809	28.1
AT4G05060		PapD-like superfamily protein	-0.264	0.225753	0	0	0	0	287	8.4
AT1G13440	GAPC-2, GAPC2	glyceraldehyde-3-phosphate dehydrogenase C2	-0.264	0.249455	10314304500	8802442200	11712625700	11175432200	338	87.6
AT4G39960		Molecular chaperone Hsp40/DnaJ family protein	-0.264	0.269802	476036576	418021408	581857860	493314016	447	32.9
AT4G36130		Ribosomal protein L2 family	-0.264	0.332542	0	0	0	0	258	45.3
AT1G60810	ACLA-2	ATP-citrate lyase A-2	-0.265	0.226619	0	40595824	48120728	46756468	423	22.5
AT3G63170		Chalcone-flavanone isomerase family protein	-0.265	0.697323	0	31917044	19014732	23338532	279	25.4
AT1G70200		RNA-binding (RRM/RBD/RNP motifs) family protein	-0.266	0.251321	262980256	301044992	358108384	319629184	538	6.5
AT2G39670		Radical SAM superfamily protein	-0.266	0.272117	24971680	20023040	26950844	26837944	428	32
AT4G26410		Uncharacterised conserved protein UCP022280	-0.267	0.290834	28615086	24555544	35388004	28753292	263	39.2
AT4G27700		Rhodanese/Cell cycle control phosphatase superfamily protein	-0.268	0.225878	194269040	217690304	243202816	252171680	224	47.8
AT5G13780		Acyl-CoA N-acyltransferases (NAT) superfamily protein	-0.268	0.266595	222972528	267840272	311211456	278213856	192	31.2
AT1G74910		ADP-glucose pyrophosphorylase family protein	-0.269	0.213719	47524036	51394824	59492928	59588436	415	27
AT1G45000		AAA-type ATPase family protein	-0.269	0.299889	77678608	62866676	76908560	92150200	399	59.6
AT5G43010	RPT4A	regulatory particle triple-A ATPase 4A	-0.269	0.299889	0	0	0	0	399	59.9
AT3G46780	PTAC16	plastid transcriptionally active 16	-0.27	0.230335	1638956160	1437145860	1806602240	1895608960	510	64.7
AT2G18360		alpha/beta-Hydrolases superfamily protein	-0.27	0.252879	69413496	57170704	75957232	75990208	313	28.4
AT1G56330	SAR1, ATSAR1, ATSARA1B, ATSAR1B, SAR1B	secretion-associated RAS 1B	-0.272	0.233273	0	0	0	0	193	64.8
AT1G54780	TLP18.3	thylakoid lumen 18.3 kDa protein	-0.272	0.245504	136998256	120473648	145306752	165577264	285	27.4
AT5G14430		S-adenosyl-L-methionine-dependent methyltransferases superfamily protein	-0.272	0.25412	103129144	88796016	115359168	115728840	612	21.7
AT5G14030		translocon-associated protein beta (TRAPB) family protein	-0.272	0.476673	357095680	199199520	304548480	340473280	195	37.1
AT4G28080		Tetratricopeptide repeat (TPR)-like superfamily protein	-0.274	0.202959	18425578	33314400	30824542	25726836	1819	17.2
AT3G62870		Ribosomal protein L7Ae/L30e/S12e/Gadd45 family protein	-0.274	0.512026	0	0	0	0	256	35.5
AT5G62575		unknown protein; FUNCTIONS IN: molecular_function unknown; INVOLVED IN: biological_process unknown; LOCATED IN: mitochondrion; EXPRESSED IN: 25 plant structures; EXPRESSED DURING: 15 growth stages; BEST Arabidopsis thaliana protein match is: unknown protein (TAIR:AT3G47833.1); Has 30201 Blast hits to 17322 proteins in 780 species: Archae - 12; Bacteria - 1396; Metazoa - 17338; Fungi - 3422; Plant…	-0.275	0.220245	382997312	378181376	431354880	491579776	99	13.1
AT1G08360		Ribosomal protein L1p/L10e family	-0.275	0.238063	173374912	174148512	114059896	201343648	216	25
AT3G09480		Histone superfamily protein	-0.275	0.261841	0	0	0	0	126	54
AT4G10320		tRNA synthetase class I (I, L, M and V) family protein	-0.275	0.292988	76757864	57858016	81993136	79351200	1190	33.4
AT5G19550	ASP2, AAT2	aspartate aminotransferase 2	-0.276	0.215834	67194632	61668076	76719144	81891848	405	49.4
AT5G11770		NADH-ubiquinone oxidoreductase 20 kDa subunit, mitochondrial	-0.276	0.370439	80670040	89323064	84030168	125652496	218	23.9
AT5G08740	NDC1	NAD(P)H dehydrogenase C1	-0.278	0.424716	8.00503e+06	0	0	0	519	14.1
AT5G39740	OLI7, RPL5B	ribosomal protein L5 B	-0.279	0.374408	176839728	115043280	171681136	174428448	301	35.5
AT1G31970	STRS1	DEA(D/H)-box RNA helicase family protein	-0.28	0.206572	110814088	99301752	126280576	128512064	537	34.6
AT1G29880		glycyl-tRNA synthetase / glycine--tRNA ligase	-0.28	0.209876	65202228	59932308	72739336	79167520	729	21.3
AT3G01130		unknown protein; FUNCTIONS IN: molecular_function unknown; INVOLVED IN: biological_process unknown; LOCATED IN: endomembrane system; EXPRESSED IN: male gametophyte, pollen tube; EXPRESSED DURING: M germinated pollen stage; BEST Arabidopsis thaliana protein match is: unknown protein (TAIR:AT5G15320.1); Has 64 Blast hits to 64 proteins in 11 species: Archae - 0; Bacteria - 0; Metazoa - 0; Fungi - 0…	-0.28	0.356488	2032689020	1394363650	1902739070	2196263940	53	66.7
AT2G01250		Ribosomal protein L30/L7 family protein	-0.281	0.398905	585150780	374660064	522675456	619005120	242	62.8
AT3G48990		AMP-dependent synthetase and ligase family protein	-0.282	0.257572	620956540	517285504	638269250	744423230	514	23.9
AT1G49710	FUT12, ATFUT12, FUCTB, FUCT2	fucosyltransferase 12	-0.282	0.538494	0	0	21159690	0	513	14
AT2G17630		Pyridoxal phosphate (PLP)-dependent transferases superfamily protein	-0.284	0.191052	36743160	0	43513088	43618864	422	30.6
AT4G01800	AGY1, AtcpSecA, SECA1	Albino or Glassy Yellow 1	-0.284	0.615175	20540174	0	0	19601576	1022	14.2
AT3G47930	ATGLDH, GLDH	L-galactono-1,4-lactone dehydrogenase	-0.285	0.295104	47840884	38352696	46739948	58247728	610	32.1
AT5G19820	emb2734	ARM repeat superfamily protein	-0.286	0.244873	60831672	48613288	66704008	65926304	1116	13.5
AT1G80460	NHO1, GLI1	Actin-like ATPase superfamily protein	-0.286	0.410272	37098416	25651324	31535602	44842600	522	29.7
AT3G50000	CKA2, ATCKA2	casein kinase II, alpha chain 2	-0.287	0.341541	224949328	386258336	392632000	360378272	403	41.9
AT3G51250		Senescence/dehydration-associated protein-related	-0.289	0.435295	33114024	20257066	27562202	36319844	463	28.9
AT1G74470		Pyridine nucleotide-disulphide oxidoreductase family protein	-0.29	0.203458	2376430080	2069357950	2720087300	2700705540	467	52.5
AT3G05910		Pectinacetylesterase family protein	-0.29	0.48257	39486224	21065512	31853806	39048472	415	21.2
AT4G02080	ASAR1, ATSARA1C, ATSAR2, SAR2	secretion-associated RAS super family 2	-0.291	0.209991	142330464	123838528	156033408	169047024	193	68.4
AT3G57290	EIF3E, TIF3E1, ATEIF3E-1, INT-6, ATINT6, INT6	eukaryotic translation initiation factor 3E	-0.291	0.272783	93393256	71218968	94947848	104839568	441	47.8
AT5G64260	EXL2	EXORDIUM like 2	-0.291	0.388788	112699496	71941344	100457632	120751552	305	24.3
AT1G22700		Tetratricopeptide repeat (TPR)-like superfamily protein	-0.292	0.48897	92383424	47675244	75460880	87435880	301	47.4
AT4G28390	AAC3, ATAAC3	ADP/ATP carrier 3	-0.293	0.20517	27200844	21546094	39573480	34905396	379	33.5
AT1G30360	ERD4	Early-responsive to dehydration stress protein (ERD4)	-0.293	0.240994	35585680	28848090	37256900	41342104	724	28.6
AT2G15620	NIR1, NIR, ATHNIR	nitrite reductase 1	-0.293	0.377105	26174552	17089442	28663066	23432434	586	20.8
AT1G42550	PMI1	plastid movement impaired1	-0.295	0.215626	36351316	40275104	43408332	50768336	843	19.9
AT1G08880	HTA5, H2AXA, G-H2AX, GAMMA-H2AX	Histone superfamily protein	-0.295	0.220913	122783304	0	179698160	0	142	43.7
AT1G78570	RHM1, ROL1, ATRHM1	rhamnose biosynthesis 1	-0.295	0.294139	65040200	66844620	68421984	95667600	669	34.5
AT4G34660		SH3 domain-containing protein	-0.295	0.346152	41853456	60944476	68393864	56165700	368	34.8
AT1G24180	IAR4	Thiamin diphosphate-binding fold (THDP-binding) superfamily protein	-0.297	0.215286	28130466	23223456	31643158	31164158	393	18.3
AT1G30070		SGS domain-containing protein	-0.297	0.248486	184453168	142990880	204421040	194689632	222	53.6
AT1G31170	ATSRX, SRX	sulfiredoxin	-0.297	0.250123	115479592	91323072	118942544	133810136	125	13
AT5G58670	ATPLC1, ATPLC, PLC1	phospholipase C1	-0.298	0.223735	90887568	105732800	129848952	111821424	561	30.7
AT2G45960	PIP1B, TMP-A, ATHH2, PIP1;2	plasma membrane intrinsic protein 1B	-0.299	0.187871	65683524	74406648	84731096	87362000	286	16.8
AT1G55160	T51	unknown protein; FUNCTIONS IN: molecular_function unknown; INVOLVED IN: biological_process unknown; LOCATED IN: mitochondrion, plastid; EXPRESSED IN: 24 plant structures; EXPRESSED DURING: 13 growth stages; BEST Arabidopsis thaliana protein match is: unknown protein (TAIR:AT2G19530.1); Has 63 Blast hits to 63 proteins in 14 species: Archae - 0; Bacteria - 0; Metazoa - 0; Fungi - 0; Plants - 63; V…	-0.299	0.247021	841382850	650037060	889658050	930408770	188	49.5
AT2G20190	ATCLASP, CLASP	CLIP-associated protein	-0.299	0.485306	47828432	26822990	36412284	53362004	1439	17.9
AT5G51510		unknown protein; CONTAINS InterPro DOMAIN/s: Protein of unknown function DUF1352 (InterPro:IPR009787); Has 30201 Blast hits to 17322 proteins in 780 species: Archae - 12; Bacteria - 1396; Metazoa - 17338; Fungi - 3422; Plants - 5037; Viruses - 0; Other Eukaryotes - 2996 (source: NCBI BLink).	-0.3	0.174196	19755986	18989614	23031128	24704660	170	10.6
AT5G13430		Ubiquinol-cytochrome C reductase iron-sulfur subunit	-0.3	0.208837	38939260	46032892	54212588	50092840	272	15.8
AT1G80030		Molecular chaperone Hsp40/DnaJ family protein	-0.3	0.287984	57992996	75262816	90572688	73061496	500	16.6
AT2G04350	LACS8	AMP-dependent synthetase and ligase family protein	-0.3	0.330014	0	0	36132948	0	720	21.4
AT5G55280	FTSZ1-1, ATFTSZ1-1, CPFTSZ	homolog of bacterial cytokinesis Z-ring protein FTSZ 1-1	-0.3	0.438254	8084850	11983816	0	9667994	433	17.1
AT4G34670		Ribosomal protein S3Ae	-0.301	0.189591	1521225860	1526517890	2013344260	1750987900	262	66.4
AT4G30720		FAD/NAD(P)-binding oxidoreductase family protein	-0.302	0.194117	67390624	66276948	88989384	76277808	707	38.6
AT2G18020	EMB2296	Ribosomal protein L2 family	-0.302	0.289481	926888190	657566530	969451390	954988740	258	48.4
AT5G22060	ATJ2, J2	DNAJ homologue 2	-0.303	0.165604	118607176	121727672	179966640	160582752	419	34.8
AT5G57490	VDAC4, ATVDAC4	voltage dependent anion channel 4	-0.304	0.281494	35077712	25180830	35628372	37811008	274	58
AT5G51150		Mitochondrial import inner membrane translocase subunit Tim17/Tim22/Tim23 family protein	-0.304	0.309496	7.82706e+06	0	0	10220473	531	3.2
AT5G53580		NAD(P)-linked oxidoreductase superfamily protein	-0.305	0.252728	13614313	0	0	13956796	365	8.2
AT4G37410	CYP81F4	cytochrome P450, family 81, subfamily F, polypeptide 4	-0.306	0.324402	0	0	9924377	14244398	501	12.4
AT3G52990		Pyruvate kinase family protein	-0.307	0.194439	209786768	181478688	230399312	253024320	527	54.8
AT5G02740		Ribosomal protein S24e family protein	-0.307	0.197536	56985540	68127648	77856288	76332776	228	31.6
ATCG00190	RPOB	RNA polymerase subunit beta	-0.307	0.20082	75243808	79405416	104565472	87436200	1072	43.6
AT3G61070	PEX11E	peroxin 11E	-0.307	0.203854	317954944	242690416	378290752	372399872	231	37.7
AT1G76400		Ribophorin I	-0.307	0.217407	100702184	81041768	108578432	115097776	614	45
AT2G20890	PSB29, THF1	photosystem II reaction center PSB29 protein	-0.308	0.199137	32547508	27974136	35399028	39413564	300	33
AT1G65020		FUNCTIONS IN: molecular_function unknown; INVOLVED IN: biological_process unknown; LOCATED IN: endoplasmic reticulum, plasma membrane; EXPRESSED IN: 23 plant structures; EXPRESSED DURING: 13 growth stages; CONTAINS InterPro DOMAIN/s: NERD (InterPro:IPR011528); Has 69 Blast hits to 69 proteins in 27 species: Archae - 0; Bacteria - 18; Metazoa - 8; Fungi - 0; Plants - 36; Viruses - 0; Other Eukaryo…	-0.308	0.218163	192090800	177006448	205282208	253717648	319	47.3
AT5G23630	PDR2, MIA	phosphate deficiency response 2	-0.31	0.158794	70172008	66883176	84850376	84975384	1179	12.2
AT3G15730	PLDALPHA1, PLD	phospholipase D alpha 1	-0.31	0.255057	26735444	33922444	41027536	33981060	810	27.5
AT4G02930		GTP binding Elongation factor Tu family protein	-0.311	0.224261	141365904	171788304	208754960	179058048	454	45.8
AT1G08520	ALB1, ALB-1V, V157, PDE166, CHLD	ALBINA 1	-0.313	0.17255	99388408	87673104	114896896	116964864	760	33.7
AT3G63410	APG1, VTE3, IEP37, E37	S-adenosyl-L-methionine-dependent methyltransferases superfamily protein	-0.313	0.288158	438864192	337018272	420379808	542890500	338	41.4
AT5G38830		Cysteinyl-tRNA synthetase, class Ia family protein	-0.314	0.168094	12107808	13563624	0	0	511	11.9
AT5G65250		unknown protein; FUNCTIONS IN: molecular_function unknown; INVOLVED IN: biological_process unknown; LOCATED IN: chloroplast; EXPRESSED IN: 22 plant structures; EXPRESSED DURING: 13 growth stages; Has 30201 Blast hits to 17322 proteins in 780 species: Archae - 12; Bacteria - 1396; Metazoa - 17338; Fungi - 3422; Plants - 5037; Viruses - 0; Other Eukaryotes - 2996 (source: NCBI BLink).	-0.314	0.515189	36408384	71582048	78930976	51023496	300	17.7
AT4G05020	NDB2	NAD(P)H dehydrogenase B2	-0.316	0.522212	20845318	9619618	15224245	20399402	582	24.2
AT4G11420	EIF3A, ATEIF3A-1, EIF3A-1, ATTIF3A1, TIF3A1	eukaryotic translation initiation factor 3A	-0.317	0.160947	239560688	259580304	321011328	300816032	987	43.5
AT4G01100	ADNT1	adenine nucleotide transporter 1	-0.317	0.206743	49465164	52944648	57212992	71045672	352	50.9
AT4G31180		Class II aminoacyl-tRNA and biotin synthetases superfamily protein	-0.318	0.204766	208131552	260516688	292323232	288238784	558	35.8
AT4G04040	MEE51	Phosphofructokinase family protein	-0.319	0.178733	0	0	0	0	569	9.8
AT3G01060		unknown protein; Has 640 Blast hits to 638 proteins in 201 species: Archae - 0; Bacteria - 293; Metazoa - 0; Fungi - 71; Plants - 72; Viruses - 0; Other Eukaryotes - 204 (source: NCBI BLink).	-0.319	0.216859	63834908	72994240	94791040	76511744	455	32
AT5G01390		DNAJ heat shock family protein	-0.319	0.394105	49986148	32612282	52346116	34621548	335	27.2
AT3G03100		NADH:ubiquinone oxidoreductase, 17.2kDa subunit	-0.32	0.153737	108873856	102228392	128445640	134954592	159	71.1
AT3G05530	RPT5A, ATS6A.2	regulatory particle triple-A ATPase 5A	-0.32	0.157223	72417472	75439080	88293920	96360712	424	43.2
AT2G09990		Ribosomal protein S5 domain 2-like superfamily protein	-0.32	0.174977	350691424	291633600	372256768	426512224	146	41.8
AT3G17970	atToc64-III, TOC64-III	translocon at the outer membrane of chloroplasts 64-III	-0.32	0.413547	446843616	253865280	377579136	468173728	589	42.4
AT1G17470	ATDRG1, ATDRG, DRG1	developmentally regulated G-protein 1	-0.321	0.25224	264527904	192477648	273189184	291003552	399	36.1
AT1G01320		Tetratricopeptide repeat (TPR)-like superfamily protein	-0.322	0.143635	148403200	150595632	186748336	187099024	1797	27.4
AT3G02350	GAUT9	galacturonosyltransferase 9	-0.322	0.80134	46274456	0	0	89745808	561	30.3
AT3G06510	SFR2, ATSFR2	Glycosyl hydrolase superfamily protein	-0.323	0.185068	204348656	247910144	279054816	284240000	622	34.6
AT5G24165		unknown protein; FUNCTIONS IN: molecular_function unknown; INVOLVED IN: biological_process unknown; LOCATED IN: chloroplast; EXPRESSED IN: 22 plant structures; EXPRESSED DURING: 13 growth stages; BEST Arabidopsis thaliana protein match is: unknown protein (TAIR:AT4G23885.1); Has 30201 Blast hits to 17322 proteins in 780 species: Archae - 12; Bacteria - 1396; Metazoa - 17338; Fungi - 3422; Plants …	-0.323	0.382613	12288368	18125660	0	22741614	75	42.7
AT3G21430	ATALY3, ALY3	DNA binding	-0.324	0.555068	11532133	17441288	27082958	0	1132	6.4
AT4G00400	GPAT8, AtGPAT8	glycerol-3-phosphate acyltransferase 8	-0.327	0.303266	49395748	28200726	48485892	39869176	500	35.6
AT2G47510	FUM1	fumarase 1	-0.328	0.3984	0	0	7617439	13772438	492	12.6
AT5G61220		LYR family of Fe/S cluster biogenesis protein	-0.33	0.238451	226859920	199528992	231222432	309275840	87	46
AT2G37270	ATRPS5B, RPS5B	ribosomal protein 5B	-0.332	0.490324	0	0	287640992	202504880	207	57.5
ATCG00170	RPOC2	DNA-directed RNA polymerase family protein	-0.333	0.219902	41419492	48068616	63639272	49630520	1376	34.4
AT5G22360	ATVAMP714, VAMP714	vesicle-associated membrane protein 714	-0.334	0.351893	86816720	53440904	77572096	95061664	221	44.3
AT3G27160	GHS1	Ribosomal protein S21 family protein	-0.336	0.819692	0	75790232	0	81306688	183	17.5
AT1G20090	ARAC4, ROP2, ATROP2, ATRAC4	RHO-related protein from plants 2	-0.337	0.181044	261304224	293030720	318576896	383246432	195	31.3
AT4G15760	MO1	monooxygenase 1	-0.337	0.403668	80873944	43305716	77523392	72091112	422	34.4
AT4G23890		unknown protein; FUNCTIONS IN: molecular_function unknown; INVOLVED IN: biological_process unknown; LOCATED IN: chloroplast thylakoid membrane, chloroplast; EXPRESSED IN: 22 plant structures; EXPRESSED DURING: 13 growth stages; CONTAINS InterPro DOMAIN/s: Protein of unknown function DUF3252 (InterPro:IPR021659); Has 287 Blast hits to 287 proteins in 81 species: Archae - 0; Bacteria - 118; Metazoa…	-0.338	0.156494	12403719	14023730	17489722	15880080	250	10
AT4G03550	ATGSL05, GSL05, ATGSL5, PMR4, GSL5	glucan synthase-like 5	-0.342	0.198912	23713620	0	0	0	1780	4
AT1G10670	ACLA-1	ATP-citrate lyase A-1	-0.342	0.211745	100993264	82558488	111598240	112747232	423	31.7
AT5G16930		AAA-type ATPase family protein	-0.344	0.129382	275493504	290403232	367053632	351227584	644	27.3
AT5G13490	AAC2	ADP/ATP carrier 2	-0.345	0.137307	320978624	371161088	577951420	523984608	385	40.5
AT1G01610	ATGPAT4, GPAT4	glycerol-3-phosphate acyltransferase 4	-0.345	0.222134	156662512	113953824	166995712	172475728	503	38
ATCG00900	RPS7.1, RPS7	Ribosomal protein S7p/S5e family protein	-0.346	0.131364	219649456	224905344	294574112	270772992	155	47.1
AT4G12830		alpha/beta-Hydrolases superfamily protein	-0.35	0.151903	101897840	88888760	114769360	128136800	393	33.6
AT4G30190	AHA2, PMA2, HA2	H(+)-ATPase 2	-0.35	0.208439	117250072	106698104	123382352	164681632	948	37
AT5G04810		pentatricopeptide (PPR) repeat-containing protein	-0.35	0.425871	19717874	0	15259588	25559956	952	21.8
AT1G26550		FKBP-like peptidyl-prolyl cis-trans isomerase family protein	-0.351	0.23396	261214128	191117792	262291360	309547712	142	45.1
AT3G20550	DDL	SMAD/FHA domain-containing protein	-0.352	0.144724	52234044	56116024	64296192	74298864	314	22.6
AT5G62790	DXR, PDE129	1-deoxy-D-xylulose 5-phosphate reductoisomerase	-0.355	0.117443	0	10987306	0	0	477	8.6
AT3G44190		FAD/NAD(P)-binding oxidoreductase family protein	-0.355	0.154192	174438832	144138736	199055136	206535920	367	34.3
AT3G20320	TGD2	trigalactosyldiacylglycerol2	-0.356	0.173653	0	0	0	11003259	381	33.6
AT5G22880	H2B, HTB2	histone B2	-0.356	0.192074	0	0	0	0	145	57.2
AT5G13110	G6PD2	glucose-6-phosphate dehydrogenase 2	-0.357	0.186658	24100886	19053470	27037096	31625462	596	37.2
AT5G23900		Ribosomal protein L13e family protein	-0.357	0.367843	186160880	101206672	194266800	165806432	206	49.5
AT3G02420		unknown protein; FUNCTIONS IN: molecular_function unknown; INVOLVED IN: biological_process unknown; LOCATED IN: membrane; EXPRESSED IN: 25 plant structures; EXPRESSED DURING: 15 growth stages; CONTAINS InterPro DOMAIN/s: Uncharacterised protein family UPF0121 (InterPro:IPR005344); Has 72 Blast hits to 71 proteins in 25 species: Archae - 0; Bacteria - 0; Metazoa - 2; Fungi - 2; Plants - 60; Viruse…	-0.357	0.614129	38711508	0	22180770	34023608	348	23.3
AT1G30270	CIPK23, SnRK3.23, ATCIPK23, LKS1	CBL-interacting protein kinase 23	-0.358	0.14945	22655072	20722950	30220390	25535322	482	13
AT5G64580		AAA-type ATPase family protein	-0.358	0.189786	20851250	24422720	32552300	25710604	855	7.3
AT3G45980	H2B, HTB9	Histone superfamily protein	-0.359	0.190498	3124948220	2499731970	3275997180	3922475260	150	53.8
AT4G09730	RH39	RH39	-0.359	0.258885	115774528	79460632	112629072	134440352	621	28.2
AT5G47200	ATRABD2B, ATRAB1A, RAB1A	RAB GTPase homolog 1A	-0.36	0.137802	#N/A	#N/A	#N/A	#N/A	#N/A	#N/A
AT3G53990		Adenine nucleotide alpha hydrolases-like superfamily protein	-0.36	0.178042	45863564	40968200	62685208	49403356	160	45
AT4G08950	EXO	Phosphate-responsive 1 family protein	-0.36	0.278683	63851960	40811048	63369568	67751424	314	13.1
AT3G11940	ATRPS5A, AML1, RPS5A	ribosomal protein 5A	-0.36	0.455081	2215620610	1141843840	1639457790	2541605380	207	51.2
AT5G01210		HXXXD-type acyl-transferase family protein	-0.361	0.161336	36276088	34770748	51017736	40800632	475	25.9
AT2G45140	PVA12	plant VAP homolog 12	-0.361	0.214656	24830882	18263928	29342834	25489014	239	19.4
AT3G26070		Plastid-lipid associated protein PAP / fibrillin family protein	-0.364	0.136853	56433280	48982380	64673088	70823464	242	43
AT5G18380		Ribosomal protein S5 domain 2-like superfamily protein	-0.364	0.16177	435143264	396521120	501196224	555812160	146	0
AT1G28530		unknown protein; INVOLVED IN: biological_process unknown; LOCATED IN: chloroplast; EXPRESSED IN: 19 plant structures; EXPRESSED DURING: 10 growth stages; Has 20 Blast hits to 20 proteins in 6 species: Archae - 0; Bacteria - 0; Metazoa - 0; Fungi - 0; Plants - 20; Viruses - 0; Other Eukaryotes - 0 (source: NCBI BLink).	-0.364	0.240004	26714732	19458752	26178794	32873382	614	11.3
AT1G26090		P-loop containing nucleoside triphosphate hydrolases superfamily protein	-0.364	0.459772	0	0	0	17541234	455	13.8
AT1G76080	ATCDSP32, CDSP32	chloroplastic drought-induced stress protein of 32 kD	-0.365	0.273992	661111360	516500128	622162750	909788480	302	23.5
AT3G26710	CCB1	cofactor assembly of complex C	-0.366	0.186068	328720256	246241312	373208416	360090880	267	22.8
AT3G26290	CYP71B26	cytochrome P450, family 71, subfamily B, polypeptide 26	-0.366	0.370497	18246692	0	15090470	25054392	500	28.2
AT2G20140		AAA-type ATPase family protein	-0.367	0.125005	93551600	81651312	113194776	112307960	443	45.8
AT1G54610		Protein kinase superfamily protein	-0.367	0.147142	30662042	25044446	35217916	36275744	572	15
AT5G14950	GMII, ATGMII	golgi alpha-mannosidase II	-0.368	0.137054	59117548	59687872	70126704	83856208	1173	16.7
AT5G27770		Ribosomal L22e protein family	-0.368	0.196741	5723115500	0	0	9702535200	124	70.2
AT3G04650		FAD/NAD(P)-binding oxidoreductase family protein	-0.369	0.117064	28384180	25579480	35176368	34408180	486	18.1
AT2G07707		Plant mitochondrial ATPase, F0 complex, subunit 8 protein	-0.371	0.11632	339467808	370586752	443472416	474371968	158	33.5
AT4G29330	DER1	DERLIN-1	-0.372	0.348925	13267583	0	0	21858134	266	18.8
AT3G04840		Ribosomal protein S3Ae	-0.373	0.121117	244433104	264380384	430832352	369102016	262	51.9
AT1G54570		Esterase/lipase/thioesterase family protein	-0.376	0.441585	31087078	0	24612954	30378078	704	23.2
AT3G23450		unknown protein; FUNCTIONS IN: molecular_function unknown; INVOLVED IN: biological_process unknown; LOCATED IN: endomembrane system; EXPRESSED IN: 14 plant structures; EXPRESSED DURING: 8 growth stages; Has 694543 Blast hits to 47111 proteins in 2535 species: Archae - 1794; Bacteria - 163056; Metazoa - 258989; Fungi - 49151; Plants - 70496; Viruses - 8919; Other Eukaryotes - 142138 (source: NCBI …	-0.377	0.150876	81358168	83689976	95341112	120512872	452	63.7
AT2G36850	ATGSL08, GSL8, GSL08, ATGSL8, CHOR	glucan synthase-like 8	-0.379	0.108696	26900510	17719184	30522646	31950504	1904	12.9
AT3G56150	EIF3C, ATEIF3C-1, EIF3C-1, ATTIF3C1, TIF3C1	eukaryotic translation initiation factor 3C	-0.379	0.190052	321194496	232579104	362376704	348672064	900	29.3
AT3G18190		TCP-1/cpn60 chaperonin family protein	-0.381	0.10372	148801008	141725856	183284640	195132672	536	53.4
AT3G06430	EMB2750	Tetratricopeptide repeat (TPR)-like superfamily protein	-0.381	0.114318	0	14661884	20367604	17841680	486	6
AT3G54090	FLN1	fructokinase-like 1	-0.382	0.240088	41979364	54467648	73732888	52655232	471	27
AT3G04230		Ribosomal protein S5 domain 2-like superfamily protein	-0.383	0.157801	694779840	373440448	812259070	641142660	146	24
AT3G08910		DNAJ heat shock family protein	-0.383	0.383428	56042080	37371036	68667576	36679536	323	39.9
AT3G12290		Amino acid dehydrogenase family protein	-0.385	0.100105	169477792	157579392	214198976	212699968	299	57.9
AT5G65720	ATNIFS1, NIFS1, NFS1, ATNFS1	nitrogen fixation S (NIFS)-like 1	-0.385	0.140694	19688768	16069518	22095864	24433124	453	29.8
AT1G59870	PEN3, PDR8, ATPDR8, ABCG36, ATABCG36	ABC-2 and Plant PDR ABC-type transporter family protein	-0.385	0.167456	68651312	54772060	73186616	87581224	1469	28.7
AT4G39980	DHS1	3-deoxy-D-arabino-heptulosonate 7-phosphate synthase 1	-0.388	0.115507	121761000	110718464	146089328	168541616	525	30.7
AT2G45740	PEX11D	peroxin 11D	-0.389	0.171956	1756032900	1718392830	2651677180	1952372610	236	41.5
AT1G20816		unknown protein; BEST Arabidopsis thaliana protein match is: unknown protein (TAIR:AT1G76405.2); Has 52 Blast hits to 52 proteins in 19 species: Archae - 0; Bacteria - 0; Metazoa - 0; Fungi - 0; Plants - 50; Viruses - 0; Other Eukaryotes - 2 (source: NCBI BLink).	-0.391	0.177689	88157216	68915192	99232888	111278480	167	31.1
AT3G54470		uridine 5'-monophosphate synthase / UMP synthase (PYRE-F) (UMPS)	-0.392	0.150383	90426032	69770680	101642248	106938248	476	42
AT2G43460		Ribosomal L38e protein family	-0.395	0.151691	16305216500	13446181900	21421963300	17689196500	69	53.6
AT5G20950		Glycosyl hydrolase family protein	-0.397	0.0981636	40303036	36635352	51726928	49475396	624	22.9
AT5G57350	AHA3, ATAHA3, HA3	H(+)-ATPase 3	-0.397	0.154065	#N/A	#N/A	#N/A	#N/A	#N/A	#N/A
AT1G80410	EMB2753	tetratricopeptide repeat (TPR)-containing protein	-0.399	0.135457	210234624	253516992	328039872	282450848	897	48
AT5G02570		Histone superfamily protein	-0.4	0.111059	0	0	0	0	132	0
AT5G08050		Protein of unknown function (DUF1118)	-0.4	0.125711	223613600	241383968	277244160	338831904	158	17.7
AT5G14660	PDF1B, DEF2, ATDEF2	peptide deformylase 1B	-0.4	0.126812	302830944	259575456	399862976	342358752	273	44.3
AT1G69200	FLN2	fructokinase-like 2	-0.4	0.141284	75117560	91476792	118850056	100721192	614	31.9
AT4G36850		PQ-loop repeat family protein / transmembrane family protein	-0.402	0.19897	7.87805e+06	0	0	0	392	7.7
AT2G18960	AHA1, PMA, OST2, HA1	H(+)-ATPase 1	-0.405	0.13182	0	71797968	0	106056968	949	38.6
AT3G03590		SWIB/MDM2 domain superfamily protein	-0.405	0.185659	315001696	251642816	323168320	430027456	143	44.8
AT1G78180		Mitochondrial substrate carrier family protein	-0.407	0.104283	28628872	33634912	41059124	41248604	418	20.6
AT2G37470		Histone superfamily protein	-0.407	0.108281	0	0	0	0	138	43.5
AT3G59780		Rhodanese/Cell cycle control phosphatase superfamily protein	-0.407	0.125684	20374106	20222456	24005640	30161442	686	29.6
AT4G24750		Rhodanese/Cell cycle control phosphatase superfamily protein	-0.408	0.341201	72025192	41781624	88369376	59988748	292	23.3
AT2G47470	ATPDIL2-1, UNE5, MEE30, PDI11, ATPDI11	thioredoxin family protein	-0.41	0.0935299	81613632	77015512	111114888	99864048	361	23.5
AT1G71260	ATWHY2, WHY2	WHIRLY 2	-0.41	0.555804	0	26646082	0	30849232	238	35.7
ATCG00330	RPS14	chloroplast ribosomal protein S14	-0.412	0.127591	399075264	351267360	552958910	448999040	100	37
AT5G55610		unknown protein; LOCATED IN: mitochondrion, chloroplast, plastid, membrane; EXPRESSED IN: 25 plant structures; EXPRESSED DURING: 13 growth stages; Has 1807 Blast hits to 1807 proteins in 277 species: Archae - 0; Bacteria - 0; Metazoa - 736; Fungi - 347; Plants - 385; Viruses - 0; Other Eukaryotes - 339 (source: NCBI BLink).	-0.414	0.177187	68489992	51946992	70724240	89307768	329	40.2
AT5G15520		Ribosomal protein S19e family protein	-0.414	0.206397	0	0	0	0	143	58
AT2G32440	KAO2, CYP88A4, ATKAO2	ent-kaurenoic acid hydroxylase 2	-0.417	0.0969917	0	0	0	13771964	489	4.9
AT3G04950		CONTAINS InterPro DOMAIN/s: SEC-C motif (InterPro:IPR004027); Has 583 Blast hits to 583 proteins in 248 species: Archae - 0; Bacteria - 488; Metazoa - 0; Fungi - 0; Plants - 34; Viruses - 0; Other Eukaryotes - 61 (source: NCBI BLink).	-0.419	0.0796823	29461532	27806440	37899912	38662656	231	30.7
AT3G05220		Heavy metal transport/detoxification superfamily protein	-0.419	0.239991	66223136	90043408	125358816	85085296	577	8.4
AT1G12230		Aldolase superfamily protein	-0.419	0.406066	21250362	0	16451006	22911532	405	12.3
AT1G48480	RKL1	receptor-like kinase 1	-0.42	0.110239	61727536	64442496	76200928	93448688	655	28.9
AT2G33040	ATP3	gamma subunit of Mt ATP synthase	-0.421	0.109287	684353090	571833220	882485440	795070660	325	54.5
AT3G05560		Ribosomal L22e protein family	-0.422	0.123467	13057873900	10694522900	14675212300	17083316200	124	71.8
AT1G22620	ATSAC1	Phosphoinositide phosphatase family protein	-0.422	0.176047	27618420	37572924	47968480	38840048	912	8.4
AT5G03040	iqd2	IQ-domain 2	-0.424	0.119788	29819152	30425280	45649580	35780140	461	19.3
AT1G12770	ISE1, EMB1586	P-loop containing nucleoside triphosphate hydrolases superfamily protein	-0.424	0.125011	48617056	37915624	59695092	55590084	551	30.7
AT4G23650	CDPK6, CPK3	calcium-dependent protein kinase 6	-0.424	0.128174	49457332	38236556	60536256	56262984	529	38.6
AT1G09430	ACLA-3	ATP-citrate lyase A-3	-0.426	0.16092	371739648	266408096	444700416	402153888	424	32.5
AT4G12390	PME1	pectin methylesterase inhibitor 1	-0.426	0.459842	0	44661232	37588740	35986068	206	14.1
AT2G39725		LYR family of Fe/S cluster biogenesis protein	-0.427	0.10914	104045144	86158312	120458224	134537072	90	37.8
AT5G23040	CDF1	Protein of unknown function (DUF3353)	-0.428	0.198933	236992512	188777552	237176880	341316928	258	26
AT5G58140	PHOT2, NPL1	phototropin 2	-0.429	0.11639	74132776	59460128	88603344	88916440	915	28.5
AT1G01820	PEX11C	peroxin 11c	-0.43	0.0909958	270282144	217807456	357609888	379857344	235	34.9
AT5G21326		Ca2+regulated serine-threonine protein kinase family protein	-0.43	0.15127	94763152	68466784	104899352	112189184	439	37.6
AT5G01500	TAAC	thylakoid ATP/ADP carrier	-0.431	0.614556	0	0	0	39568068	415	37.8
AT2G36950		Heavy metal transport/detoxification superfamily protein	-0.432	0.126518	52603896	66399256	85965912	73993936	386	34.5
AT1G34130	STT3B	staurosporin and temperature sensitive 3-like b	-0.432	0.162643	28322544	28401732	31941486	45837884	735	13.6
AT2G31040		ATP synthase protein I -related	-0.432	0.375391	0	0	0	28032646	350	17.7
AT3G27750		FUNCTIONS IN: molecular_function unknown; INVOLVED IN: biological_process unknown; LOCATED IN: chloroplast; EXPRESSED IN: 16 plant structures; EXPRESSED DURING: 12 growth stages; BEST Arabidopsis thaliana protein match is: Vacuolar sorting protein 9 (VPS9) domain (TAIR:AT5G09320.1); Has 106 Blast hits to 106 proteins in 16 species: Archae - 0; Bacteria - 0; Metazoa - 0; Fungi - 4; Plants - 102; V…	-0.432	0.591209	0	28620040	0	44196372	222	21.6
AT1G68830	STN7	STT7 homolog STN7	-0.435	0.0774995	306662496	289042592	419417088	386035296	562	39.5
AT5G01920	STN8	Protein kinase superfamily protein	-0.435	0.0798942	116970008	106410720	156033376	145711760	495	33.7
AT5G05780	RPN8A, AE3, ATHMOV34	RP non-ATPase subunit 8A	-0.436	0.488659	0	0	0	24657764	308	18.2
AT1G23190	PGM3	Phosphoglucomutase/phosphomannomutase family protein	-0.437	0.0725314	197196784	188886672	253930768	268850304	583	64
AT5G05000	TOC34, ATTOC34, OEP34	translocon at the outer envelope membrane of chloroplasts 34	-0.439	0.148589	113360816	85121672	121331216	146084848	313	55.6
AT4G31360		selenium binding	-0.44	0.144261	40707828	29270452	47758888	45886444	186	18.3
AT4G29060	emb2726	elongation factor Ts family protein	-0.44	0.202852	0	0	15186733	0	953	5
AT5G20920	EIF2 BETA, EMB1401	eukaryotic translation initiation factor 2 beta subunit	-0.441	0.0995036	452234944	382148640	602487870	528619520	268	64.6
AT5G43760	KCS20	3-ketoacyl-CoA synthase 20	-0.442	0.162052	37839552	51370516	66818340	53679292	529	24.6
AT4G23940		FtsH extracellular protease family	-0.442	0.211318	12770232	18902148	24184310	18415306	946	12.5
AT1G79040	PSBR	photosystem II subunit R	-0.443	0.070517	2209136380	2297988100	3166958850	2962985730	140	48.6
AT1G16300	GAPCP-2	glyceraldehyde-3-phosphate dehydrogenase of plastid 2	-0.443	0.070896	0	0	0	0	420	27.4
AT1G04430		S-adenosyl-L-methionine-dependent methyltransferases superfamily protein	-0.443	0.101088	210091680	261997072	321808672	315960256	623	49
AT5G66060		2-oxoglutarate (2OG) and Fe(II)-dependent oxygenase superfamily protein	-0.444	0.157213	0	0	0	18044776	289	21
AT2G02790	IQD29	IQ-domain 29	-0.445	0.103105	39395388	45717964	63150884	52851568	636	8.2
AT4G38580	ATFP6, HIPP26, FP6	farnesylated protein 6	-0.445	0.109788	64391064	53137656	86362408	73387896	153	31.4
AT2G40660		Nucleic acid-binding, OB-fold-like protein	-0.447	0.0947408	185497712	151436064	234171936	223039680	389	39.8
AT3G17840	RLK902	receptor-like kinase 902	-0.451	0.103332	21563724	0	28457636	29237292	647	34.2
AT3G62530		ARM repeat superfamily protein	-0.452	0.0635147	65717172	66272688	91672240	88891040	221	52.9
AT1G49970	CLPR1, NCLPP5, SVR2	CLP protease proteolytic subunit 1	-0.454	0.160297	80791760	54997316	94571472	88124304	387	20.2
AT1G54320		LEM3 (ligand-effect modulator 3) family protein / CDC50 family protein	-0.455	0.139916	126707160	141266832	155571792	216051360	349	22.9
AT1G79530	GAPCP-1	glyceraldehyde-3-phosphate dehydrogenase of plastid 1	-0.456	0.0686613	100941080	85561792	124381224	143548832	422	41
AT5G45560		Pleckstrin homology (PH) domain-containing protein / lipid-binding START domain-containing protein	-0.457	0.0972559	0	0	0	0	719	8.8
AT5G20520	WAV2	alpha/beta-Hydrolases superfamily protein	-0.457	0.18159	0	0	0	20748718	308	22.1
AT5G10860		Cystathionine beta-synthase (CBS) family protein	-0.458	0.0726644	61542096	54531760	81994672	77220248	206	54.4
AT4G31500	CYP83B1, SUR2, RNT1, RED1, ATR4	cytochrome P450, family 83, subfamily B, polypeptide 1	-0.461	0.342971	83163584	42949128	66803108	101326744	499	39.5
AT5G22080		Chaperone DnaJ-domain superfamily protein	-0.462	0.110998	54744908	46536720	78094216	61895924	246	38.2
AT1G20575		Nucleotide-diphospho-sugar transferases superfamily protein	-0.462	0.140031	45307772	32487258	49491168	56408392	246	45.5
AT3G14660	CYP72A13	cytochrome P450, family 72, subfamily A, polypeptide 13	-0.464	0.0676158	0	0	14842404	11668450	512	23.6
AT3G17910	SURF1	Surfeit locus 1 cytochrome c oxidase biogenesis protein	-0.464	0.131926	41310336	29932962	45875588	51249108	354	41
AT5G43745		Protein of unknown function (DUF1012)	-0.464	0.198162	0	0	0	0	817	7.3
AT5G17770	ATCBR, CBR1, CBR	NADH:cytochrome B5 reductase 1	-0.466	0.171491	64896156	42322352	69550784	75366232	281	34.9
AT2G19730		Ribosomal L28e protein family	-0.467	0.0750654	3458470660	3000062980	4649061400	4263277570	143	43.4
AT1G80890		unknown protein; BEST Arabidopsis thaliana protein match is: unknown protein (TAIR:AT1G16000.1); Has 41 Blast hits to 40 proteins in 10 species: Archae - 0; Bacteria - 0; Metazoa - 0; Fungi - 0; Plants - 41; Viruses - 0; Other Eukaryotes - 0 (source: NCBI BLink).	-0.468	0.138255	9405237	0	0	0	80	45
AT3G20290	ATEHD1, EHD1	EPS15 homology domain 1	-0.468	0.432435	0	0	0	29807062	545	28.8
AT2G39140	SVR1	pseudouridine synthase family protein	-0.469	0.250113	0	0	0	16844552	410	13.4
AT3G47450	ATNOS1, NOS1, ATNOA1, NOA1, RIF1	P-loop containing nucleoside triphosphate hydrolases superfamily protein	-0.47	0.0954906	30980862	35037864	50865788	40935772	561	30.8
AT3G21650		Protein phosphatase 2A regulatory B subunit family protein	-0.47	0.198029	0	0	0	0	546	4.2
AT3G49720		unknown protein; FUNCTIONS IN: molecular_function unknown; INVOLVED IN: biological_process unknown; LOCATED IN: chloroplast thylakoid membrane, Golgi apparatus, plasma membrane, membrane; EXPRESSED IN: 25 plant structures; EXPRESSED DURING: 15 growth stages; BEST Arabidopsis thaliana protein match is: unknown protein (TAIR:AT5G65810.1); Has 64 Blast hits to 64 proteins in 11 species: Archae - 0; …	-0.471	0.0993472	600022020	678259900	992927420	786930500	261	41.4
AT3G02080		Ribosomal protein S19e family protein	-0.473	0.141275	1988475780	1445985660	2557153790	2701178880	143	58
AT3G27325		hydrolases, acting on ester bonds	-0.474	0.197121	0	0	22151360	18579774	1085	4.8
AT3G08510	ATPLC2, PLC2	phospholipase C 2	-0.475	0.120553	30159550	40828752	45720560	52023724	581	22.5
AT2G31810		ACT domain-containing small subunit of acetolactate synthase protein	-0.477	0.0967777	188152624	145115376	236204080	223957568	491	56.7
AT3G06610		DNA-binding enhancer protein-related	-0.478	0.0748647	0	0	15279572	16117898	115	20.9
AT4G19040	EDR2	ENHANCED DISEASE RESISTANCE 2	-0.478	0.0979166	15001572	0	18978428	17716728	718	9.2
AT1G70730	PGM2	Phosphoglucomutase/phosphomannomutase family protein	-0.479	0.0629532	121100080	106404552	152072592	176158048	585	59.8
AT3G57180	BPG2	P-loop containing nucleoside triphosphate hydrolases superfamily protein	-0.479	0.0644694	83711320	76854104	106098640	117722560	660	19.7
AT1G36730		Translation initiation factor IF2/IF5	-0.48	0.0961006	96669880	101807392	121347816	157782048	439	17.5
AT4G36680		Tetratricopeptide repeat (TPR)-like superfamily protein	-0.48	0.215996	99894504	62183396	95638072	126287704	412	41.3
AT5G11900		Translation initiation factor SUI1 family protein	-0.481	0.0745407	248870320	210340096	305388608	333836800	198	34.8
AT5G41685		Mitochondrial outer membrane translocase complex, subunit Tom7	-0.481	0.0768063	424789408	410654304	528116672	643777730	75	84
AT2G27530	PGY1	Ribosomal protein L1p/L10e family	-0.483	0.0941593	714878340	887710980	1202281220	1030765310	216	24.1
AT5G47190		Ribosomal protein L19 family protein	-0.485	0.0808555	747113920	599264380	951928510	921222530	229	45.4
AT3G25920	RPL15	ribosomal protein L15	-0.487	0.114539	627702980	457384064	714934590	788957760	277	52.7
AT1G61870	PPR336	pentatricopeptide repeat 336	-0.488	0.105483	51967656	39913860	59037404	69065336	408	34.6
AT5G43470	RPP8, HRT, RCY1	Disease resistance protein (CC-NBS-LRR class) family	-0.488	0.387053	#N/A	#N/A	#N/A	#N/A	#N/A	#N/A
AT3G17410		Protein kinase superfamily protein	-0.489	0.0746482	25740528	21905104	31294554	35469668	364	37.9
AT5G10470	KCA1, KAC1	kinesin like protein for actin based chloroplast movement 1	-0.489	0.1788	54873640	35830924	55374108	69958488	1273	24.1
AT5G19990	RPT6A, ATSUG1	regulatory particle triple-A ATPase 6A	-0.49	0.062425	168905808	149624384	234267408	215139328	419	57
AT3G58750	CSY2	citrate synthase 2	-0.49	0.116322	226945072	163759632	284536992	257750032	514	37.4
AT3G13150		Tetratricopeptide repeat (TPR)-like superfamily protein	-0.49	0.476741	0	0	29288746	0	551	18.3
AT2G29990	NDA2	alternative NAD(P)H dehydrogenase 2	-0.491	0.0965438	19517040	0	20174618	26589346	508	20.5
AT2G18900		Transducin/WD40 repeat-like superfamily protein	-0.491	0.182008	0	0	24089024	15479672	804	11.7
AT5G35530		Ribosomal protein S3 family protein	-0.493	0.0540687	395403808	344946560	575309630	514049440	248	49.6
AT5G54500	FQR1	flavodoxin-like quinone reductase 1	-0.493	0.0658544	83041640	71051960	112168936	104246808	204	48
AT2G01720		Ribophorin I	-0.493	0.0745843	61110204	73104480	99455456	88954192	464	41.6
AT3G23300		S-adenosyl-L-methionine-dependent methyltransferases superfamily protein	-0.493	0.0862432	65466512	96966368	111413424	103765456	611	25.4
AT1G65270		unknown protein; FUNCTIONS IN: molecular_function unknown; INVOLVED IN: biological_process unknown; LOCATED IN: endoplasmic reticulum, plasma membrane; EXPRESSED IN: 24 plant structures; EXPRESSED DURING: 13 growth stages; Has 149 Blast hits to 149 proteins in 49 species: Archae - 0; Bacteria - 0; Metazoa - 98; Fungi - 0; Plants - 47; Viruses - 0; Other Eukaryotes - 4 (source: NCBI BLink).	-0.497	0.0731129	81298696	68107344	99068680	111356496	292	41.8
AT1G62180	APR2, APSR, PRH43, PRH, ATAPR2	5'adenylylphosphosulfate reductase 2	-0.498	0.0639432	0	9451429	0	12360317	454	18.6
AT1G68680		unknown protein; FUNCTIONS IN: molecular_function unknown; INVOLVED IN: biological_process unknown; LOCATED IN: chloroplast; EXPRESSED IN: 23 plant structures; EXPRESSED DURING: 16 growth stages; Has 20 Blast hits to 20 proteins in 11 species: Archae - 0; Bacteria - 0; Metazoa - 0; Fungi - 0; Plants - 20; Viruses - 0; Other Eukaryotes - 0 (source: NCBI BLink).	-0.5	0.289001	52330760	26018162	58756156	46339096	75	44
AT1G25450	KCS5, CER60	3-ketoacyl-CoA synthase 5	-0.501	0.0884905	0	0	0	0	492	8.5
AT5G61170		Ribosomal protein S19e family protein	-0.502	0.101335	7014276100	5191457800	8140416500	8974536700	143	60.1
AT4G00430	TMP-C, PIP1;4, PIP1E	plasma membrane intrinsic protein 1;4	-0.503	0.352883	0	0	0	0	287	27.9
AT3G09860		unknown protein; Has 34 Blast hits to 34 proteins in 12 species: Archae - 0; Bacteria - 0; Metazoa - 0; Fungi - 0; Plants - 34; Viruses - 0; Other Eukaryotes - 0 (source: NCBI BLink).	-0.504	0.137398	0	0	25382630	0	98	19.4
AT5G46560	TY18(MAN1)	CONTAINS InterPro DOMAIN/s: Inner nuclear membrane protein MAN1 (InterPro:IPR018996); Has 58 Blast hits to 58 proteins in 29 species: Archae - 0; Bacteria - 4; Metazoa - 11; Fungi - 15; Plants - 20; Viruses - 0; Other Eukaryotes - 8 (source: NCBI BLink).	-0.506	0.173642	0	0	0	18775738	387	8.3
AT5G19690	STT3A	staurosporin and temperature sensitive 3-like A	-0.507	0.060478	171277120	183622656	272061824	233390992	779	18.7
AT4G38240	CGL1, CGL, GNTI	alpha-1,3-mannosyl-glycoprotein beta-1,2-N-acetylglucosaminyltransferase, putative	-0.507	0.152585	37110904	23615146	41118588	43057108	444	28.4
AT3G13580		Ribosomal protein L30/L7 family protein	-0.507	0.157296	0	0	0	0	244	42.6
AT1G22410		Class-II DAHP synthetase family protein	-0.508	0.0537341	337405760	300911488	440540608	465750496	527	36.8
AT2G35800		mitochondrial substrate carrier family protein	-0.508	0.0724809	49981984	41100736	60894984	68180400	823	24.4
AT1G06950	ATTIC110, TIC110	translocon at the inner envelope membrane of chloroplasts 110	-0.508	0.0726138	205593120	166283280	252417184	273972896	1016	46.9
AT4G11850	PLDGAMMA1, MEE54	phospholipase D gamma 1	-0.51	0.075201	126541912	114084080	190818992	153498720	858	26.8
AT2G22500	UCP5, ATPUMP5, DIC1	uncoupling protein 5	-0.513	0.150251	0	0	18464774	15658853	313	25.9
AT5G63620		GroES-like zinc-binding alcohol dehydrogenase family protein	-0.514	0.236365	0	0	0	25572138	427	10.3
AT4G29130	ATHXK1, GIN2, HXK1	hexokinase 1	-0.516	0.0930829	110949528	84240448	128631864	148593856	496	56.7
AT2G17840	ERD7	Senescence/dehydration-associated protein-related	-0.517	0.133932	167128592	113218056	181132272	213830464	452	63.3
AT1G23170		Protein of unknown function DUF2359, transmembrane	-0.518	0.0776752	0	0	0	0	615	10.7
AT4G25960	PGP2	P-glycoprotein 2	-0.518	0.291836	26096652	12217816	27852684	23484922	1273	16.7
AT1G13110	CYP71B7	cytochrome P450, family 71 subfamily B, polypeptide 7	-0.518	0.305417	43772420	23820432	35454216	60275784	504	38.5
AT5G63680		Pyruvate kinase family protein	-0.519	0.0703435	23129938	19146964	32344690	28126966	510	22.5
AT4G39520		GTP-binding protein-related	-0.52	0.101208	197102000	145636704	224660336	262674736	369	46.1
AT4G22570	APT3	adenine phosphoribosyl transferase 3	-0.52	0.18114	#N/A	#N/A	#N/A	#N/A	#N/A	#N/A
AT4G12770		Chaperone DnaJ-domain superfamily protein	-0.521	0.343357	0	34429772	41073888	26809904	891	2.7
AT2G28800	ALB3	63 kDa inner membrane family protein	-0.522	0.0440242	38832844	38833580	53816268	57780504	462	15.7
AT5G67385		Phototropic-responsive NPH3 family protein	-0.523	0.0530949	114135424	98122720	150041440	154022512	604	50
AT4G30890	UBP24	ubiquitin-specific protease 24	-0.523	0.0860405	43169212	32802536	51027512	57319444	551	37.2
AT3G11220	ELO1	Paxneb protein-related	-0.523	0.339872	0	27818146	28751394	23215072	355	31.5
AT2G24420		DNA repair ATPase-related	-0.524	0.112472	29827392	42149244	47240056	55027808	440	28.2
AT2G19860	ATHXK2, HXK2	hexokinase 2	-0.525	0.0782611	0	0	0	6.36429e+06	502	32.6
AT5G24690		Protein of unknown function (DUF3411)	-0.526	0.0700643	158362288	132303528	191966192	226281408	521	44
AT4G00026		FUNCTIONS IN: molecular_function unknown; INVOLVED IN: biological_process unknown; LOCATED IN: chloroplast; EXPRESSED IN: cultured cell; CONTAINS InterPro DOMAIN/s: Mitochondrial inner membrane translocase complex, subunit Tim21 (InterPro:IPR013261); Has 35333 Blast hits to 34131 proteins in 2444 species: Archae - 798; Bacteria - 22429; Metazoa - 974; Fungi - 991; Plants - 531; Viruses - 0; Other…	-0.526	0.135476	49567452	32926332	63067476	53647336	269	17.1
AT4G23850	LACS4	AMP-dependent synthetase and ligase family protein	-0.526	0.203068	#N/A	#N/A	#N/A	#N/A	#N/A	#N/A
AT3G53020	STV1, RPL24B, RPL24	Ribosomal protein L24e family protein	-0.527	0.286329	2435301380	1217004420	2971551490	2072093570	163	24.5
AT3G53650		Histone superfamily protein	-0.528	0.0611162	0	0	0	0	138	54.3
AT4G30440	GAE1	UDP-D-glucuronate 4-epimerase 1	-0.528	0.18415	29009802	50184392	57599524	52526308	429	21.4
AT4G26630		DEK domain-containing chromatin associated protein	-0.529	0.0683884	1137532290	982314110	1679785600	1385913470	763	20.4
AT4G32330		TPX2 (targeting protein for Xklp2) protein family	-0.53	0.0422432	64271880	61301024	93128672	88169952	437	10.1
AT1G09870		histidine acid phosphatase family protein	-0.53	0.117618	145126496	114573440	218936640	158448256	487	27.1
AT3G55360	CER10, ECR, ATTSC13, TSC13	3-oxo-5-alpha-steroid 4-dehydrogenase family protein	-0.531	0.0492438	738613890	808244030	1180822910	1055855940	310	31.6
AT1G67730	YBR159, KCR1, ATKCR1	beta-ketoacyl reductase 1	-0.532	0.044504	317649824	285789376	436057088	435282912	318	56.9
AT4G29160	SNF7.1	SNF7 family protein	-0.532	0.0457146	26242272	26475670	40407028	35951892	219	32
AT3G20050	ATTCP-1, TCP-1	T-complex protein 1 alpha subunit	-0.532	0.0959068	85619952	93787000	109920656	152816640	545	60.2
AT2G44120		Ribosomal protein L30/L7 family protein	-0.533	0.119775	178024656	112191680	213598576	206142832	242	61.6
AT1G67680		SRP72 RNA-binding domain	-0.534	0.0576989	127518672	143458368	180699792	212306864	664	30.3
AT4G31700	RPS6, RPS6A	ribosomal protein S6	-0.534	0.0825062	323262560	261770400	405770496	460977440	250	38
AT3G51460	RHD4	Phosphoinositide phosphatase family protein	-0.535	0.332548	28250822	0	0	40350228	597	28.6
AT5G26110		Protein kinase superfamily protein	-0.536	0.071469	27669214	35942552	46303120	45123884	226	16.4
AT5G64040	PSAN	photosystem I reaction center subunit PSI-N, chloroplast, putative / PSI-N, putative (PSAN)	-0.537	0.814441	166621728	0	0	362251680	171	6.4
AT3G57150	NAP57, AtNAP57, CBF5, AtCBF5	homologue of NAP57	-0.538	0.0394151	376292640	382793504	566314560	536259744	565	50.8
AT1G08410		P-loop containing nucleoside triphosphate hydrolases superfamily protein	-0.539	0.195074	8788996	0	13050903	19473460	589	20.5
AT3G53870		Ribosomal protein S3 family protein	-0.54	0.0453262	669696510	588874750	902767300	923340220	249	72.3
AT5G65810		unknown protein; BEST Arabidopsis thaliana protein match is: unknown protein (TAIR:AT3G49720.2); Has 30201 Blast hits to 17322 proteins in 780 species: Archae - 12; Bacteria - 1396; Metazoa - 17338; Fungi - 3422; Plants - 5037; Viruses - 0; Other Eukaryotes - 2996 (source: NCBI BLink).	-0.54	0.0777372	0	0	22054298	24982696	258	16.3
AT1G26850		S-adenosyl-L-methionine-dependent methyltransferases superfamily protein	-0.54	0.119361	60251952	42684348	65522612	82952624	616	33.4
AT3G12030		Protein of unknown function DUF106, transmembrane	-0.542	0.0388119	865190400	815786180	1214864000	1230879490	196	25
AT5G64420		DNA polymerase V family	-0.542	0.137444	22928184	16186040	24009276	32767336	1306	17.8
AT5G02940		Protein of unknown function (DUF1012)	-0.542	0.328965	0	21095496	24495578	16822488	813	14.3
AT1G29810		Transcriptional coactivator/pterin dehydratase	-0.543	0.123707	22374558	32301464	34914196	43932940	187	44.6
AT5G11240		transducin family protein / WD-40 repeat family protein	-0.547	0.05221	49635292	58739608	75478248	82512528	615	22.3
AT5G24490		30S ribosomal protein, putative	-0.548	0.0497701	827707200	694404350	1094647810	1123044610	308	30.2
AT2G25830		YebC-related	-0.549	0.0899803	64139140	46330100	84563168	75237632	331	12.7
AT5G14780	FDH	formate dehydrogenase	-0.55	0.0440788	47701164	54385000	76554672	72677256	384	41.6
AT1G17220	FUG1	Translation initiation factor 2, small GTP-binding protein	-0.55	0.0903561	73647440	64004440	85729016	117850608	1026	22.7
AT5G42130		Mitochondrial substrate carrier family protein	-0.55	0.441656	19223814	0	0	41898864	412	35.9
AT3G12800	SDRB, DECR	short-chain dehydrogenase-reductase B	-0.551	0.0698994	105580408	80453736	131300944	138810656	298	39.3
AT4G31340		myosin heavy chain-related	-0.551	0.0803374	48749368	65107580	88037400	77423248	437	37.1
AT1G28510		Optic atrophy 3 protein (OPA3)	-0.551	0.138847	79618808	53208376	83486160	108994144	171	57.9
AT4G38400	ATEXLA2, EXPL2, ATEXPL2, ATHEXP BETA 2.2, EXLA2	expansin-like A2	-0.553	0.0620223	12214940	0	0	0	265	20.4
AT4G21150	HAP6	ribophorin II (RPN2) family protein	-0.553	0.0685906	33957156	26264922	41707512	46017056	691	38.6
AT2G36070	ATTIM44-2, TIM44-2	translocase inner membrane subunit 44-2	-0.553	0.124511	40530192	29150204	43303576	58737400	469	36.2
AT4G33220	PME44, ATPME44	pectin methylesterase 44	-0.554	0.0495306	61536740	54702664	81480208	95418960	525	14.9
AT4G23630	BTI1, RTNLB1	VIRB2-interacting protein 1	-0.557	0.0436073	133985072	124332072	177984144	202571248	275	20.4
AT4G24805		S-adenosyl-L-methionine-dependent methyltransferases superfamily protein	-0.557	0.134703	19653186	29803556	40095856	31599542	247	27.1
AT3G11510		Ribosomal protein S11 family protein	-0.559	0.057552	768636800	866048770	1329906430	1086127870	150	70
AT4G39850	PXA1, PED3, CTS, ACN2, AtABCD1	peroxisomal ABC transporter 1	-0.561	0.0369019	0	0	16074756	0	1337	8.6
AT2G36160		Ribosomal protein S11 family protein	-0.561	0.0551667	0	0	0	0	150	68
AT4G35630	PSAT	phosphoserine aminotransferase	-0.562	0.0375825	73513088	76766464	116144112	105840024	430	36.5
AT1G12360	KEU	Sec1/munc18-like (SM) proteins superfamily	-0.562	0.0516102	103847848	84283408	139545136	136793328	666	36.6
AT5G49720	ATGH9A1, TSD1, DEC, KOR, RSW2, IRX2, KOR1, GH9A1	glycosyl hydrolase 9A1	-0.562	0.0643877	24326722	27387814	33753860	43017084	621	13.2
AT1G53590	NTMC2TYPE6.1, NTMC2T6.1	Calcium-dependent lipid-binding (CaLB domain) family protein	-0.562	0.405659	0	22777570	35861380	0	751	4.3
AT1G51500	CER5, D3, ABCG12, WBC12, ATWBC12	ABC-2 type transporter family protein	-0.563	0.0370449	19069334	19126636	26841402	29670062	687	12.2
AT2G31610		Ribosomal protein S3 family protein	-0.566	0.0423742	184332928	209483120	298963328	252545776	250	58
AT4G34290		SWIB/MDM2 domain superfamily protein	-0.566	0.226593	166590000	83092744	162030128	187274112	144	38.2
AT2G42790	CSY3	citrate synthase 3	-0.567	0.0981249	51254908	43106552	92428488	105403272	509	41.1
AT3G32930		unknown protein; FUNCTIONS IN: molecular_function unknown; INVOLVED IN: biological_process unknown; LOCATED IN: chloroplast envelope; EXPRESSED IN: 22 plant structures; EXPRESSED DURING: 13 growth stages; Has 57 Blast hits to 57 proteins in 11 species: Archae - 0; Bacteria - 0; Metazoa - 0; Fungi - 0; Plants - 57; Viruses - 0; Other Eukaryotes - 0 (source: NCBI BLink).	-0.568	0.0391768	117556832	103232744	165194640	161386880	249	36.5
AT4G18100		Ribosomal protein L32e	-0.569	0.0942271	2108085250	1454139650	2729887740	2471989760	133	53.4
AT5G21160		LA RNA-binding protein	-0.569	0.106141	0	0	0	17333536	826	6.1
AT5G35570		O-fucosyltransferase family protein	-0.57	0.110981	0	26469072	38311268	28933856	652	14.1
AT1G47550	SEC3A	exocyst complex component sec3A	-0.571	0.0340749	193600304	209526720	300965344	297481664	887	39.2
AT3G52580		Ribosomal protein S11 family protein	-0.571	0.0532489	0	219137680	271038528	325029600	150	49.3
AT4G04470	PMP22	Peroxisomal membrane 22 kDa (Mpv17/PMP22) family protein	-0.573	0.034952	265028368	283376832	393505664	422319520	190	18.4
AT2G35795		Chaperone DnaJ-domain superfamily protein	-0.574	0.063169	105439680	79752032	134899536	138109296	112	70.5
AT5G06660		Protein of unknown function DUF106, transmembrane	-0.575	0.0317911	49990656	46480060	53043288	81189608	196	25
AT3G44620		protein tyrosine phosphatases;protein tyrosine phosphatases	-0.575	0.216887	0	0	0	21299360	239	8.8
AT5G64940	ATATH13, ATH13, ATOSA1, OSA1	ABC2 homolog 13	-0.578	0.0407561	333273792	293737984	492300960	443370240	761	42.7
AT1G55450		S-adenosyl-L-methionine-dependent methyltransferases superfamily protein	-0.578	0.0793668	90235880	67726608	105861624	128611480	311	29.3
AT5G10010		unknown protein; FUNCTIONS IN: molecular_function unknown; INVOLVED IN: biological_process unknown; LOCATED IN: nucleolus; EXPRESSED IN: 25 plant structures; EXPRESSED DURING: 15 growth stages; BEST Arabidopsis thaliana protein match is: unknown protein (TAIR:AT5G64910.1); Has 33260 Blast hits to 16857 proteins in 1270 species: Archae - 88; Bacteria - 3040; Metazoa - 11915; Fungi - 3137; Plants -…	-0.58	0.0429343	28040620	31632224	47688004	41573612	434	13.4
AT1G31410		putrescine-binding periplasmic protein-related	-0.58	0.175367	51575836	28459158	53343736	61495860	524	26.9
AT4G06599		ubiquitin family protein	-0.58	0.241328	56440964	26751102	63446088	53189452	340	22.9
AT1G13090	CYP71B28	cytochrome P450, family 71, subfamily B, polypeptide 28	-0.581	0.20812	#N/A	#N/A	#N/A	#N/A	#N/A	#N/A
AT1G64400	LACS3	AMP-dependent synthetase and ligase family protein	-0.582	0.252834	19400222	0	17253940	23381024	665	18
AT5G20040	ATIPT9, IPT9	isopentenyltransferase 9	-0.585	0.0386715	9558445	8931893	14897458	12902794	463	7.6
AT4G39200		Ribosomal protein S25 family protein	-0.587	0.0361883	11525974000	10116554800	16640497700	15813791700	108	71
AT2G07360		SH3 domain-containing protein	-0.587	0.0962155	0	16626586	23715856	18742738	1196	8.8
AT1G70770		Protein of unknown function DUF2359, transmembrane	-0.59	0.0606765	677689600	545396100	831451390	1006832900	610	53.9
AT4G04910	NSF	AAA-type ATPase family protein	-0.592	0.51044	0	0	35833320	0	742	9.3
AT1G79560	EMB156, EMB36, EMB1047, FTSH12	FTSH protease 12	-0.594	0.0554279	0	13329991	19158540	16717607	1008	9.4
AT5G02270	ATNAP9, NAP9	non-intrinsic ABC protein 9	-0.595	0.0293827	45043700	42672852	64860544	67606712	328	34.1
AT3G51140		Protein of unknown function (DUF3353)	-0.596	0.0362231	563977860	524613440	767551940	880506110	278	29.3
AT3G57940		Domain of unknown function (DUF1726) ;Putative ATPase (DUF699)	-0.598	0.0521633	0	0	0	0	1028	8
AT1G31660		CONTAINS InterPro DOMAIN/s: Bystin (InterPro:IPR007955); Has 475 Blast hits to 467 proteins in 210 species: Archae - 0; Bacteria - 9; Metazoa - 155; Fungi - 139; Plants - 55; Viruses - 0; Other Eukaryotes - 117 (source: NCBI BLink).	-0.599	0.180078	18106420	29035144	27788028	43422728	444	13.1
AT5G55660		DEK domain-containing chromatin associated protein	-0.6	0.036167	94122896	81573360	137829472	127963360	778	15.3
AT3G16200		unknown protein; Has 97 Blast hits to 97 proteins in 15 species: Archae - 0; Bacteria - 8; Metazoa - 0; Fungi - 0; Plants - 36; Viruses - 0; Other Eukaryotes - 53 (source: NCBI BLink).	-0.601	0.0566836	48184664	41414300	76453144	60033668	456	13.4
AT5G47040	LON2	lon protease 2	-0.602	0.0541396	19131722	0	26713048	24365530	888	20.6
AT3G44890	RPL9	ribosomal protein L9	-0.604	0.032803	14824511500	13471045600	22527266800	20467392500	197	66.5
AT3G57650	LPAT2	lysophosphatidyl acyltransferase 2	-0.604	0.202939	61657460	36662984	56646344	92242456	389	21.3
AT3G25230	ROF1, ATFKBP62, FKBP62	rotamase FKBP 1	-0.607	0.034831	194713232	213444448	331791936	290670688	551	39.9
AT5G40950	RPL27	ribosomal protein large subunit 27	-0.607	0.133999	10705380400	6219367900	12230579200	12632055800	198	24.2
AT3G54540	ATGCN4, GCN4	general control non-repressible 4	-0.608	0.0575078	85769168	65785256	122581504	106987120	723	36.2
AT2G19740		Ribosomal protein L31e family protein	-0.609	0.414583	0	0	0	0	119	47.9
AT5G58950		Protein kinase superfamily protein	-0.61	0.136297	0	0	0	0	525	17.3
AT2G19080		metaxin-related	-0.612	0.104868	0	0	0	19808962	315	21.9
AT5G23310	FSD3	Fe superoxide dismutase 3	-0.615	0.0553911	0	16333472	24771810	20292888	263	25.1
AT1G19690		NAD(P)-binding Rossmann-fold superfamily protein	-0.616	0.0259621	0	0	0	17355688	352	14.2
AT4G36500		unknown protein; FUNCTIONS IN: molecular_function unknown; INVOLVED IN: biological_process unknown; LOCATED IN: mitochondrion; EXPRESSED IN: 22 plant structures; EXPRESSED DURING: 13 growth stages; BEST Arabidopsis thaliana protein match is: unknown protein (TAIR:AT2G18210.1); Has 50 Blast hits to 50 proteins in 7 species: Archae - 0; Bacteria - 0; Metazoa - 0; Fungi - 0; Plants - 50; Viruses - 0…	-0.616	0.0359917	54349420	59240756	94345704	80181728	122	32.8
AT1G65220		ARM repeat superfamily protein	-0.616	0.0466509	0	0	23577388	0	411	29.7
AT5G22650	HD2B, HDT02, HDT2, ATHD2B, HDA4, HD2, ATHD2	histone deacetylase 2B	-0.62	0.599679	0	39235108	62774116	0	306	10.5
AT5G36230		ARM repeat superfamily protein	-0.621	0.0303637	78266416	79151216	112920680	129768400	411	47.2
AT5G03540	ATEXO70A1, EXO70A1	exocyst subunit exo70 family protein A1	-0.621	0.0328314	11021834	0	0	17944222	638	44.7
AT1G66180		Eukaryotic aspartyl protease family protein	-0.622	0.0576435	56135744	41197696	76177648	71911136	430	18.8
AT5G17990	TRP1, pat1	tryptophan biosynthesis 1	-0.625	0.0361388	48593736	41344588	65331028	73092544	444	24.1
AT3G63490		Ribosomal protein L1p/L10e family	-0.626	0.245842	2032764420	882570620	1896417280	2253904640	346	48.6
AT4G14360		S-adenosyl-L-methionine-dependent methyltransferases superfamily protein	-0.627	0.069179	0	0	0	0	608	24.5
[truncated: 455 more rows]

## Sheet: PSM_Enriched candidates
Accession Number	symbol	description	log2FoldChange_GBPL3_vs_WT	p_value_GBPL3_vs_WT	PSM norm_GBPL3	PSM norm_WT
AT1G68790	LINC3 (CRWN3)	little nuclei3	8.93873	1.12689e-09	91.4898	0
AT1G13220	LINC2 (CRWN2)	nuclear matrix constituent protein-related	8.45622	9.15718e-09	65.4895	0
AT1G12270	Hop1	stress-inducible protein, putative	8.25117	2.18435e-08	56.815	0
AT2G20330		Transducin/WD40 repeat-like superfamily protein	8.12084	3.75707e-08	51.9081	0
AT5G25060		RNA recognition motif (RRM)-containing protein	8.05843	4.90349e-08	49.7105	0
AT3G54230	SUA	suppressor of abi3-5	7.89532	9.93229e-08	44.396	0
AT4G08350	GTA02, GTA2	global transcription factor group A2	7.80447	1.44541e-07	41.6867	0
AT4G37120	SMP2	Pre-mRNA splicing Prp18-interacting factor	7.72804	2.00838e-07	39.5354	0
AT3G15880	WSIP2, TPR4	WUS-interacting protein 2	7.70707	2.13972e-07	38.9658	0
AT4G32551	LUG, RON2	LisH dimerisation motif;WD40/YVTN repeat-like-containing domain	7.66783	2.59799e-07	37.9191	0
AT1G43850	SEU	SEUSS transcriptional co-regulator	7.66737	2.56962e-07	37.9075	0
AT2G33540	CPL3, ATCPL3	C-terminal domain phosphatase-like 3	7.53829	4.38476e-07	34.6633	0
AT4G31200		SWAP (Suppressor-of-White-APricot)/surp RNA-binding domain-containing protein	7.53635	4.27593e-07	34.617	0
AT2G32700	LUH	LEUNIG_homolog	7.49205	5.24514e-07	33.5703	0
AT5G51300		splicing factor-related	7.44276	6.27116e-07	32.4425	0
AT2G36480		ENTH/VHS family protein	7.39544	7.74677e-07	31.3959	0
AT2G47330		P-loop containing nucleoside triphosphate hydrolases superfamily protein	7.31751	1.05398e-06	29.7448	0
AT4G04885	PCFS4	PCF11P-similar protein 4	7.23751	1.4819e-06	28.14	0
AT5G08550	ILP1	GC-rich sequence DNA-binding factor-like protein	7.18161	1.89118e-06	27.0702	0
AT4G31430	KAKU4	unknown protein; LOCATED IN: plasma membrane; EXPRESSED IN: 25 plant structures; EXPRESSED DURING: 15 growth stages; Has 30201 Blast hits to 17322 proteins in 780 species: Archae - 12; Bacteria - 1396; Metazoa - 17338; Fungi - 3422; Plants - 5037; Viruses - 0; Other Eukaryotes - 2996 (source: NCBI BLink).	7.12487	2.54046e-06	26.0235	0
AT3G22380	TIC	time for coffee	7.09147	2.72241e-06	25.4307	0
AT5G40490		RNA-binding (RRM/RBD/RNP motifs) family protein	7.0908	2.71598e-06	25.4191	0
AT1G79000	HAC1, PCAT2, ATHPCAT2, ATHAC1	histone acetyltransferase of the CBP family 1	7.06294	3.23346e-06	24.9305	0
AT1G65660	SMP1	Pre-mRNA splicing Prp18-interacting factor	7.06221	3.17789e-06	24.9189	0
AT3G48050		BAH domain ;TFIIS helical bundle-like domain	6.9682	1.31627e-05	23.3258	0
AT5G06460	ATUBA2, UBA 2	ubiquitin activating enzyme 2	6.96554	4.84921e-06	23.3026	0
AT4G39680		SAP domain-containing protein	6.96178	4.67288e-06	23.2447	0
AT3G16857	ARR1, RR1	response regulator 1	6.9305	5.47273e-06	22.7445	0
AT1G15750	WSIP1, TPL	Transducin family protein / WD-40 repeat family protein	6.90246	2.61694e-06	60.6289	0.494651
AT5G27030	TPR3	TOPLESS-related 3	6.89541	6.30902e-06	22.198	0
AT1G71220	EBS1, UGGT, PSL2	UDP-glucose:glycoprotein glucosyltransferases;transferases, transferring hexosyl groups;transferases, transferring glycosyl groups	6.89541	6.30902e-06	22.198	0
AT5G04990	SUN1, ATSUN1	SAD1/UNC-84 domain protein 1	6.89305	6.25296e-06	22.1633	0
AT3G07790		DGCR14-related	6.86026	7.38855e-06	21.6631	0
AT1G17070		GC-rich sequence DNA-binding factor-like protein with Tuftelin interacting domain	6.85862	7.2664e-06	21.6399	0
AT4G21670	CPL1, FRY2, ATCPL1	C-terminal domain phosphatase-like 1	6.85862	7.2664e-06	21.6399	0
AT1G18660		zinc finger (C3HC4-type RING finger) family protein	6.82254	8.50812e-06	21.105	0
AT5G20200	Nup82	nucleoporin-related	6.78096	3.99282e-06	55.7451	0.508576
AT2G43410	FPA	RNA binding	6.74757	1.18797e-05	20.0352	0
AT3G28730	ATHMG, SSRP1, NFD, HMG	high mobility group	6.74757	1.18797e-05	20.0352	0
AT3G12280	RBR1, RBR, RB, ATRBR1, RB1	retinoblastoma-related 1	6.70954	1.44576e-05	19.5118	0
AT5G15810		N2,N2-dimethylguanosine tRNA methyltransferase	6.70674	1.39e-05	19.4771	0
AT4G26750		hydroxyproline-rich glycoprotein family protein	6.70582	1.38922e-05	19.4655	0
AT5G62090	SLK2	SEUSS-like 2	6.70582	1.38922e-05	19.4655	0
AT2G30110	ATUBA1, MOS5, UBA1	ubiquitin-activating enzyme 1	6.66756	1.67624e-05	18.9538	0
AT3G52120		SWAP (Suppressor-of-White-APricot)/surp domain-containing protein / D111/G-patch domain-containing protein	6.66756	1.67624e-05	18.9538	0
AT4G36080		phosphotransferases, alcohol group as acceptor;binding;inositol or phosphatidylinositol kinases	6.62735	2.06685e-05	18.4304	0
AT2G37040	PAL1, ATPAL1	PHE ammonia lyase 1	6.5839	2.462e-05	17.8839	0
AT5G01400	ESP4	HEAT repeat-containing protein	6.58285	2.41578e-05	17.8723	0
AT5G43130	TAF4, TAF4B	TBP-associated factor 4	6.58182	2.38812e-05	17.8608	0
AT5G53330		Ubiquitin-associated/translation elongation factor EF1B protein	6.57877	2.40952e-05	17.826	0
AT1G30480	DRT111	D111/G-patch domain-containing protein	6.49175	3.51861e-05	16.7793	0
AT1G80490	TPR1	TOPLESS-related 1	6.45247	1.24609e-05	44.3845	0.494651
AT3G10650	Nup136	BEST Arabidopsis thaliana protein match is: nucleoporin-related (TAIR:AT5G20200.1); Has 61042 Blast hits to 31782 proteins in 2093 species: Archae - 202; Bacteria - 16480; Metazoa - 16017; Fungi - 12552; Plants - 1653; Viruses - 629; Other Eukaryotes - 13509 (source: NCBI BLink).	6.39832	1.34781e-09	85.5247	1.01715
AT3G53260	PAL2, ATPAL2	phenylalanine ammonia-lyase 2	6.3981	5.52085e-05	15.7211	0
AT5G02890		HXXXD-type acyl-transferase family protein	6.39688	5.39342e-05	15.7095	0
AT1G08450	CRT3, PSL1, EBS2, AtCRT3	calreticulin 3	6.39568	5.31757e-05	15.6979	0
AT1G50410		SNF2 domain-containing protein / helicase domain-containing protein / zinc finger protein-related	6.39568	5.31757e-05	15.6979	0
AT2G17930		Phosphatidylinositol 3- and 4-kinase family protein with FAT domain	6.34702	6.77857e-05	15.1746	0
AT4G25520	SLK1	SEUSS-like 1	6.34702	6.77857e-05	15.1746	0
AT2G06510	ATRPA1A, RPA1A, RPA70A, ATRPA70A	replication protein A 1A	6.34575	6.64591e-05	15.163	0
AT5G28740		Tetratricopeptide repeat (TPR)-like superfamily protein	6.34575	6.64591e-05	15.163	0
AT4G34270		TIP41-like family protein	6.34451	6.57844e-05	15.1514	0
AT4G04920	SFR6	sensitive to freezing 6	6.34327	6.57303e-05	15.1399	0
AT5G01270	CPL2, ATCPL2	carboxyl-terminal domain (ctd) phosphatase-like 2	6.34077	6.74945e-05	15.1167	0
AT4G12640		RNA recognition motif (RRM)-containing protein	6.29539	8.61687e-05	14.6397	0
AT5G13590		unknown protein; Has 150 Blast hits to 121 proteins in 42 species: Archae - 0; Bacteria - 8; Metazoa - 80; Fungi - 5; Plants - 17; Viruses - 0; Other Eukaryotes - 40 (source: NCBI BLink).	6.29539	8.61687e-05	14.6397	0
AT1G05805		basic helix-loop-helix (bHLH) DNA-binding superfamily protein	6.29275	8.26147e-05	14.6165	0
AT2G16950	TRN1, ATTRN1	transportin 1	6.29145	8.21358e-05	14.6049	0
AT3G26560		ATP-dependent RNA helicase, putative	6.2855	5.88088e-13	118.56	1.49788
AT1G68185		Ubiquitin-like superfamily protein	6.23771	0.00010366	14.07	0
AT3G12400	ELC, ATELC	Ubiquitin-conjugating enzyme/RWD-like protein	6.23635	0.000103563	14.0584	0
AT2G38770	EMB2765	P-loop containing nucleoside triphosphate hydrolases superfamily protein	6.18048	0.00013136	13.5235	0
AT1G17980	PAPS1	poly(A) polymerase 1	6.12539	0.000174853	13.0118	0
AT2G13540	ENS, ABH1, CBP80, ATCBP80	ARM repeat superfamily protein	6.12387	0.000170568	13.0002	0
AT1G01940		Cyclophilin-like peptidyl-prolyl cis-trans isomerase family protein	6.12088	0.000168214	12.977	0
AT1G07360		CCCH-type zinc fingerfamily protein with RNA-binding domain	6.12088	0.000168214	12.977	0
AT2G41020		WW domain-containing protein	6.06183	0.000218324	12.4537	0
AT5G16840	BPA1	binding partner of acd11 1	6.06183	0.000218324	12.4537	0
AT2G02160		CCCH-type zinc finger family protein	6.06026	0.000216721	12.4421	0
AT3G02320		N2,N2-dimethylguanosine tRNA methyltransferase	6.00205	0.000307233	11.9419	0
AT1G52380	Nup50a	NUP50 (Nucleoporin 50 kDa) protein	6.00034	0.000294578	11.9303	0
AT3G16830	TPR2	TOPLESS-related 2	5.99985	5.56693e-05	32.431	0.494651
AT2G26280	CID7	CTC-interacting domain 7	5.99866	0.000286448	11.9188	0
AT3G55200		Cleavage and polyadenylation specificity factor (CPSF) A subunit protein	5.997	0.000282339	11.9072	0
AT5G06600	UBP12	ubiquitin-specific protease 12	5.997	0.000282339	11.9072	0
AT3G53120	VPS37-1	Modifier of rudimentary (Mod(r)) protein	5.99535	0.000281967	11.8956	0
AT4G28910	NINJA	novel interactor of JAZ	5.93439	0.000394979	11.3954	0
AT5G13710	SMT1, CPH	sterol methyltransferase 1	5.93261	0.000380602	11.3838	0
AT1G52160	TRZ3	tRNAse Z3	5.93085	0.000372134	11.3723	0
AT3G27700		zinc finger (CCCH-type) family protein / RNA recognition motif (RRM)-containing protein	5.92737	0.000371082	11.3491	0
AT5G64390	HEN4	RNA-binding KH domain-containing protein	5.92737	0.000371082	11.3491	0
AT1G17760	CSTF77, ATCSTF77	Tetratricopeptide repeat (TPR)-like superfamily protein	5.86532	0.000537811	10.8605	0
AT2G03440	NRP1, ATNRP1	nodulin-related protein 1	5.85969	0.000488119	10.8258	0
AT4G10760	EMB1706, MTA	mRNAadenosine methylase	5.85969	0.000488119	10.8258	0
AT5G53060		RNA-binding KH domain-containing protein	5.85969	0.000488119	10.8258	0
AT1G75510		Transcription initiation factor IIF, beta subunit	5.85602	0.000493622	10.8026	0
AT3G15950	NAI2	DNA topoisomerase-related	5.85602	0.000493622	10.8026	0
AT4G09980	EMB1691	Methyltransferase MT-A70 family protein	5.85602	0.000493622	10.8026	0
AT1G32490	EMB2733, ESP3	RNA helicase family protein	5.79395	0.000109182	28.1169	0.494651
AT1G54440		Polynucleotidyl transferase, ribonuclease H fold protein with HRDC domain	5.78873	0.0006658	10.3024	0
AT2G21150	XCT	XAP5 family protein	5.71207	0.000898791	9.7675	0
AT3G10730	SUN2, ATSUN2	SAD1/UNC-84 domain protein 2	5.70997	0.000866503	9.75592	0
AT3G04740	SWP, MED14, ATMED14	RNA polymerase II transcription mediators	5.70997	0.000866503	9.75592	0
AT4G33060		Cyclophilin-like peptidyl-prolyl cis-trans isomerase family protein	5.70997	0.000866503	9.75592	0
AT1G14650		SWAP (Suppressor-of-White-APricot)/surp domain-containing protein / ubiquitin family protein	5.67914	0.000158983	25.9656	0.494651
AT1G72390		CONTAINS InterPro DOMAIN/s: Spt20 family (InterPro:IPR021950); Has 8778 Blast hits to 7244 proteins in 477 species: Archae - 6; Bacteria - 326; Metazoa - 4198; Fungi - 1506; Plants - 923; Viruses - 22; Other Eukaryotes - 1797 (source: NCBI BLink).	5.63112	0.0012269	9.23258	0
AT5G04290	KTF1, SPT5L	kow domain-containing transcription factor 1	5.63112	0.0012269	9.23258	0
AT1G73840	ESP1	hydroxyproline-rich glycoprotein family protein	5.62887	0.00116722	9.221	0
AT5G47790		SMAD/FHA domain-containing protein	5.62666	0.00113259	9.20942	0
AT1G31870		unknown protein; FUNCTIONS IN: molecular_function unknown; INVOLVED IN: biological_process unknown; LOCATED IN: cytosol, nucleus; EXPRESSED IN: 25 plant structures; EXPRESSED DURING: 15 growth stages; CONTAINS InterPro DOMAIN/s: Protein of unknown function DUF2050, pre-mRNA-splicing factor (InterPro:IPR018609); Has 13303 Blast hits to 9618 proteins in 489 species: Archae - 8; Bacteria - 444; Meta…	5.62448	0.00111923	9.19784	0
AT1G36370	SHM7	serine hydroxymethyltransferase 7	5.62448	0.00111923	9.19784	0
AT2G32600		hydroxyproline-rich glycoprotein family protein	5.62448	0.00111923	9.19784	0
AT4G28400		Protein phosphatase 2C family protein	5.62448	0.00111923	9.19784	0
AT5G15020	SNL2	SIN3-like 2	5.62448	0.00111923	9.19784	0
AT5G25220	KNAT3	KNOTTED1-like homeobox gene 3	5.62448	0.00111923	9.19784	0
AT5G03660		Family of unknown function (DUF662)	5.54058	0.00152703	8.6745	0
AT1G02330		CONTAINS InterPro DOMAIN/s: Hepatocellular carcinoma-associated antigen 59 (InterPro:IPR010756); Has 1239 Blast hits to 998 proteins in 204 species: Archae - 4; Bacteria - 71; Metazoa - 421; Fungi - 109; Plants - 87; Viruses - 5; Other Eukaryotes - 542 (source: NCBI BLink).	5.53824	0.00149331	8.66292	0
AT3G02860		zinc ion binding	5.53593	0.00148799	8.65134	0
AT3G54170	ATFIP37, FIP37	FKBP12 interacting protein 37	5.53593	0.00148799	8.65134	0
AT4G22360		SWIB complex BAF60b domain-containing protein	5.53593	0.00148799	8.65134	0
AT4G33945		ARM repeat superfamily protein	5.53593	0.00148799	8.65134	0
AT5G37020	ARF8, ATARF8	auxin response factor 8	5.53593	0.00148799	8.65134	0
AT5G58230	MSI1, MEE70, ATMSI1	Transducin/WD40 repeat-like superfamily protein	5.53593	0.00148799	8.65134	0
AT2G25970		KH domain-containing protein	5.48593	0.000296592	22.7214	0.508576
AT2G39810	HOS1 (Eyls/HOS1)	ubiquitin-protein ligases	5.44904	0.00209657	8.13958	0
AT5G40270		HD domain-containing metal-dependent phosphohydrolase family protein	5.44904	0.00209657	8.13958	0
AT4G16110	ARR2, RR2	response regulator 2	5.44653	0.00202483	8.128	0
AT1G13190		RNA-binding (RRM/RBD/RNP motifs) family protein	5.44158	0.00200978	8.10485	0
AT5G07030		Eukaryotic aspartyl protease family protein	5.44158	0.00200978	8.10485	0
AT2G17410		ARID/BRIGHT DNA-binding domain-containing protein	5.35583	0.0164444	7.61624	0
AT4G26450		unknown protein; Has 614 Blast hits to 492 proteins in 137 species: Archae - 0; Bacteria - 94; Metazoa - 255; Fungi - 76; Plants - 69; Viruses - 0; Other Eukaryotes - 120 (source: NCBI BLink).	5.34861	0.00281389	7.59308	0
AT1G24050		RNA-processing, Lsm domain	5.34593	0.00274344	7.58151	0
AT2G39340		SAC3/GANP/Nin1/mts3/eIF-3 p25 family	5.34593	0.00274344	7.58151	0
AT3G16260	TRZ4	tRNAse Z4	5.34593	0.00274344	7.58151	0
AT1G17440	EER4, TAF12B	Transcription initiation factor TFIID subunit A	5.34328	0.00273323	7.56993	0
AT2G36680		Modifier of rudimentary (Mod(r)) protein	5.34328	0.00273323	7.56993	0
AT4G38130	HD1, ATHD1, HDA1, RPD3A, HDA19, ATHDA19	histone deacetylase 1	5.34328	0.00273323	7.56993	0
AT1G75660	XRN3, AtXRN3	5'-3' exoribonuclease 3	5.34063	0.0027816	7.55835	0
AT3G05210	ERCC1, UVR7	nucleotide repair protein, putative	5.34063	0.0027816	7.55835	0
AT5G12140	ATCYS1, CYS1	cystatin-1	5.34063	0.0027816	7.55835	0
AT1G67230	LINC1 (CRWN1)	little nuclei1	5.26483	3.96276e-14	97.4087	2.5011
AT5G07980		dentin sialophosphoprotein-related	5.24359	0.00405187	7.05817	0
AT5G16680		RING/FYVE/PHD zinc finger superfamily protein	5.24359	0.00405187	7.05817	0
AT5G67320	HOS15	WD-40 repeat family protein	5.24359	0.00405187	7.05817	0
AT1G80670	RAE1	Transducin/WD40 repeat-like superfamily protein	5.2378	0.00383901	7.03501	0
AT2G19270		CONTAINS InterPro DOMAIN/s: Mitotic checkpoint protein PRCC, C-terminal (InterPro:IPR018800); Has 930 Blast hits to 533 proteins in 146 species: Archae - 0; Bacteria - 18; Metazoa - 327; Fungi - 143; Plants - 61; Viruses - 0; Other Eukaryotes - 381 (source: NCBI BLink).	5.2378	0.00383901	7.03501	0
AT4G02590	UNE12	basic helix-loop-helix (bHLH) DNA-binding superfamily protein	5.2378	0.00383901	7.03501	0
AT5G11500		unknown protein; CONTAINS InterPro DOMAIN/s: Protein of unknown function DUF814 (InterPro:IPR008532); Has 1807 Blast hits to 1807 proteins in 277 species: Archae - 0; Bacteria - 0; Metazoa - 736; Fungi - 347; Plants - 385; Viruses - 0; Other Eukaryotes - 339 (source: NCBI BLink).	5.2378	0.00383901	7.03501	0
AT5G25150	TAF5	TBP-associated factor 5	5.2378	0.00383901	7.03501	0
AT5G30490		CONTAINS InterPro DOMAIN/s: Craniofacial development protein 1/Bucentaur (InterPro:IPR011421); Has 333 Blast hits to 324 proteins in 149 species: Archae - 0; Bacteria - 18; Metazoa - 117; Fungi - 96; Plants - 49; Viruses - 0; Other Eukaryotes - 53 (source: NCBI BLink).	5.2378	0.00383901	7.03501	0
AT1G11060		WAPL (Wings apart-like protein regulation of heterochromatin) protein	5.23494	0.00387001	7.02343	0
AT1G19480		DNA glycosylase superfamily protein	5.23494	0.00387001	7.02343	0
AT4G34430	CHB3, ATSWI3D	DNA-binding family protein	5.12718	0.00580744	6.51167	0
AT1G12910	ATAN11, LWD1	Transducin/WD40 repeat-like superfamily protein	5.12402	0.00564829	6.50009	0
AT2G20630	PIA1	PP2C induced by AVRRPM1	5.12402	0.00564829	6.50009	0
AT4G16430		basic helix-loop-helix (bHLH) DNA-binding superfamily protein	5.12402	0.00564829	6.50009	0
AT3G11910	UBP13	ubiquitin-specific protease 13	5.12089	0.00563461	6.48851	0
AT4G16280	FCA	RNA binding;abscisic acid binding	5.12089	0.00563461	6.48851	0
AT5G06160	ATO	splicing factor-related	5.12089	0.00563461	6.48851	0
AT5G15970	KIN2, COR6.6	stress-responsive protein (KIN2) / stress-induced protein (KIN2) / cold-responsive protein (COR6.6) / cold-regulated protein (COR6.6)	5.12089	0.00563461	6.48851	0
AT1G27595		CONTAINS InterPro DOMAIN/s: Symplekin tight junction protein C-terminal (InterPro:IPR022075); BEST Arabidopsis thaliana protein match is: HEAT repeat-containing protein (TAIR:AT5G01400.1); Has 593 Blast hits to 297 proteins in 111 species: Archae - 0; Bacteria - 3; Metazoa - 139; Fungi - 49; Plants - 57; Viruses - 0; Other Eukaryotes - 345 (source: NCBI BLink).	5.11776	0.00575986	6.47693	0
AT5G13860	ELC-Like	ELCH-like	5.11458	0.00603925	6.46535	0
AT2G36130		Cyclophilin-like peptidyl-prolyl cis-trans isomerase family protein	5.0958	0.00105075	17.3374	0.508576
AT4G17330	ATG2484-1, G2484-1	G2484-1 protein	5.05099	3.71535e-06	33.605	1.00323
AT5G49880	MAD1	mitotic checkpoint family protein	5.00944	0.0426694	5.98833	0
AT4G12610	RAP74, ATRAP74	transcription activators;DNA binding;RNA polymerase II transcription factors;catalytics;transcription initiation factors	5.00409	0.00925134	5.97675	0
AT1G79280	NUA, AtTPR (Tpr/NUA)	nuclear pore anchor	5.00057	0.00885647	5.96517	0
AT1G15780		unknown protein; BEST Arabidopsis thaliana protein match is: unknown protein (TAIR:AT2G10440.1); Has 103701 Blast hits to 43153 proteins in 1828 species: Archae - 30; Bacteria - 7385; Metazoa - 38639; Fungi - 11531; Plants - 7727; Viruses - 307; Other Eukaryotes - 38082 (source: NCBI BLink).	5.00057	0.00885647	5.96517	0
AT2G03150	emb1579	ATP/GTP-binding protein family	5.00057	0.00885647	5.96517	0
AT2G27285		Coiled-coil domain-containing protein 55 (DUF2040)	5.00057	0.00885647	5.96517	0
AT2G40630		Uncharacterised conserved protein (UCP030365)	5.00057	0.00885647	5.96517	0
AT5G19350		RNA-binding (RRM/RBD/RNP motifs) family protein	5.00057	0.00885647	5.96517	0
AT5G45600	GAS41, TAF14B	YEATS family protein	5.00057	0.00885647	5.96517	0
AT5G47430		DWNN domain, a CCHC-type zinc finger	5.00057	0.00885647	5.96517	0
AT4G15880	ESD4, ATESD4	Cysteine proteinases superfamily protein	4.9971	0.00872951	5.95359	0
AT1G17210	ATILP1, ILP1	IAP-like protein 1	4.9971	0.00872951	5.95359	0
AT1G69010	BIM2	BES1-interacting Myc-like protein 2	4.9971	0.00872951	5.95359	0
AT3G18790		FUNCTIONS IN: molecular_function unknown; INVOLVED IN: biological_process unknown; LOCATED IN: chloroplast; EXPRESSED IN: 22 plant structures; EXPRESSED DURING: 13 growth stages; CONTAINS InterPro DOMAIN/s: Isy1-like splicing (InterPro:IPR009360); Has 1147 Blast hits to 965 proteins in 236 species: Archae - 12; Bacteria - 13; Metazoa - 351; Fungi - 230; Plants - 49; Viruses - 9; Other Eukaryotes …	4.9971	0.00872951	5.95359	0
AT5G14530		Transducin/WD40 repeat-like superfamily protein	4.9971	0.00872951	5.95359	0
AT5G17510		unknown protein; BEST Arabidopsis thaliana protein match is: unknown protein (TAIR:AT3G03460.1); Has 1807 Blast hits to 1807 proteins in 277 species: Archae - 0; Bacteria - 0; Metazoa - 736; Fungi - 347; Plants - 385; Viruses - 0; Other Eukaryotes - 339 (source: NCBI BLink).	4.9971	0.00872951	5.95359	0
AT5G54900	ATRBP45A, RBP45A	RNA-binding protein 45A	4.9971	0.00872951	5.95359	0
AT1G72010		TCP family transcription factor	4.99363	0.00883324	5.94201	0
AT2G30105		CONTAINS InterPro DOMAIN/s: Leucine-rich repeat, typical subtype (InterPro:IPR003591), Leucine-rich repeat (InterPro:IPR001611), Ubiquitin (InterPro:IPR000626), Ubiquitin supergroup (InterPro:IPR019955); BEST Arabidopsis thaliana protein match is: Leucine-rich repeat (LRR) family protein (TAIR:AT5G07910.1).	4.99363	0.00883324	5.94201	0
AT3G06110	MKP2, ATMKP2, DSPTP1B	MAPK phosphatase 2	4.99363	0.00883324	5.94201	0
AT3G24870		Helicase/SANT-associated, DNA binding protein	4.8708	0.0388007	5.44183	0
AT1G20670		DNA-binding bromodomain-containing protein	4.86566	0.0146234	5.43025	0
AT4G32570	TIFY8	TIFY domain protein 8	4.86566	0.0146234	5.43025	0
AT5G07940		BEST Arabidopsis thaliana protein match is: dentin sialophosphoprotein-related (TAIR:AT5G07980.1); Has 1906 Blast hits to 1127 proteins in 203 species: Archae - 2; Bacteria - 210; Metazoa - 401; Fungi - 205; Plants - 136; Viruses - 0; Other Eukaryotes - 952 (source: NCBI BLink).	4.86566	0.0146234	5.43025	0
AT1G24290		AAA-type ATPase family protein	4.86175	0.0141983	5.41867	0
AT1G48950		C3HC zinc finger-like	4.86175	0.0141983	5.41867	0
AT2G43140		basic helix-loop-helix (bHLH) DNA-binding superfamily protein	4.86175	0.0141983	5.41867	0
AT3G05680	EMB2016	embryo defective 2016	4.86175	0.0141983	5.41867	0
AT4G04614		unknown protein; Has 35333 Blast hits to 34131 proteins in 2444 species: Archae - 798; Bacteria - 22429; Metazoa - 974; Fungi - 991; Plants - 531; Viruses - 0; Other Eukaryotes - 9610 (source: NCBI BLink).	4.86175	0.0141983	5.41867	0
AT1G25540	PFT1	phytochrome and flowering time regulatory protein (PFT1)	4.85787	0.014193	5.40709	0
AT1G27540		Protein of unknown function (DUF295)	4.85787	0.014193	5.40709	0
AT1G56220		Dormancy/auxin associated family protein	4.85787	0.014193	5.40709	0
AT1G70060	SNL4	SIN3-like 4	4.85787	0.014193	5.40709	0
AT2G19880		Nucleotide-diphospho-sugar transferases superfamily protein	4.85787	0.014193	5.40709	0
AT2G23760	BLH4, SAW2	BEL1-like homeodomain 4	4.85787	0.014193	5.40709	0
AT3G13200	EMB2769	Cwf15 / Cwc15 cell cycle control family protein	4.85787	0.014193	5.40709	0
AT3G49600	UBP26, SUP32, ATUBP26	ubiquitin-specific protease 26	4.85787	0.014193	5.40709	0
AT3G62330		Zinc knuckle (CCHC-type) family protein	4.85787	0.014193	5.40709	0
AT5G20170		RNA polymerase II transcription mediators	4.85787	0.014193	5.40709	0
AT1G30330	ARF6	auxin response factor 6	4.85398	0.0145791	5.39551	0
AT3G13570	SCL30A, At-SCL30A	SC35-like splicing factor 30A	4.85398	0.0145791	5.39551	0
AT5G42470		CONTAINS InterPro DOMAIN/s: Brain/reproductive organ-expressed protein (InterPro:IPR010358); Has 35333 Blast hits to 34131 proteins in 2444 species: Archae - 798; Bacteria - 22429; Metazoa - 974; Fungi - 991; Plants - 531; Viruses - 0; Other Eukaryotes - 9610 (source: NCBI BLink).	4.85398	0.0145791	5.39551	0
AT5G59830		unknown protein; BEST Arabidopsis thaliana protein match is: unknown protein (TAIR:AT5G13660.2); Has 174 Blast hits to 139 proteins in 16 species: Archae - 0; Bacteria - 0; Metazoa - 0; Fungi - 0; Plants - 172; Viruses - 0; Other Eukaryotes - 2 (source: NCBI BLink).	4.85398	0.0145791	5.39551	0
AT5G64610	HAM1	histone acetyltransferase of the MYST family 1	4.85398	0.0145791	5.39551	0
AT2G27170	TTN7, SMC3	Structural maintenance of chromosomes (SMC) family protein	4.72352	0.119017	4.90691	0
AT3G56720		unknown protein; Has 6239 Blast hits to 4635 proteins in 365 species: Archae - 6; Bacteria - 230; Metazoa - 3389; Fungi - 659; Plants - 656; Viruses - 13; Other Eukaryotes - 1286 (source: NCBI BLink).	4.71695	0.0252992	4.89533	0
AT1G71800	CSTF64	cleavage stimulating factor 64	4.71248	0.0240808	4.88375	0
AT1G79020		Enhancer of polycomb-like transcription factor protein	4.71248	0.0240808	4.88375	0
AT3G15970	Nup50b	NUP50 (Nucleoporin 50 kDa) protein	4.71248	0.0240808	4.88375	0
AT3G18140		Transducin/WD40 repeat-like superfamily protein	4.71248	0.0240808	4.88375	0
AT3G43240		ARID/BRIGHT DNA-binding domain-containing protein	4.71248	0.0240808	4.88375	0
AT3G54610	HAT1, GCN5, HAG1, HAC3, HAG01, BGT	histone acetyltransferase of the GNAT family 1	4.71248	0.0240808	4.88375	0
AT4G13460	SDG22, SUVH9, SET22	SU(VAR)3-9 homolog 9	4.71248	0.0240808	4.88375	0
AT4G32200	ASY2	DNA-binding HORMA family protein	4.71248	0.0240808	4.88375	0
AT5G38600		Proline-rich spliceosome-associated (PSP) family protein / zinc knuckle (CCHC-type) family protein	4.71248	0.0240808	4.88375	0
AT4G30780		unknown protein; BEST Arabidopsis thaliana protein match is: unknown protein (TAIR:AT2G24100.1); Has 109 Blast hits to 109 proteins in 18 species: Archae - 0; Bacteria - 0; Metazoa - 1; Fungi - 0; Plants - 95; Viruses - 0; Other Eukaryotes - 13 (source: NCBI BLink).	4.70807	0.0237484	4.87217	0
AT5G23880	EMB1265, CPSF100, ESP5, ATCPSF100	cleavage and polyadenylation specificity factor 100	4.70807	0.0237484	4.87217	0
AT5G26680		5'-3' exonuclease family protein	4.70807	0.0237484	4.87217	0
AT5G35330	MBD02, MBD2, ATMBD2	methyl-CPG-binding domain protein 02	4.70807	0.0237484	4.87217	0
AT1G24190	SIN3, ATSIN3, SNL3	SIN3-like 3	4.70367	0.0241005	4.86059	0
AT1G35460		basic helix-loop-helix (bHLH) DNA-binding superfamily protein	4.70367	0.0241005	4.86059	0
AT5G05100		Single-stranded nucleic acid binding R3H protein	4.70367	0.0241005	4.86059	0
AT2G13370	CHR5	chromatin remodeling 5	4.62479	0.0046679	12.4884	0.494651
AT1G62740	Hop2	stress-inducible protein, putative	4.56157	0.00598771	11.9651	0.508576
AT1G55325	GCT	RNA polymerase II transcription mediators	4.55273	0.121495	4.36041	0
AT5G20930	TSL	Protein kinase superfamily protein	4.55273	0.121495	4.36041	0
AT1G22020	SHM6	serine hydroxymethyltransferase 6	4.54611	0.0424879	4.34883	0
AT1G35780		unknown protein; BEST Arabidopsis thaliana protein match is: unknown protein (TAIR:AT1G78150.2); Has 145 Blast hits to 144 proteins in 16 species: Archae - 0; Bacteria - 0; Metazoa - 0; Fungi - 0; Plants - 145; Viruses - 0; Other Eukaryotes - 0 (source: NCBI BLink).	4.54611	0.0424879	4.34883	0
AT2G32950	COP1, ATCOP1, DET340, FUS1, EMB168	Transducin/WD40 repeat-like superfamily protein	4.54611	0.0424879	4.34883	0
AT1G01350		Zinc finger (CCCH-type/C3HC4-type RING finger) family protein	4.54101	0.0412247	4.33725	0
AT3G02890		RING/FYVE/PHD zinc finger superfamily protein	4.54101	0.0412247	4.33725	0
AT3G03140		Tudor/PWWP/MBT superfamily protein	4.54101	0.0412247	4.33725	0
AT3G07750		3'-5'-exoribonuclease family protein	4.54101	0.0412247	4.33725	0
AT4G00990		Transcription factor jumonji (jmjC) domain-containing protein	4.54101	0.0412247	4.33725	0
AT5G05970	NEDD1	Transducin/WD40 repeat-like superfamily protein	4.54101	0.0412247	4.33725	0
AT5G09620		Octicosapeptide/Phox/Bem1p family protein	4.54101	0.0412247	4.33725	0
AT5G12410		THUMP domain-containing protein	4.54101	0.0412247	4.33725	0
AT5G24460		unknown protein; INVOLVED IN: biological_process unknown; LOCATED IN: cell wall; EXPRESSED IN: 24 plant structures; EXPRESSED DURING: 15 growth stages; Has 1807 Blast hits to 1807 proteins in 277 species: Archae - 0; Bacteria - 0; Metazoa - 736; Fungi - 347; Plants - 385; Viruses - 0; Other Eukaryotes - 339 (source: NCBI BLink).	4.54101	0.0412247	4.33725	0
AT1G78650	POLD3	DNA-directed DNA polymerases	4.53595	0.0413119	4.32567	0
AT3G18640		Zinc finger C-x8-C-x5-C-x3-H type family protein	4.53595	0.0413119	4.32567	0
AT3G61860	ATRSP31, RSP31, At-RS31, RS31	RNA-binding (RRM/RBD/RNP motifs) family protein	4.53595	0.0413119	4.32567	0
AT4G32285		ENTH/ANTH/VHS superfamily protein	4.53595	0.0413119	4.32567	0
AT5G28050		Cytidine/deoxycytidylate deaminase family protein	4.53595	0.0413119	4.32567	0
AT1G20960	emb1507	U5 small nuclear ribonucleoprotein helicase, putative	4.43151	5.34314e-10	54.6521	2.48718
AT1G20110		RING/FYVE/PHD zinc finger superfamily protein	4.3984	3.18547e-08	42.7565	2.00645
AT3G01540	DRH1, ATDRH1	DEAD box RNA helicase 1	4.39334	1.79825e-06	31.9655	1.5118
AT2G46510	ATAIB, AIB	ABA-inducible BHLH-type transcription factor	4.35824	0.0777469	3.81391	0
AT3G60830	ATARP7, ARP7	actin-related protein 7	4.35824	0.0777469	3.81391	0
AT5G18960	FRS12	FAR1-related sequence 12	4.35824	0.0777469	3.81391	0
AT1G43700	VIP1, SUE3	VIRE2-interacting protein 1	4.35222	0.0735342	3.80233	0
AT1G60080		3'-5'-exoribonuclease family protein	4.35222	0.0735342	3.80233	0
AT1G61040	VIP5	plus-3 domain-containing protein	4.35222	0.0735342	3.80233	0
AT1G73350		unknown protein; FUNCTIONS IN: molecular_function unknown; INVOLVED IN: biological_process unknown; LOCATED IN: nucleus; EXPRESSED IN: 25 plant structures; EXPRESSED DURING: 15 growth stages; Has 46 Blast hits to 46 proteins in 19 species: Archae - 0; Bacteria - 0; Metazoa - 3; Fungi - 3; Plants - 36; Viruses - 0; Other Eukaryotes - 4 (source: NCBI BLink).	4.35222	0.0735342	3.80233	0
AT2G03750		P-loop containing nucleoside triphosphate hydrolases superfamily protein	4.35222	0.0735342	3.80233	0
AT2G21230		Basic-leucine zipper (bZIP) transcription factor family protein	4.35222	0.0735342	3.80233	0
AT2G26430	RCY1, ATRCY1	arginine-rich cyclin 1	4.35222	0.0735342	3.80233	0
AT4G16330		2-oxoglutarate (2OG) and Fe(II)-dependent oxygenase superfamily protein	4.35222	0.0735342	3.80233	0
AT5G08130	BIM1	basic helix-loop-helix (bHLH) DNA-binding superfamily protein	4.35222	0.0735342	3.80233	0
AT5G48160	OBE2	Protein of unknown function (DUF1423)	4.35222	0.0735342	3.80233	0
AT5G54260	MRE11, ATMRE11	DNA repair and meiosis protein (Mre11)	4.35222	0.0735342	3.80233	0
AT1G01260		basic helix-loop-helix (bHLH) DNA-binding superfamily protein	4.34628	0.0726907	3.79075	0
AT1G06650		2-oxoglutarate (2OG) and Fe(II)-dependent oxygenase superfamily protein	4.34628	0.0726907	3.79075	0
AT1G13690	ATE1	ATPase E1	4.34628	0.0726907	3.79075	0
AT1G21700	ATSWI3C, CHB4, SWI3C	SWITCH/sucrose nonfermenting 3C	4.34628	0.0726907	3.79075	0
AT1G27900		RNA helicase family protein	4.34628	0.0726907	3.79075	0
AT1G32360		Zinc finger (CCCH-type) family protein	4.34628	0.0726907	3.79075	0
AT1G43690		ubiquitin interaction motif-containing protein	4.34628	0.0726907	3.79075	0
AT2G38710		AMMECR1 family	4.34628	0.0726907	3.79075	0
AT3G26640	LWD2	Transducin/WD40 repeat-like superfamily protein	4.34628	0.0726907	3.79075	0
AT3G54500		BEST Arabidopsis thaliana protein match is: dentin sialophosphoprotein-related (TAIR:AT5G64170.1); Has 183 Blast hits to 175 proteins in 44 species: Archae - 0; Bacteria - 4; Metazoa - 38; Fungi - 11; Plants - 120; Viruses - 0; Other Eukaryotes - 10 (source: NCBI BLink).	4.34628	0.0726907	3.79075	0
AT3G57890		Tubulin binding cofactor C domain-containing protein	4.34628	0.0726907	3.79075	0
AT4G20400	JMJ14, PKDM7B	JUMONJI 14	4.34628	0.0726907	3.79075	0
AT5G62000	ARF2, ARF1-BP, HSS, ORE14	auxin response factor 2	4.34628	0.0726907	3.79075	0
AT1G19220	ARF19, IAA22, ARF11	auxin response factor 19	4.34033	0.0739364	3.77917	0
AT3G02920	RPA32B, ATRPA32B	Replication protein A, subunit RPA32	4.34033	0.0739364	3.77917	0
AT3G06820	BRCC36B, AtBRCC36B	Mov34/MPN/PAD-1 family protein	4.34033	0.0739364	3.77917	0
AT3G29390	RIK	RS2-interacting KH protein	4.34033	0.0739364	3.77917	0
AT5G22040		unknown protein; Has 30201 Blast hits to 17322 proteins in 780 species: Archae - 12; Bacteria - 1396; Metazoa - 17338; Fungi - 3422; Plants - 5037; Viruses - 0; Other Eukaryotes - 2996 (source: NCBI BLink).	4.34033	0.0739364	3.77917	0
AT5G23080	TGH	SWAP (Suppressor-of-White-APricot)/surp domain-containing protein	4.34033	0.0739364	3.77917	0
AT5G44800	CHR4, PKR1	chromatin remodeling 4	4.34033	0.0739364	3.77917	0
AT5G51280		DEAD-box protein abstrakt, putative	4.34033	0.0739364	3.77917	0
AT5G51410		LUC7 N_terminus domain-containing protein	4.34033	0.0739364	3.77917	0
AT5G52890		AT hook motif-containing protein	4.34033	0.0739364	3.77917	0
AT3G50670	U1-70K, U1SNRNP	U1 small nuclear ribonucleoprotein-70K	4.33433	0.0773232	3.76759	0
AT5G46070	GBPL3	Guanylate-binding family protein	4.24788	1.13973e-27	221.248	11.4884
AT5G46210	CUL4, ATCUL4	cullin4	4.23919	5.05261e-06	28.6865	1.48395
AT5G13010	EMB3011	RNA helicase family protein	4.22395	0.000248283	18.9422	1.00323
AT1G80070	SUS2, EMB33, EMB177, EMB14	Pre-mRNA-processing-splicing factor	4.2176	5.72321e-09	47.117	2.48718
AT1G79430	APL, WDY	Homeodomain-like superfamily protein	4.13516	0.133405	3.26741	0
AT2G28290	SYD, CHR3	P-loop containing nucleoside triphosphate hydrolases superfamily protein	4.13516	0.133405	3.26741	0
AT3G14180		sequence-specific DNA binding transcription factors	4.13516	0.133405	3.26741	0
AT5G41880	POLA3, POLA4	DNA primases;DNA primases	4.13516	0.133405	3.26741	0
AT5G56900		CwfJ-like family protein / zinc finger (CCCH-type) family protein	4.13516	0.133405	3.26741	0
AT1G17130		Family of unknown function (DUF572)	4.12803	0.129637	3.25583	0
AT1G19860		Zinc finger C-x8-C-x5-C-x3-H type family protein	4.12803	0.129637	3.25583	0
AT1G29220		transcriptional regulator family protein	4.12803	0.129637	3.25583	0
AT1G77320	MEI1	transcription coactivators	4.12803	0.129637	3.25583	0
AT4G00450	CRP, CCT	RNA polymerase II transcription mediators	4.12803	0.129637	3.25583	0
AT4G23860		PHD finger protein-related	4.12803	0.129637	3.25583	0
AT5G24840		tRNA (guanine-N-7) methyltransferase	4.12803	0.129637	3.25583	0
AT5G25520		SPOC domain / Transcription elongation factor S-II protein	4.12803	0.129637	3.25583	0
AT5G43630	TZP	zinc knuckle (CCHC-type) family protein	4.12803	0.129637	3.25583	0
AT5G49160	MET1, MET2, METI, DDM2, DMT01, DMT1	methyltransferase 1	4.12803	0.129637	3.25583	0
AT5G58470	TAF15b	TBP-associated factor 15B	4.12803	0.129637	3.25583	0
AT5G60410	ATSIZ1, SIZ1	DNA-binding protein with MIZ/SP-RING zinc finger, PHD-finger and SAP domain	4.12803	0.129637	3.25583	0
AT2G03070	MED8	mediator subunit 8	4.12092	0.130463	3.24425	0
AT2G41620	Nup93a	Nucleoporin interacting component (Nup93/Nic96-like) family protein	4.12092	0.130463	3.24425	0
AT1G04000		unknown protein; BEST Arabidopsis thaliana protein match is: unknown protein (TAIR:AT5G44060.1); Has 62 Blast hits to 62 proteins in 10 species: Archae - 0; Bacteria - 0; Metazoa - 0; Fungi - 0; Plants - 62; Viruses - 0; Other Eukaryotes - 0 (source: NCBI BLink).	4.12092	0.130463	3.24425	0
AT1G16470	PAB1	proteasome subunit PAB1	4.12092	0.130463	3.24425	0
AT1G19880		Regulator of chromosome condensation (RCC1) family protein	4.12092	0.130463	3.24425	0
AT1G32130	IWS1, ATIWS1	Transcription elongation factor (TFIIS) family protein	4.12092	0.130463	3.24425	0
AT1G58100		TCP family transcription factor	4.12092	0.130463	3.24425	0
AT1G80940		unknown protein; Has 30201 Blast hits to 17322 proteins in 780 species: Archae - 12; Bacteria - 1396; Metazoa - 17338; Fungi - 3422; Plants - 5037; Viruses - 0; Other Eukaryotes - 2996 (source: NCBI BLink).	4.12092	0.130463	3.24425	0
AT2G17560	HMGB4, NFD4, NFD04	high mobility group B4	4.12092	0.130463	3.24425	0
AT3G54620	ATBZIP25, BZO2H4, BZIP25	basic leucine zipper 25	4.12092	0.130463	3.24425	0
AT4G27450		Aluminium induced protein with YGL and LRDR motifs	4.12092	0.130463	3.24425	0
AT4G32690	GLB3, ATGLB3	hemoglobin 3	4.12092	0.130463	3.24425	0
AT4G36730	GBF1	G-box binding factor 1	4.12092	0.130463	3.24425	0
AT4G38930	UFD1C	Ubiquitin fusion degradation UFD1 family protein	4.12092	0.130463	3.24425	0
AT5G07970		dentin sialophosphoprotein-related	4.12092	0.130463	3.24425	0
AT5G44200	CBP20, ATCBP20	CAP-binding protein 20	4.12092	0.130463	3.24425	0
AT4G02450		HSP20-like chaperones superfamily protein	4.11376	0.134522	3.23268	0
AT5G15960	KIN1	stress-responsive protein (KIN1) / stress-induced protein (KIN1)	4.11376	0.134522	3.23268	0
AT3G08780		unknown protein; FUNCTIONS IN: molecular_function unknown; INVOLVED IN: biological_process unknown; LOCATED IN: cellular_component unknown; EXPRESSED IN: male gametophyte, cultured cell; EXPRESSED DURING: L mature pollen stage, M germinated pollen stage; Has 129 Blast hits to 129 proteins in 38 species: Archae - 0; Bacteria - 0; Metazoa - 96; Fungi - 0; Plants - 31; Viruses - 0; Other Eukaryotes …	4.09453	0.0171194	8.65134	0.494651
AT3G62310		RNA helicase family protein	4.07748	2.08718e-08	42.7565	2.48718
AT5G67530	ATPUB49, PUB49	plant U-box 49	4.03246	1.86416e-05	24.8726	1.49788
AT3G12640		RNA binding (RRM/RBD/RNP motifs) family protein	4.00269	0.0209779	8.11643	0.494651
AT1G73720	SMU1	transducin family protein / WD-40 repeat family protein	4.00066	8.70196e-07	32.4541	2.00645
AT3G03340	UNE6	LUC7 related protein	3.99544	0.0219798	8.08169	0.494651
AT3G06480		DEAD box RNA helicase family protein	3.95533	0.000941903	15.7211	1.00323
AT5G35910		Polynucleotidyl transferase, ribonuclease H fold protein with HRDC domain	3.90277	2.05609e-06	30.326	2.00645
AT1G13020	EIF4B2	eukaryotic initiation factor 4B2	3.90155	0.0260084	7.58151	0.508576
AT2G06210	ELF8, VIP6	binding	3.88105	0.421413	2.73249	0
AT1G11760	MED32	MED32; Has 41 Blast hits to 40 proteins in 14 species: Archae - 0; Bacteria - 0; Metazoa - 0; Fungi - 0; Plants - 41; Viruses - 0; Other Eukaryotes - 0 (source: NCBI BLink).	3.8711	0.239618	2.72091	0
AT2G05120	Nup133	Nucleoporin, Nup133/Nup155-like	3.8711	0.239618	2.72091	0
AT5G05680	MOS7 (Nup88)	nuclear pore complex protein-related	3.8711	0.239618	2.72091	0
AT3G27320		alpha/beta-Hydrolases superfamily protein	3.8711	0.239618	2.72091	0
AT4G15410	PUX5	serine/threonine protein phosphatase 2A 55 kDa regulatory subunit B prime gamma	3.8711	0.239618	2.72091	0
AT4G18130	PHYE	phytochrome E	3.8711	0.239618	2.72091	0
AT3G16310	Nup35	mitotic phosphoprotein N' end (MPPN) family protein	3.8623	0.238711	2.70933	0
AT1G02140	MEE63, MAGO, HAP1	mago nashi family protein	3.8623	0.238711	2.70933	0
AT1G04400	CRY2, FHA, AT-PHH1, PHH1, ATCRY2	cryptochrome 2	3.8623	0.238711	2.70933	0
AT1G21500		unknown protein; Has 29 Blast hits to 29 proteins in 12 species: Archae - 0; Bacteria - 0; Metazoa - 0; Fungi - 2; Plants - 27; Viruses - 0; Other Eukaryotes - 0 (source: NCBI BLink).	3.8623	0.238711	2.70933	0
AT1G28200	FIP1	FH interacting protein 1	3.8623	0.238711	2.70933	0
AT1G54490	AIN1, EIN5, XRN4, ATXRN4	exoribonuclease 4	3.8623	0.238711	2.70933	0
AT1G56440	TPR5	Tetratricopeptide repeat (TPR)-like superfamily protein	3.8623	0.238711	2.70933	0
AT2G27970	CKS2	CDK-subunit 2	3.8623	0.238711	2.70933	0
AT2G33835	FES1	Zinc finger C-x8-C-x5-C-x3-H type family protein	3.8623	0.238711	2.70933	0
AT2G42280		basic helix-loop-helix (bHLH) DNA-binding superfamily protein	3.8623	0.238711	2.70933	0
AT3G07100	ERMO2, SEC24A	Sec23/Sec24 protein transport family protein	3.8623	0.238711	2.70933	0
AT3G14890		phosphoesterase	3.8623	0.238711	2.70933	0
AT3G18380		sequence-specific DNA binding transcription factors;sequence-specific DNA binding	3.8623	0.238711	2.70933	0
AT4G09180		basic helix-loop-helix (bHLH) DNA-binding superfamily protein	3.8623	0.238711	2.70933	0
AT4G37210		Tetratricopeptide repeat (TPR)-like superfamily protein	3.8623	0.238711	2.70933	0
AT4G37300	MEE59	maternal effect embryo arrest 59	3.8623	0.238711	2.70933	0
AT4G39860		unknown protein; BEST Arabidopsis thaliana protein match is: unknown protein (TAIR:AT2G22270.1); Has 152 Blast hits to 146 proteins in 19 species: Archae - 0; Bacteria - 0; Metazoa - 0; Fungi - 2; Plants - 146; Viruses - 0; Other Eukaryotes - 4 (source: NCBI BLink).	3.8623	0.238711	2.70933	0
AT5G02770		unknown protein; Has 469 Blast hits to 336 proteins in 126 species: Archae - 0; Bacteria - 54; Metazoa - 249; Fungi - 22; Plants - 47; Viruses - 0; Other Eukaryotes - 97 (source: NCBI BLink).	3.8623	0.238711	2.70933	0
AT5G09390		CD2-binding protein-related	3.8623	0.238711	2.70933	0
AT5G22750	RAD5	DNA/RNA helicase protein	3.8623	0.238711	2.70933	0
AT5G45690		Protein of unknown function (DUF1264)	3.8623	0.238711	2.70933	0
AT1G58270	ZW9	TRAF-like family protein	3.85345	0.243154	2.69776	0
AT1G61730		DNA-binding storekeeper protein-related transcriptional regulator	3.85345	0.243154	2.69776	0
AT1G75600		Histone superfamily protein	3.85345	0.243154	2.69776	0
AT2G06530	VPS2.1	SNF7 family protein	3.85345	0.243154	2.69776	0
AT2G21270	UFD1 (UFD1B)	ubiquitin fusion degradation 1	3.85345	0.243154	2.69776	0
AT2G44950	RDO4, HUB1	histone mono-ubiquitination 1	3.85345	0.243154	2.69776	0
AT3G12380	ATARP5, ARP5	actin-related protein 5	3.85345	0.243154	2.69776	0
AT4G25660		PPPDE putative thiol peptidase family protein	3.85345	0.243154	2.69776	0
AT4G27150	SESA2, AT2S2	seed storage albumin 2	3.85345	0.243154	2.69776	0
AT4G32960		unknown protein; BEST Arabidopsis thaliana protein match is: unknown protein (TAIR:AT4G32970.1); Has 106 Blast hits to 106 proteins in 39 species: Archae - 0; Bacteria - 0; Metazoa - 62; Fungi - 0; Plants - 37; Viruses - 0; Other Eukaryotes - 7 (source: NCBI BLink).	3.85345	0.243154	2.69776	0
AT5G22330	ATTIP49A, RIN1	P-loop containing nucleoside triphosphate hydrolases superfamily protein	3.85345	0.243154	2.69776	0
AT5G63670	SPT42	SPT4 homolog 2	3.85345	0.243154	2.69776	0
AT3G59770	SAC9	sacI homology domain-containing protein / WW domain-containing protein	3.79333	0.0323892	7.03501	0.508576
AT1G77180	SKIP	chromatin protein family	3.73615	3.66955e-08	40.5242	3.00968
AT1G79350	EMB1135	RING/FYVE/PHD zinc finger superfamily protein	3.68282	0.0410725	6.50009	0.494651
AT3G04680	CLPS3	CLP-similar protein 3	3.6798	0.0410303	6.48851	0.494651
AT1G24300		GYF domain-containing protein	3.67933	0.0411391	6.50009	0.508576
AT5G14610		DEAD box RNA helicase family protein	3.63997	0.000236321	18.9653	1.5118
AT5G08450		CONTAINS InterPro DOMAIN/s: Histone deacetylation protein Rxt3 (InterPro:IPR013951); Has 34444 Blast hits to 20801 proteins in 1175 species: Archae - 64; Bacteria - 2390; Metazoa - 15568; Fungi - 3729; Plants - 1886; Viruses - 208; Other Eukaryotes - 10599 (source: NCBI BLink).	3.59402	0.0002894	18.3725	1.5118
AT2G40650		PRP38 family protein	3.58658	2.26794e-05	24.3377	1.99253
AT4G38600	KAK, UPL3	HEAT repeat ;HECT-domain (ubiquitin-transferase)	3.56284	0.0547792	5.97675	0.494651
AT5G65540		unknown protein; Has 6825 Blast hits to 3811 proteins in 289 species: Archae - 0; Bacteria - 184; Metazoa - 2139; Fungi - 760; Plants - 816; Viruses - 52; Other Eukaryotes - 2874 (source: NCBI BLink).	3.56284	0.0547792	5.97675	0.494651
AT1G07670	ATECA4, ECA4	endomembrane-type CA-ATPase 4	3.55874	0.430362	2.18599	0
AT1G66200	ATGSR2, GSR2, GLN1;2	glutamine synthase clone F11	3.55874	0.430362	2.18599	0
AT3G07740	ADA2A, ATADA2A, HAC10, HXA02, HXA2	homolog of yeast ADA2 2A	3.55874	0.430362	2.18599	0
AT5G17440		LUC7 related protein	3.54944	0.0545577	5.93043	0.494651
AT1G54140	TAFII21, TAF9	TATA binding protein associated factor 21kDa subunit	3.54724	0.389534	2.17442	0
AT1G55540	emb1011 (Nup214)	Nuclear pore complex protein	3.54724	0.389534	2.17442	0
AT1G75410	BLH3	BEL1-like homeodomain 3	3.54724	0.389534	2.17442	0
AT2G18410		FUNCTIONS IN: molecular_function unknown; INVOLVED IN: biological_process unknown; LOCATED IN: cellular_component unknown; EXPRESSED IN: 22 plant structures; EXPRESSED DURING: 13 growth stages; CONTAINS InterPro DOMAIN/s: Histone acetylation protein 2 (InterPro:IPR019519); Has 35333 Blast hits to 34131 proteins in 2444 species: Archae - 798; Bacteria - 22429; Metazoa - 974; Fungi - 991; Plants - …	3.54724	0.389534	2.17442	0
AT2G25355		PNAS-3 related	3.54724	0.389534	2.17442	0
AT2G44230		Plant protein of unknown function (DUF946)	3.54724	0.389534	2.17442	0
AT3G09180		CONTAINS InterPro DOMAIN/s: Mediator complex subunit Med27 (InterPro:IPR021627); Has 112 Blast hits to 112 proteins in 38 species: Archae - 0; Bacteria - 0; Metazoa - 79; Fungi - 0; Plants - 23; Viruses - 0; Other Eukaryotes - 10 (source: NCBI BLink).	3.54724	0.389534	2.17442	0
AT4G00830		RNA-binding (RRM/RBD/RNP motifs) family protein	3.54724	0.389534	2.17442	0
AT4G05000	VPS28-2	Vacuolar protein sorting-associated protein VPS28 family protein	3.54724	0.389534	2.17442	0
AT4G24970		Histidine kinase-, DNA gyrase B-, and HSP90-like ATPase family protein	3.54724	0.389534	2.17442	0
AT4G31160	DCAF1	DDB1-CUL4 associated factor 1	3.54724	0.389534	2.17442	0
AT4G33400		Vacuolar import/degradation, Vid27-related protein	3.54724	0.389534	2.17442	0
AT5G11430		SPOC domain / Transcription elongation factor S-II protein	3.54724	0.389534	2.17442	0
AT5G15570		Bromodomain transcription factor	3.54724	0.389534	2.17442	0
AT5G18110	NCBP	novel cap-binding protein	3.54724	0.389534	2.17442	0
AT5G38890		Nucleic acid-binding, OB-fold-like protein	3.54724	0.389534	2.17442	0
AT5G55670		RNA-binding (RRM/RBD/RNP motifs) family protein	3.54724	0.389534	2.17442	0
AT5G64160		unknown protein; FUNCTIONS IN: molecular_function unknown; INVOLVED IN: biological_process unknown; LOCATED IN: cellular_component unknown; EXPRESSED IN: 24 plant structures; EXPRESSED DURING: 15 growth stages; Has 30201 Blast hits to 17322 proteins in 780 species: Archae - 12; Bacteria - 1396; Metazoa - 17338; Fungi - 3422; Plants - 5037; Viruses - 0; Other Eukaryotes - 2996 (source: NCBI BLink).	3.54724	0.389534	2.17442	0
AT5G67630		P-loop containing nucleoside triphosphate hydrolases superfamily protein	3.54724	0.389534	2.17442	0
AT1G01470	LEA14, LSR3	Late embryogenesis abundant protein	3.53594	0.391359	2.16284	0
AT1G01730		unknown protein; FUNCTIONS IN: molecular_function unknown; INVOLVED IN: biological_process unknown; LOCATED IN: chloroplast; EXPRESSED IN: 23 plant structures; EXPRESSED DURING: 13 growth stages; Has 42 Blast hits to 42 proteins in 17 species: Archae - 0; Bacteria - 2; Metazoa - 5; Fungi - 1; Plants - 34; Viruses - 0; Other Eukaryotes - 0 (source: NCBI BLink).	3.53594	0.391359	2.16284	0
AT1G06570	PDS1, HPD	phytoene desaturation 1	3.53594	0.391359	2.16284	0
AT1G11580	ATPMEPCRA, PMEPCRA	methylesterase PCR A	3.53594	0.391359	2.16284	0
AT1G16810		unknown protein; CONTAINS InterPro DOMAIN/s: Protein of unknown function DUF1754, eukaryotic (InterPro:IPR013865); Has 395 Blast hits to 394 proteins in 162 species: Archae - 0; Bacteria - 0; Metazoa - 181; Fungi - 91; Plants - 65; Viruses - 0; Other Eukaryotes - 58 (source: NCBI BLink).	3.53594	0.391359	2.16284	0
AT1G28330	DRM1, DYL1	dormancy-associated protein-like 1	3.53594	0.391359	2.16284	0
AT1G49590		C2H2 and C2HC zinc fingers superfamily protein	3.53594	0.391359	2.16284	0
AT2G27040	AGO4, OCP11	Argonaute family protein	3.53594	0.391359	2.16284	0
AT3G02160		Bromodomain transcription factor	3.53594	0.391359	2.16284	0
AT3G10060		FKBP-like peptidyl-prolyl cis-trans isomerase family protein	3.53594	0.391359	2.16284	0
AT3G12480	NF-YC11	nuclear factor Y, subunit C11	3.53594	0.391359	2.16284	0
AT3G19420	ATPEN2, PEN2	PTEN 2	3.53594	0.391359	2.16284	0
AT3G20630	UBP14, TTN6, ATUBP14, PER1	ubiquitin-specific protease 14	3.53594	0.391359	2.16284	0
AT3G28920	AtHB34, HB34, ZHD9	homeobox protein 34	3.53594	0.391359	2.16284	0
AT3G47620	AtTCP14, TCP14	TEOSINTE BRANCHED, cycloidea and PCF (TCP) 14	3.53594	0.391359	2.16284	0
AT3G61220		NAD(P)-binding Rossmann-fold superfamily protein	3.53594	0.391359	2.16284	0
AT3G61620	RRP41	3'-5'-exoribonuclease family protein	3.53594	0.391359	2.16284	0
AT4G03250		Homeodomain-like superfamily protein	3.53594	0.391359	2.16284	0
AT4G20410	GSNAP, GAMMA-SNAP	gamma-soluble NSF attachment protein	3.53594	0.391359	2.16284	0
AT4G28610	PHR1, AtPHR1	phosphate starvation response 1	3.53594	0.391359	2.16284	0
AT4G36870	BLH2, SAW1	BEL1-like homeodomain 2	3.53594	0.391359	2.16284	0
AT5G03380		Heavy metal transport/detoxification superfamily protein	3.53594	0.391359	2.16284	0
AT5G05610	AL1	alfin-like 1	3.53594	0.391359	2.16284	0
AT5G10780		CONTAINS InterPro DOMAIN/s: Uncharacterised conserved protein UCP017207, transmembrane protein 85 (InterPro:IPR016687), Protein of unknown function DUF1077 (InterPro:IPR009445); Has 30201 Blast hits to 17322 proteins in 780 species: Archae - 12; Bacteria - 1396; Metazoa - 17338; Fungi - 3422; Plants - 5037; Viruses - 0; Other Eukaryotes - 2996 (source: NCBI BLink).	3.53594	0.391359	2.16284	0
AT5G39590		TLD-domain containing nucleolar protein	3.53594	0.391359	2.16284	0
AT5G57710		Double Clp-N motif-containing P-loop nucleoside triphosphate hydrolases superfamily protein	3.53594	0.391359	2.16284	0
AT5G61150	VIP4	leo1-like family protein	3.53594	0.391359	2.16284	0
AT5G64730		Transducin/WD40 repeat-like superfamily protein	3.53594	0.391359	2.16284	0
AT1G16610	SR45, RNPS1	arginine/serine-rich 45	3.52453	0.39868	2.15126	0
AT2G16365		F-box family protein	3.52453	0.39868	2.15126	0
AT2G41900		CCCH-type zinc finger protein with ARM repeat domain	3.52453	0.39868	2.15126	0
AT3G15010		RNA-binding (RRM/RBD/RNP motifs) family protein	3.52453	0.39868	2.15126	0
AT4G13290	CYP71A19	cytochrome P450, family 71, subfamily A, polypeptide 19	3.52453	0.39868	2.15126	0
AT5G44060		unknown protein; BEST Arabidopsis thaliana protein match is: unknown protein (TAIR:AT1G04000.1); Has 1807 Blast hits to 1807 proteins in 277 species: Archae - 0; Bacteria - 0; Metazoa - 736; Fungi - 347; Plants - 385; Viruses - 0; Other Eukaryotes - 339 (source: NCBI BLink).	3.52453	0.39868	2.15126	0
AT1G65440	GTB1	global transcription factor group B1	3.42079	0.070899	5.41867	0.494651
AT3G54760		dentin sialophosphoprotein-related	3.42079	0.070899	5.41867	0.494651
AT1G70180		Sterile alpha motif (SAM) domain-containing protein	3.41709	0.0708987	5.40709	0.494651
AT2G47250		RNA helicase family protein	3.41597	9.43482e-07	32.4425	2.99575
AT1G10580		Transducin/WD40 repeat-like superfamily protein	3.34215	0.0106884	10.2793	1.00323
AT1G13930		Involved in response to salt stress. Knockout mutants are hypersensitive to salt stress.	3.30482	0.000170518	20.0352	2.00645
AT2G44160	MTHFR2	methylenetetrahydrofolate reductase 2	3.30148	0.000168524	19.9889	2.00645
AT1G09760	U2A'	U2 small nuclear ribonucleoprotein A	3.2674	0.0961127	4.87217	0.494651
AT5G38840		SMAD/FHA domain-containing protein	3.26322	0.0139029	9.73276	1.00323
AT2G25170	PKL, GYM, CHD3, CHR6, SSL2	chromatin remodeling factor CHD3 (PICKLE)	3.26249	0.09623	4.87217	0.508576
AT5G25080		Sas10/Utp3/C1D family	3.26249	0.09623	4.87217	0.508576
AT1G31220		Formyl transferase	3.14353	0.517369	1.6395	0
AT1G51450	TRO	TRAUCO	3.14353	0.517369	1.6395	0
AT1G63160	RFC2	replication factor C 2	3.14353	0.517369	1.6395	0
AT1G72320	APUM23, PUM23	pumilio 23	3.14353	0.517369	1.6395	0
AT2G27140		HSP20-like chaperones superfamily protein	3.14353	0.517369	1.6395	0
AT3G06810	IBR3	acyl-CoA dehydrogenase-related	3.14353	0.517369	1.6395	0
AT3G10760		Homeodomain-like superfamily protein	3.14353	0.517369	1.6395	0
AT3G12300		unknown protein; FUNCTIONS IN: molecular_function unknown; INVOLVED IN: biological_process unknown; LOCATED IN: endomembrane system; EXPRESSED IN: 23 plant structures; EXPRESSED DURING: 15 growth stages; CONTAINS InterPro DOMAIN/s: Protein of unknown function DUF667 (InterPro:IPR007714); Has 373 Blast hits to 371 proteins in 116 species: Archae - 0; Bacteria - 0; Metazoa - 213; Fungi - 4; Plants …	3.14353	0.517369	1.6395	0
AT3G21350	MED6	RNA polymerase transcriptional regulation mediator-related	3.14353	0.517369	1.6395	0
AT3G63500		Protein of unknown function (DUF1423)	3.14353	0.517369	1.6395	0
AT4G35800	NRPB1, RPB1, RNA_POL_II_LSRNA_POL_II_LS, RNA_POL_II_LS	RNA polymerase II large subunit	3.14353	0.517369	1.6395	0
AT5G04430	BTR1, BTR1S	binding to TOMV RNA 1L (long form)	3.14353	0.517369	1.6395	0
AT1G02080		transcription regulators	3.12841	0.49429	1.62792	0
AT1G03110	TRM82, AtTRM82	Transducin/WD40 repeat-like superfamily protein	3.12841	0.49429	1.62792	0
AT1G03360	ATRRP4, RRP4	ribosomal RNA processing 4	3.12841	0.49429	1.62792	0
AT1G07530	SCL14, ATGRAS2, GRAS2	SCARECROW-like 14	3.12841	0.49429	1.62792	0
AT1G09800		Pseudouridine synthase family protein	3.12841	0.49429	1.62792	0
AT1G14850	NUP155	nucleoporin 155	3.12841	0.49429	1.62792	0
AT1G27660		basic helix-loop-helix (bHLH) DNA-binding superfamily protein	3.12841	0.49429	1.62792	0
AT1G52730		Transducin/WD40 repeat-like superfamily protein	3.12841	0.49429	1.62792	0
AT1G54390	ING2	PHD finger protein-related	3.12841	0.49429	1.62792	0
AT1G55250	HUB2	histone mono-ubiquitination 2	3.12841	0.49429	1.62792	0
AT1G58220		Homeodomain-like superfamily protein	3.12841	0.49429	1.62792	0
AT1G72740		Homeodomain-like/winged-helix DNA-binding family protein	3.12841	0.49429	1.62792	0
AT1G79880		RNA recognition motif (RRM)-containing protein	3.12841	0.49429	1.62792	0
AT2G22370		unknown protein; Has 127 Blast hits to 127 proteins in 48 species: Archae - 0; Bacteria - 0; Metazoa - 87; Fungi - 0; Plants - 39; Viruses - 0; Other Eukaryotes - 1 (source: NCBI BLink).	3.12841	0.49429	1.62792	0
AT2G23930	SNRNP-G	probable small nuclear ribonucleoprotein G	3.12841	0.49429	1.62792	0
AT2G24100		unknown protein; BEST Arabidopsis thaliana protein match is: unknown protein (TAIR:AT4G30780.1); Has 101 Blast hits to 101 proteins in 16 species: Archae - 0; Bacteria - 0; Metazoa - 0; Fungi - 0; Plants - 95; Viruses - 0; Other Eukaryotes - 6 (source: NCBI BLink).	3.12841	0.49429	1.62792	0
AT2G25070		Protein phosphatase 2C family protein	3.12841	0.49429	1.62792	0
AT2G35940	BLH1, EDA29	BEL1-like homeodomain 1	3.12841	0.49429	1.62792	0
AT2G37690		phosphoribosylaminoimidazole carboxylase, putative / AIR carboxylase, putative	3.12841	0.49429	1.62792	0
AT2G40930	UBP5, ATUBP5, PDE323	ubiquitin-specific protease 5	3.12841	0.49429	1.62792	0
AT2G42120	POLD2	DNA polymerase delta small subunit	3.12841	0.49429	1.62792	0
AT2G45000	EMB2766 (Nup62)	structural constituent of nuclear pore	3.12841	0.49429	1.62792	0
AT3G01160		FUNCTIONS IN: molecular_function unknown; INVOLVED IN: biological_process unknown; LOCATED IN: cytosol, nucleus; EXPRESSED IN: 22 plant structures; EXPRESSED DURING: 13 growth stages; CONTAINS InterPro DOMAIN/s: NUC153 (InterPro:IPR012580); Has 36638 Blast hits to 21323 proteins in 1057 species: Archae - 109; Bacteria - 2369; Metazoa - 13796; Fungi - 4858; Plants - 1657; Viruses - 489; Other Euka…	3.12841	0.49429	1.62792	0
AT3G06670		binding	3.12841	0.49429	1.62792	0
AT3G09300	ORP3B	OSBP(oxysterol binding protein)-related protein 3B	3.12841	0.49429	1.62792	0
AT3G19240		Vacuolar import/degradation, Vid27-related protein	3.12841	0.49429	1.62792	0
AT3G23590	RFR1, MED33A	REF4-related 1	3.12841	0.49429	1.62792	0
AT3G24430	HCF101	ATP binding	3.12841	0.49429	1.62792	0
AT3G25810		Terpenoid cyclases/Protein prenyltransferases superfamily protein	3.12841	0.49429	1.62792	0
AT3G27310	PUX1	plant UBX domain-containing protein 1	3.12841	0.49429	1.62792	0
AT3G46820	TOPP5	type one serine/threonine protein phosphatase 5	3.12841	0.49429	1.62792	0
AT3G51120		DNA binding;zinc ion binding;nucleic acid binding;nucleic acid binding	3.12841	0.49429	1.62792	0
AT3G52220		CONTAINS InterPro DOMAIN/s: Kinase phosphorylation domain (InterPro:IPR019315); Has 8882 Blast hits to 4920 proteins in 346 species: Archae - 10; Bacteria - 184; Metazoa - 3955; Fungi - 1221; Plants - 712; Viruses - 24; Other Eukaryotes - 2776 (source: NCBI BLink).	3.12841	0.49429	1.62792	0
AT3G52630		Nucleic acid-binding, OB-fold-like protein	3.12841	0.49429	1.62792	0
AT3G52660		RNA-binding (RRM/RBD/RNP motifs) family protein	3.12841	0.49429	1.62792	0
AT3G58120	ATBZIP61, BZIP61	Basic-leucine zipper (bZIP) transcription factor family protein	3.12841	0.49429	1.62792	0
AT4G05150		Octicosapeptide/Phox/Bem1p family protein	3.12841	0.49429	1.62792	0
AT4G06634		zinc finger (C2H2 type) family protein	3.12841	0.49429	1.62792	0
AT4G08580		microfibrillar-associated protein-related	3.12841	0.49429	1.62792	0
AT4G10070		KH domain-containing protein	3.12841	0.49429	1.62792	0
AT4G10920	KELP	transcriptional coactivator p15 (PC4) family protein (KELP)	3.12841	0.49429	1.62792	0
AT4G11260	ATSGT1B, ETA3, RPR1, EDM1, SGT1B	phosphatase-related	3.12841	0.49429	1.62792	0
AT4G11820	MVA1, HMGS, EMB2778, FKP1	hydroxymethylglutaryl-CoA synthase / HMG-CoA synthase / 3-hydroxy-3-methylglutaryl coenzyme A synthase	3.12841	0.49429	1.62792	0
AT4G16535	#N/A	#N/A	3.12841	0.49429	1.62792	0
AT4G19350	EMB3006	embryo defective 3006	3.12841	0.49429	1.62792	0
AT4G26840	SUM1, SUMO 1, SUMO1, ATSUMO1	small ubiquitin-like modifier 1	3.12841	0.49429	1.62792	0
AT4G30100		P-loop containing nucleoside triphosphate hydrolases superfamily protein	3.12841	0.49429	1.62792	0
AT5G02480		HSP20-like chaperones superfamily protein	3.12841	0.49429	1.62792	0
AT5G06950	AHBP-1B, TGA2	bZIP transcription factor family protein	3.12841	0.49429	1.62792	0
AT5G09860	AtTHO1, THO1, AtHPR1, HPR1	nuclear matrix protein-related	3.12841	0.49429	1.62792	0
AT5G14270	ATBET9, BET9	bromodomain and extraterminal domain protein 9	3.12841	0.49429	1.62792	0
AT5G14600		S-adenosyl-L-methionine-dependent methyltransferases superfamily protein	3.12841	0.49429	1.62792	0
AT5G17900		microfibrillar-associated protein-related	3.12841	0.49429	1.62792	0
AT5G28770	BZO2H3, AtbZIP63	bZIP transcription factor family protein	3.12841	0.49429	1.62792	0
AT5G35410	SOS2, SNRK3.11, CIPK24, ATSOS2	Protein kinase superfamily protein	3.12841	0.49429	1.62792	0
AT5G40480	EMB3012 (gp210)	embryo defective 3012	3.12841	0.49429	1.62792	0
AT5G51660	CPSF160, ATCPSF160	cleavage and polyadenylation specificity factor 160	3.12841	0.49429	1.62792	0
AT5G53000	TAP46	2A phosphatase associated protein of 46 kD	3.12841	0.49429	1.62792	0
AT5G54300		Protein of unknown function (DUF761)	3.12841	0.49429	1.62792	0
AT5G64430		Octicosapeptide/Phox/Bem1p family protein	3.12841	0.49429	1.62792	0
AT1G19350	BES1, BZR2	Brassinosteroid signalling positive regulator (BZR1) family protein	3.11334	0.496399	1.61634	0
AT1G23230		CONTAINS InterPro DOMAIN/s: Mediator complex subunit Med23 (InterPro:IPR021629); Has 187 Blast hits to 184 proteins in 67 species: Archae - 0; Bacteria - 0; Metazoa - 135; Fungi - 0; Plants - 43; Viruses - 0; Other Eukaryotes - 9 (source: NCBI BLink).	3.11334	0.496399	1.61634	0
AT1G77470	RFC3, RFC5	replication factor C subunit 3	3.11334	0.496399	1.61634	0
AT1G78850		D-mannose binding lectin protein with Apple-like carbohydrate-binding domain	3.11334	0.496399	1.61634	0
AT2G27100	SE	C2H2 zinc-finger protein SERRATE (SE)	3.11334	0.496399	1.61634	0
AT2G41630	TFIIB	transcription factor IIB	3.11334	0.496399	1.61634	0
AT2G47640		Small nuclear ribonucleoprotein family protein	3.11334	0.496399	1.61634	0
AT3G09980		Family of unknown function (DUF662)	3.11334	0.496399	1.61634	0
AT3G18210		2-oxoglutarate (2OG) and Fe(II)-dependent oxygenase superfamily protein	3.11334	0.496399	1.61634	0
AT3G47820	PUB39	PLANT U-BOX 39	3.11334	0.496399	1.61634	0
AT4G34110	PAB2, PABP2, ATPAB2	poly(A) binding protein 2	3.11334	0.496399	1.61634	0
AT5G57110	ACA8, AT-ACA8	autoinhibited Ca2+ -ATPase, isoform 8	3.11334	0.496399	1.61634	0
AT5G63960	EMB2780	DNA binding;nucleotide binding;nucleic acid binding;DNA-directed DNA polymerases;DNA-directed DNA polymerases	3.11334	0.496399	1.61634	0
AT5G66120		3-dehydroquinate synthase, putative	3.11334	0.496399	1.61634	0
AT2G32850		Protein kinase superfamily protein	3.10048	0.132662	4.33725	0.494651
AT3G51110		Tetratricopeptide repeat (TPR)-like superfamily protein	3.10048	0.132662	4.33725	0.494651
AT1G14740		Protein of unknown function (DUF1423)	3.09792	0.523659	1.60476	0
AT2G47580	U1A	spliceosomal protein U1A	3.09792	0.523659	1.60476	0
AT3G01890		SWIB/MDM2 domain superfamily protein	3.09792	0.523659	1.60476	0
AT1G80210	BRCC36A, AtBRCC36A	Mov34/MPN/PAD-1 family protein	3.09569	0.132744	4.32567	0.494651
AT3G05760		C2H2 and C2HC zinc fingers superfamily protein	3.09569	0.132744	4.32567	0.494651
AT1G04950	TAFII59, TAF6, ATTAF6	TATA BOX ASSOCIATED FACTOR II 59	3.09472	0.132838	4.33725	0.508576
AT1G27430		GYF domain-containing protein	3.09472	0.132838	4.33725	0.508576
AT4G37090		unknown protein; FUNCTIONS IN: molecular_function unknown; INVOLVED IN: biological_process unknown; LOCATED IN: cellular_component unknown; EXPRESSED IN: 23 plant structures; EXPRESSED DURING: 13 growth stages; Has 30201 Blast hits to 17322 proteins in 780 species: Archae - 12; Bacteria - 1396; Metazoa - 17338; Fungi - 3422; Plants - 5037; Viruses - 0; Other Eukaryotes - 2996 (source: NCBI BLink).	3.09472	0.132838	4.33725	0.508576
AT5G66920	sks17	SKU5 similar 17	3.08607	0.139769	4.30251	0.494651
AT1G73180		Eukaryotic translation initiation factor eIF2A family protein	3.00611	0.0307926	8.13958	1.00323
AT1G14000	VIK	VH1-interacting kinase	3.00448	0.00124062	16.2676	2.00645
AT2G16485		nucleic acid binding;zinc ion binding;DNA binding	2.91182	0.185958	3.80233	0.494651
AT2G07690	MCM5	Minichromosome maintenance (MCM2/3/5) family protein	2.90618	0.18448	3.79075	0.494651
AT1G74310	ATHSP101, HSP101, HOT1	heat shock protein 101	2.90494	0.186237	3.80233	0.508576
AT5G53480		ARM repeat superfamily protein	2.90064	0.0383227	7.56993	1.00323
AT1G18450	ATARP4, ARP4	actin-related protein 4	2.89834	0.00968938	11.3491	1.5118
AT1G06220	MEE5, CLO, GFA1	Ribosomal protein S5/Elongation factor G/III/V family protein	2.82278	1.11126e-05	28.6749	3.99898
AT5G67100	ICU2	DNA-directed DNA polymerases	2.79237	0.0497207	7.02343	1.00323
AT3G59970	MTHFR1	methylenetetrahydrofolate reductase 1	2.77823	6.44767e-05	24.3145	3.4904
AT5G65770	LINC4 (CRWN4)	little nuclei4	2.77773	1.74297e-15	121.712	17.5913
AT1G33520	MOS2	D111/G-patch domain-containing protein	2.76062	0.0170406	10.2908	1.49788
AT2G42600	ATPPC2, PPC2	phosphoenolpyruvate carboxylase 2	2.74134	0.00500567	13.5351	1.99253
AT3G21865	PEX22	peroxin 22	2.73778	0.0047815	13.5235	2.00645
AT1G03280		Transcription factor TFIIE, alpha subunit	2.72424	0.00133511	16.7562	2.51503
AT3G19590	BUB3.1	Transducin/WD40 repeat-like superfamily protein	2.6881	0.258474	3.25583	0.494651
AT3G54670	TTN8, SMC1, ATSMC1	Structural maintenance of chromosomes (SMC) family protein	2.68651	0.264256	3.26741	0.508576
AT1G69510		cAMP-regulated phosphoprotein 19-related protein	2.68142	0.258914	3.24425	0.494651
AT3G17020		Adenine nucleotide alpha hydrolases-like superfamily protein	2.68142	0.258914	3.24425	0.494651
AT3G22590	PHP, CDC73	PLANT HOMOLOGOUS TO PARAFIBROMIN	2.68142	0.258914	3.24425	0.494651
AT4G11660	AT-HSFB2B, HSFB2B	winged-helix DNA-binding transcription factor family protein	2.68142	0.258914	3.24425	0.494651
AT4G29810	ATMKK2, MKK2, MK1	MAP kinase kinase 2	2.68142	0.258914	3.24425	0.494651
ATCG00350	PSAA	Photosystem I, PsaA/PsaB protein	2.68142	0.258914	3.24425	0.494651
AT5G53400	BOB1	HSP20-like chaperones superfamily protein	2.67993	0.258881	3.25583	0.508576
AT2G47210		myb-like transcription factor family protein	2.67884	0.00201444	16.256	2.52895
AT1G61620		phosphoinositide binding	2.67824	0.064369	6.48851	1.00323
AT5G25610	RD22, ATRD22	BURP domain-containing protein	2.67329	0.259305	3.24425	0.508576
AT2G02570		nucleic acid binding;RNA binding	2.61854	0.00889943	12.4305	1.99253
AT4G16310	LDL3	LSD1-like 3	2.59514	0.0342713	9.221	1.52573
AT3G07220		SMAD/FHA domain-containing protein	2.59499	0.0295929	9.19784	1.5118
AT1G05510		Protein of unknown function (DUF1264)	2.55738	0.561825	1.093	0
AT1G07840		Sas10/Utp3/C1D family	2.55738	0.561825	1.093	0
AT1G21690	EMB1968, RFC4	ATPase family associated with various cellular activities (AAA)	2.55738	0.561825	1.093	0
AT1G28960	ATNUDT15, ATNUDX15, NUDX15	nudix hydrolase homolog 15	2.55738	0.561825	1.093	0
AT1G35830		VQ motif-containing protein	2.55738	0.561825	1.093	0
AT1G50670		OTU-like cysteine protease family protein	2.55738	0.561825	1.093	0
AT1G56420		unknown protein; BEST Arabidopsis thaliana protein match is: unknown protein (TAIR:AT1G12530.1); Has 58 Blast hits to 58 proteins in 16 species: Archae - 0; Bacteria - 2; Metazoa - 0; Fungi - 0; Plants - 54; Viruses - 0; Other Eukaryotes - 2 (source: NCBI BLink).	2.55738	0.561825	1.093	0
AT1G72550		tRNA synthetase beta subunit family protein	2.55738	0.561825	1.093	0
AT1G78150		unknown protein; BEST Arabidopsis thaliana protein match is: unknown protein (TAIR:AT1G35780.1); Has 152 Blast hits to 146 proteins in 18 species: Archae - 0; Bacteria - 0; Metazoa - 1; Fungi - 2; Plants - 149; Viruses - 0; Other Eukaryotes - 0 (source: NCBI BLink).	2.55738	0.561825	1.093	0
AT2G02070	AtIDD5, IDD5	indeterminate(ID)-domain 5	2.55738	0.561825	1.093	0
AT2G17510	EMB2763	ribonuclease II family protein	2.55738	0.561825	1.093	0
AT2G24490	RPA2, ATRPA2, ROR1, ATRPA32A, RPA32A	replicon protein A2	2.55738	0.561825	1.093	0
AT2G25930	ELF3, PYK20	hydroxyproline-rich glycoprotein family protein	2.55738	0.561825	1.093	0
AT2G29970		Double Clp-N motif-containing P-loop nucleoside triphosphate hydrolases superfamily protein	2.55738	0.561825	1.093	0
AT2G33610	ATSWI3B, CHB2, SWI3B	switch subunit 3	2.55738	0.561825	1.093	0
AT2G40590		Ribosomal protein S26e family protein	2.55738	0.561825	1.093	0
AT3G06010	ATCHR12	Homeotic gene regulator	2.55738	0.561825	1.093	0
AT3G07780	OBE1	Protein of unknown function (DUF1423)	2.55738	0.561825	1.093	0
AT3G10070	TAF12, TAFII58	TBP-associated factor 12	2.55738	0.561825	1.093	0
AT3G20640		basic helix-loop-helix (bHLH) DNA-binding superfamily protein	2.55738	0.561825	1.093	0
AT3G24080		KRR1 family protein	2.55738	0.561825	1.093	0
AT3G42860		zinc knuckle (CCHC-type) family protein	2.55738	0.561825	1.093	0
AT3G48430	REF6	relative of early flowering 6	2.55738	0.561825	1.093	0
AT3G48740	SWEET11, AtSWEET11	Nodulin MtN3 family protein	2.55738	0.561825	1.093	0
AT3G52090	ATRPB13.6, NRPB11, NRPD11, NRPE11	DNA-directed RNA polymerase, RBP11-like	2.55738	0.561825	1.093	0
AT4G02400		U3 ribonucleoprotein (Utp) family protein	2.55738	0.561825	1.093	0
AT4G05420	DDB1A	damaged DNA binding protein 1A	2.55738	0.561825	1.093	0
AT4G16420	ADA2B, PRZ1	homolog of yeast ADA2 2B	2.55738	0.561825	1.093	0
AT4G26640	WRKY20, AtWRKY20	WRKY family transcription factor family protein	2.55738	0.561825	1.093	0
AT5G02240		NAD(P)-binding Rossmann-fold superfamily protein	2.55738	0.561825	1.093	0
AT5G06260		TLD-domain containing nucleolar protein	2.55738	0.561825	1.093	0
AT5G16270	ATRAD21.3, SYN4	sister chromatid cohesion 1 protein 4	2.55738	0.561825	1.093	0
AT5G16630	ATRAD4, RAD4	DNA repair protein Rad4 family	2.55738	0.561825	1.093	0
AT5G19920		Transducin/WD40 repeat-like superfamily protein	2.55738	0.561825	1.093	0
AT5G40870	ATUK/UPRT1, UKL1, UK/UPRT1	uridine kinase/uracil phosphoribosyltransferase 1	2.55738	0.561825	1.093	0
AT5G43280	ATDCI1, DCI1	delta(3,5),delta(2,4)-dienoyl-CoA isomerase 1	2.55738	0.561825	1.093	0
AT5G47870		FUNCTIONS IN: molecular_function unknown; INVOLVED IN: biological_process unknown; LOCATED IN: chloroplast; EXPRESSED IN: 22 plant structures; EXPRESSED DURING: 13 growth stages; BEST Arabidopsis thaliana protein match is: cobalt ion binding (TAIR:AT1G71310.1); Has 1807 Blast hits to 1807 proteins in 277 species: Archae - 0; Bacteria - 0; Metazoa - 736; Fungi - 347; Plants - 385; Viruses - 0; Oth…	2.55738	0.561825	1.093	0
AT5G66760	SDH1-1	succinate dehydrogenase 1-1	2.55738	0.561825	1.093	0
AT2G20550		HSP40/DnaJ peptide-binding protein	2.55429	0.0845941	5.95359	1.00323
AT1G01160	GIF2	GRF1-interacting factor 2	2.53593	0.525704	1.08142	0
AT1G02840	SR1, ATSRP34, SRP34, SR34, At-SR34	RNA-binding (RRM/RBD/RNP motifs) family protein	2.53593	0.525704	1.08142	0
AT1G08220		FUNCTIONS IN: molecular_function unknown; INVOLVED IN: mitochondrial proton-transporting ATP synthase complex assembly; LOCATED IN: mitochondrial inner membrane; EXPRESSED IN: 18 plant structures; EXPRESSED DURING: 7 growth stages; CONTAINS InterPro DOMAIN/s: ATPase assembly factor ATP10, mitochondria (InterPro:IPR007849); Has 168 Blast hits to 168 proteins in 86 species: Archae - 6; Bacteria - 0…	2.53593	0.525704	1.08142	0
AT1G13870	DRL1, AtKTI12	calmodulin binding;purine nucleotide binding	2.53593	0.525704	1.08142	0
AT1G15200		protein-protein interaction regulator family protein	2.53593	0.525704	1.08142	0
AT1G15340	MBD10	methyl-CPG-binding domain 10	2.53593	0.525704	1.08142	0
AT1G18600	ATRBL12, RBL12	RHOMBOID-like protein 12	2.53593	0.525704	1.08142	0
AT1G21720	PBC1	proteasome beta subunit C1	2.53593	0.525704	1.08142	0
AT1G23130		Polyketide cyclase/dehydrase and lipid transport superfamily protein	2.53593	0.525704	1.08142	0
AT1G24793		UDP-3-O-acyl N-acetylglycosamine deacetylase family protein	2.53593	0.525704	1.08142	0
AT1G30530	UGT78D1	UDP-glucosyl transferase 78D1	2.53593	0.525704	1.08142	0
AT1G49670	NQR	ARP protein (REF)	2.53593	0.525704	1.08142	0
AT1G49750		Leucine-rich repeat (LRR) family protein	2.53593	0.525704	1.08142	0
AT1G54360	TAF6B1, TAF6B	TBP-ASSOCIATED FACTOR 6B	2.53593	0.525704	1.08142	0
AT1G55520	TBP2, ATTBP2	TATA binding protein 2	2.53593	0.525704	1.08142	0
AT1G59520	CW7	CW7	2.53593	0.525704	1.08142	0
AT1G60200		splicing factor PWI domain-containing protein / RNA recognition motif (RRM)-containing protein	2.53593	0.525704	1.08142	0
AT1G63310		unknown protein; BEST Arabidopsis thaliana protein match is: unknown protein (TAIR:AT2G20362.1); Has 78 Blast hits to 77 proteins in 11 species: Archae - 0; Bacteria - 0; Metazoa - 0; Fungi - 0; Plants - 78; Viruses - 0; Other Eukaryotes - 0 (source: NCBI BLink).	2.53593	0.525704	1.08142	0
AT1G70700	JAZ9, TIFY7	TIFY domain/Divergent CCT motif family protein	2.53593	0.525704	1.08142	0
AT1G71410		ARM repeat superfamily protein	2.53593	0.525704	1.08142	0
AT1G72630	ELF4-L2	ELF4-like 2	2.53593	0.525704	1.08142	0
AT1G76380		DNA-binding bromodomain-containing protein	2.53593	0.525704	1.08142	0
AT1G77885		unknown protein; BEST Arabidopsis thaliana protein match is: unknown protein (TAIR:AT1G22065.1); Has 35333 Blast hits to 34131 proteins in 2444 species: Archae - 798; Bacteria - 22429; Metazoa - 974; Fungi - 991; Plants - 531; Viruses - 0; Other Eukaryotes - 9610 (source: NCBI BLink).	2.53593	0.525704	1.08142	0
AT2G01710		Chaperone DnaJ-domain superfamily protein	2.53593	0.525704	1.08142	0
AT2G01930	BPC1, BBR, ATBPC1	basic pentacysteine1	2.53593	0.525704	1.08142	0
AT2G04550	IBR5, DSPTP1E	indole-3-butyric acid response 5	2.53593	0.525704	1.08142	0
AT2G15430	RBP36A, RPB35.5A, NRPB3, NRPD3, NRPE3A	DNA-directed RNA polymerase family protein	2.53593	0.525704	1.08142	0
AT2G19390		unknown protein; BEST Arabidopsis thaliana protein match is: unknown protein (TAIR:AT4G29790.1); Has 203 Blast hits to 188 proteins in 60 species: Archae - 0; Bacteria - 11; Metazoa - 24; Fungi - 34; Plants - 93; Viruses - 0; Other Eukaryotes - 41 (source: NCBI BLink).	2.53593	0.525704	1.08142	0
AT2G22090	UBA1A	RNA-binding (RRM/RBD/RNP motifs) family protein	2.53593	0.525704	1.08142	0
AT2G26230		uricase / urate oxidase / nodulin 35, putative	2.53593	0.525704	1.08142	0
AT2G26470		unknown protein; CONTAINS InterPro DOMAIN/s: Protein of unknown function DUF159 (InterPro:IPR003738); Has 3646 Blast hits to 3636 proteins in 1001 species: Archae - 41; Bacteria - 1922; Metazoa - 142; Fungi - 125; Plants - 44; Viruses - 14; Other Eukaryotes - 1358 (source: NCBI BLink).	2.53593	0.525704	1.08142	0
AT2G28550	RAP2.7, TOE1	related to AP2.7	2.53593	0.525704	1.08142	0
AT2G30120		unknown protein; BEST Arabidopsis thaliana protein match is: unknown protein (TAIR:AT3G14750.1); Has 275 Blast hits to 241 proteins in 42 species: Archae - 4; Bacteria - 15; Metazoa - 15; Fungi - 4; Plants - 188; Viruses - 0; Other Eukaryotes - 49 (source: NCBI BLink).	2.53593	0.525704	1.08142	0
AT2G30710		Ypt/Rab-GAP domain of gyp1p superfamily protein	2.53593	0.525704	1.08142	0
AT2G35230	IKU1	VQ motif-containing protein	2.53593	0.525704	1.08142	0
AT2G35530	bZIP16, AtbZIP16	basic region/leucine zipper transcription factor 16	2.53593	0.525704	1.08142	0
AT2G36010	E2F3, ATE2FA	E2F transcription factor 3	2.53593	0.525704	1.08142	0
AT2G39990	EIF2, AteIF3f, eIF3F	eukaryotic translation initiation factor 2	2.53593	0.525704	1.08142	0
AT2G45730		eukaryotic initiation factor 3 gamma subunit family protein	2.53593	0.525704	1.08142	0
AT2G46340	SPA1	SPA (suppressor of phyA-105) protein family	2.53593	0.525704	1.08142	0
AT2G46520		cellular apoptosis susceptibility protein, putative / importin-alpha re-exporter, putative	2.53593	0.525704	1.08142	0
AT3G01200	AtRP2, RP2	PPDK regulatory protein 2	2.53593	0.525704	1.08142	0
AT3G01520		Adenine nucleotide alpha hydrolases-like superfamily protein	2.53593	0.525704	1.08142	0
AT3G04610	FLK	RNA-binding KH domain-containing protein	2.53593	0.525704	1.08142	0
AT3G06483	PDK, ATPDHK	pyruvate dehydrogenase kinase	2.53593	0.525704	1.08142	0
AT3G07565		Protein of unknown function (DUF3755)	2.53593	0.525704	1.08142	0
AT3G07890		Ypt/Rab-GAP domain of gyp1p superfamily protein	2.53593	0.525704	1.08142	0
AT3G10220		tubulin folding cofactor B	2.53593	0.525704	1.08142	0
AT3G12490	ATCYSB, ATCYS6, CYSB	cystatin B	2.53593	0.525704	1.08142	0
AT3G13550	FUS9, EMB144, COP10, CIN4	Ubiquitin-conjugating enzyme family protein	2.53593	0.525704	1.08142	0
AT3G16950	LPD1, ptlpd1	lipoamide dehydrogenase 1	2.53593	0.525704	1.08142	0
AT3G17205	UPL6	ubiquitin protein ligase 6	2.53593	0.525704	1.08142	0
AT3G22520		unknown protein; INVOLVED IN: biological_process unknown; LOCATED IN: chloroplast stroma, chloroplast, chloroplast envelope; EXPRESSED IN: 24 plant structures; EXPRESSED DURING: 13 growth stages; BEST Arabidopsis thaliana protein match is: unknown protein (TAIR:AT4G14840.1); Has 717 Blast hits to 703 proteins in 179 species: Archae - 14; Bacteria - 134; Metazoa - 141; Fungi - 74; Plants - 209; Vi…	2.53593	0.525704	1.08142	0
AT3G46210		Ribosomal protein S5 domain 2-like superfamily protein	2.53593	0.525704	1.08142	0
AT3G48800		Sterile alpha motif (SAM) domain-containing protein	2.53593	0.525704	1.08142	0
AT3G56120		S-adenosyl-L-methionine-dependent methyltransferases superfamily protein	2.53593	0.525704	1.08142	0
AT3G60500	CER7, G3	3'-5'-exoribonuclease family protein	2.53593	0.525704	1.08142	0
AT4G00200		AT hook motif DNA-binding family protein	2.53593	0.525704	1.08142	0
AT4G02390	APP, PARP1, ATPARP1, PP	poly(ADP-ribose) polymerase	2.53593	0.525704	1.08142	0
AT4G11400		ARID/BRIGHT DNA-binding domain;ELM2 domain protein	2.53593	0.525704	1.08142	0
AT4G14385		FUNCTIONS IN: molecular_function unknown; INVOLVED IN: biological_process unknown; LOCATED IN: vacuole; EXPRESSED IN: 24 plant structures; EXPRESSED DURING: 15 growth stages; CONTAINS InterPro DOMAIN/s: Histone H4 acetyltransferase, NuA4 complex, Eaf6 (InterPro:IPR015418); Has 30201 Blast hits to 17322 proteins in 780 species: Archae - 12; Bacteria - 1396; Metazoa - 17338; Fungi - 3422; Plants - …	2.53593	0.525704	1.08142	0
AT4G15630		Uncharacterised protein family (UPF0497)	2.53593	0.525704	1.08142	0
AT4G18590		Nucleic acid-binding, OB-fold-like protein	2.53593	0.525704	1.08142	0
AT4G22745	MBD1	methyl-CPG-binding domain 1	2.53593	0.525704	1.08142	0
AT4G24200		Transcription elongation factor (TFIIS) family protein	2.53593	0.525704	1.08142	0
AT4G27640		ARM repeat superfamily protein	2.53593	0.525704	1.08142	0
AT4G30220	RUXF	small nuclear ribonucleoprotein F	2.53593	0.525704	1.08142	0
AT4G30610	BRS1, SCPL24	alpha/beta-Hydrolases superfamily protein	2.53593	0.525704	1.08142	0
AT4G38440		LOCATED IN: chloroplast; EXPRESSED IN: 21 plant structures; EXPRESSED DURING: 12 growth stages; CONTAINS InterPro DOMAIN/s: RNA polymerase II-associated protein 1, C-terminal (InterPro:IPR013929), RNA polymerase II-associated protein 1, N-terminal (InterPro:IPR013930); Has 276 Blast hits to 220 proteins in 102 species: Archae - 0; Bacteria - 2; Metazoa - 151; Fungi - 65; Plants - 41; Viruses - 0;…	2.53593	0.525704	1.08142	0
AT5G01160		RING/U-box superfamily protein	2.53593	0.525704	1.08142	0
AT5G08430		SWIB/MDM2 domain;Plus-3;GYF	2.53593	0.525704	1.08142	0
AT5G08565		Transcription initiation Spt4-like protein	2.53593	0.525704	1.08142	0
AT5G09650	AtPPa6, PPa6	pyrophosphorylase 6	2.53593	0.525704	1.08142	0
AT5G11480		P-loop containing nucleoside triphosphate hydrolases superfamily protein	2.53593	0.525704	1.08142	0
AT5G13020		Emsy N Terminus (ENT)/ plant Tudor-like domains-containing protein	2.53593	0.525704	1.08142	0
AT5G14910		Heavy metal transport/detoxification superfamily protein	2.53593	0.525704	1.08142	0
AT5G16260	ELF9	RNA binding (RRM/RBD/RNP motifs) family protein	2.53593	0.525704	1.08142	0
AT5G19140	ATAILP1, AILP1	Aluminium induced protein with YGL and LRDR motifs	2.53593	0.525704	1.08142	0
AT5G19400	SMG7	Telomerase activating protein Est1	2.53593	0.525704	1.08142	0
AT5G24020	MIND, ARC11, ATMIND1	septum site-determining protein (MIND)	2.53593	0.525704	1.08142	0
AT5G32450		RNA binding (RRM/RBD/RNP motifs) family protein	2.53593	0.525704	1.08142	0
AT5G42740		Sugar isomerase (SIS) family protein	2.53593	0.525704	1.08142	0
AT5G42920	THO5, AtTHO5	THO complex, subunit 5	2.53593	0.525704	1.08142	0
AT5G48335		unknown protein; FUNCTIONS IN: molecular_function unknown; INVOLVED IN: biological_process unknown; LOCATED IN: chloroplast; BEST Arabidopsis thaliana protein match is: unknown protein (TAIR:AT3G07580.1); Has 35333 Blast hits to 34131 proteins in 2444 species: Archae - 798; Bacteria - 22429; Metazoa - 974; Fungi - 991; Plants - 531; Viruses - 0; Other Eukaryotes - 9610 (source: NCBI BLink).	2.53593	0.525704	1.08142	0
AT5G52545		unknown protein; FUNCTIONS IN: molecular_function unknown; INVOLVED IN: biological_process unknown; LOCATED IN: cellular_component unknown; EXPRESSED IN: cultured cell; Has 16 Blast hits to 16 proteins in 8 species: Archae - 0; Bacteria - 0; Metazoa - 0; Fungi - 0; Plants - 16; Viruses - 0; Other Eukaryotes - 0 (source: NCBI BLink).	2.53593	0.525704	1.08142	0
AT5G54770	THI1, TZ, THI4	thiazole biosynthetic enzyme, chloroplast (ARA6) (THI1) (THI4)	2.53593	0.525704	1.08142	0
AT5G55040		DNA-binding bromodomain-containing protein	2.53593	0.525704	1.08142	0
AT5G56270	WRKY2, ATWRKY2	WRKY DNA-binding protein 2	2.53593	0.525704	1.08142	0
AT5G58330		lactate/malate dehydrogenase family protein	2.53593	0.525704	1.08142	0
AT5G60730		Anion-transporting ATPase	2.53593	0.525704	1.08142	0
AT5G62410	SMC2, TTN3, ATCAP-E1, ATSMC4	structural maintenance of chromosomes 2	2.53593	0.525704	1.08142	0
AT5G65120		unknown protein; BEST Arabidopsis thaliana protein match is: unknown protein (TAIR:AT5G10110.1); Has 30201 Blast hits to 17322 proteins in 780 species: Archae - 12; Bacteria - 1396; Metazoa - 17338; Fungi - 3422; Plants - 5037; Viruses - 0; Other Eukaryotes - 2996 (source: NCBI BLink).	2.53593	0.525704	1.08142	0
AT5G67270	ATEB1C, EB1C, ATEB1H1	end binding protein 1C	2.53593	0.525704	1.08142	0
ATCG00340	PSAB	Photosystem I, PsaA/PsaB protein	2.53593	0.525704	1.08142	0
ATCG00420	NDHJ	NADH dehydrogenase subunit J	2.53593	0.525704	1.08142	0
ATCG01060	PSAC	iron-sulfur cluster binding;electron carriers;4 iron, 4 sulfur cluster binding	2.53593	0.525704	1.08142	0
AT2G26460	SMU2	RED family protein	2.53069	0.0048354	14.6513	2.51503
AT5G64270		splicing factor, putative	2.52904	2.57216e-05	29.2099	4.97436
AT1G58290	HEMA1	Glutamyl-tRNA reductase family protein	2.51439	0.558322	1.06984	0
AT3G19120		PIF / Ping-Pong family of plant transposases	2.51439	0.558322	1.06984	0
AT3G22990	LFR	ARM repeat superfamily protein	2.43127	0.363555	2.72091	0.494651
AT3G42790	AL3	alfin-like 3	2.42299	0.360866	2.70933	0.494651
AT5G16715	EMB2247	ATP binding;valine-tRNA ligases;aminoacyl-tRNA ligases;nucleotide binding;ATP binding;aminoacyl-tRNA ligases	2.42299	0.360866	2.70933	0.494651
AT4G32520	SHM3, AtSHMT3	serine hydroxymethyltransferase 3	2.42228	0.115277	5.43025	1.00323
AT5G14170	CHC1	SWIB/MDM2 domain superfamily protein	2.41629	0.0212126	10.8026	1.99253
AT1G53720	ATCYP59, CYP59	cyclophilin 59	2.4152	0.113125	5.40709	1.00323
AT5G64130		cAMP-regulated phosphoprotein 19-related protein	2.4152	0.113125	5.40709	1.00323
AT5G44180		Homeodomain-like transcriptional regulator	2.41304	0.361305	2.70933	0.508576
AT5G54430	ATPHOS32, PHOS32	Adenine nucleotide alpha hydrolases-like superfamily protein	2.41304	0.361305	2.70933	0.508576
ATCG00730	PETD	photosynthetic electron transfer D	2.40477	0.364994	2.69776	0.508576
AT4G22285		Ubiquitin C-terminal hydrolases superfamily protein	2.32534	0.0681505	7.60466	1.49788
AT4G21660		proline-rich spliceosome-associated (PSP) family protein	2.29809	0.0137515	12.4537	2.5011
AT2G19520	FVE, ACG1, MSI4, NFC4, NFC04, ATMSI4	Transducin family protein / WD-40 repeat family protein	2.26913	0.154658	4.88375	1.00323
AT5G43830		Aluminium induced protein with YGL and LRDR motifs	2.26516	0.153336	4.87217	1.00323
AT1G33240	AT-GTL1, AT-GTL2, GTL1	GT-2-like 1	2.25412	0.164714	4.86059	1.01715
AT3G61440	ATCYSC1, ARATH;BSAS3;1, CYSC1	cysteine synthase C1	2.21058	0.0845353	7.04659	1.5118
AT4G11790	Nup50c	Pleckstrin homology (PH) domain superfamily protein	2.18081	0.000124957	27.5935	6.03328
AT1G10390	Nup98a	Nucleoporin autopeptidase	2.16966	0.0257489	11.3723	2.48718
AT5G10060		ENTH/VHS family protein	2.09776	0.209087	4.33725	1.00323
AT1G09750		Eukaryotic aspartyl protease family protein	2.09759	0.507848	2.16284	0.494651
AT1G66410	CAM4, ACAM-4	calmodulin 4	2.09759	0.507848	2.16284	0.494651
AT2G44310		Calcium-binding EF-hand family protein	2.09759	0.507848	2.16284	0.494651
AT3G48425		DNAse I-like superfamily protein	2.09759	0.507848	2.16284	0.494651
AT4G21710	NRPB2, EMB1989, RPB2	DNA-directed RNA polymerase family protein	2.09759	0.507848	2.16284	0.494651
AT1G03220		Eukaryotic aspartyl protease family protein	2.09653	0.223993	4.31409	0.989301
AT5G49530		SIN-like family protein	2.09551	0.506985	2.17442	0.508576
AT5G16780	DOT2, MDF	SART-1 family	2.09547	0.107499	6.48851	1.49788
AT2G46020	CHR2, ATBRM, BRM, CHA2	transcription regulatory protein SNF2, putative	2.09542	0.00394414	17.3143	3.99898
AT2G25450		2-oxoglutarate (2OG) and Fe(II)-dependent oxygenase superfamily protein	2.09326	0.209074	4.32567	1.00323
AT3G11200	AL2	alfin-like 2	2.09326	0.209074	4.32567	1.00323
AT4G30600		signal recognition particle receptor alpha subunit family protein	2.09326	0.209074	4.32567	1.00323
AT3G04560		unknown protein; FUNCTIONS IN: molecular_function unknown; INVOLVED IN: biological_process unknown; EXPRESSED IN: 22 plant structures; EXPRESSED DURING: 16 growth stages; Has 227 Blast hits to 225 proteins in 83 species: Archae - 0; Bacteria - 17; Metazoa - 98; Fungi - 29; Plants - 51; Viruses - 1; Other Eukaryotes - 31 (source: NCBI BLink).	2.08874	0.212292	4.31409	1.00323
AT2G03680	SPR1, SKU6	spiral1	2.08491	0.508421	2.16284	0.508576
AT2G42680	MBF1A, ATMBF1A	multiprotein bridging factor 1A	2.08491	0.508421	2.16284	0.508576
AT3G07590		Small nuclear ribonucleoprotein family protein	2.08491	0.508421	2.16284	0.508576
AT1G30820		CTP synthase family protein	2.074	0.516844	2.15126	0.508576
AT4G02840		Small nuclear ribonucleoprotein family protein	2.074	0.516844	2.15126	0.508576
AT5G09850		Transcription elongation factor (TFIIS) family protein	2.074	0.516844	2.15126	0.508576
AT2G43770		Transducin/WD40 repeat-like superfamily protein	2.02139	0.0418538	10.2793	2.5011
AT1G11650	ATRBP45B, RBP45B	RNA-binding (RRM/RBD/RNP motifs) family protein	1.97159	0.13882	5.95359	1.49788
AT4G10710	SPT16	global transcription factor C	1.94629	0.0557339	9.75592	2.5011
AT5G64330	NPH3, RPT3, JK218	Phototropic-responsive NPH3 family protein	1.91757	0.299326	3.80233	0.989301
AT1G53310	ATPPC1, PEPC1, ATPEPC1, PPC1	phosphoenolpyruvate carboxylase 1	1.90665	0.104317	7.58151	1.99253
AT3G49220		Plant invertase/pectin methylesterase inhibitor superfamily	1.90322	0.282815	3.79075	1.00323
AT1G03230		Eukaryotic aspartyl protease family protein	1.90142	0.306272	3.76759	0.989301
AT4G04320		malonyl-CoA decarboxylase family protein	1.89799	0.284993	3.77917	1.00323
AT5G04280		RNA-binding (RRM/RBD/RNP motifs) family protein with retrovirus zinc finger-like domain	1.89799	0.284993	3.77917	1.00323
AT1G08130	ATLIG1, LIG1	DNA ligase 1	1.86033	0.0722135	9.20942	2.51503
AT1G67580		Protein kinase superfamily protein	1.83265	0.180576	5.40709	1.49788
AT4G16660		heat shock protein 70 (Hsp 70) family protein	1.83117	0.181624	5.41867	1.5118
AT1G76160	sks5	SKU5 similar 5	1.82434	0.183721	5.39551	1.5118
AT4G15900	PRL1	pleiotropic regulatory locus 1	1.77422	0.00914703	17.3258	5.00221
AT5G41770		crooked neck protein, putative / cell cycle protein, putative	1.71192	0.0017957	24.9189	7.53116
AT4G19710	AK-HSDH II, AK-HSDH	aspartate kinase-homoserine dehydrogenase ii	1.7054	0.687803	1.6395	0.494651
AT5G58760	DDB2	damaged DNA binding 2	1.7054	0.687803	1.6395	0.494651
AT4G38040		Exostosin family protein	1.69079	0.386402	3.26741	1.00323
AT1G55810	UKL3	uridine kinase-like 3	1.69037	0.66534	1.62792	0.494651
AT1G68590		Ribosomal protein PSRP-3/Ycf65	1.69037	0.66534	1.62792	0.494651
AT1G69830	ATAMY3, AMY3	alpha-amylase-like 3	1.69037	0.66534	1.62792	0.494651
AT4G10970		unknown protein; BEST Arabidopsis thaliana protein match is: unknown protein (TAIR:AT4G23910.2); Has 1807 Blast hits to 1807 proteins in 277 species: Archae - 0; Bacteria - 0; Metazoa - 736; Fungi - 347; Plants - 385; Viruses - 0; Other Eukaryotes - 339 (source: NCBI BLink).	1.69037	0.66534	1.62792	0.494651
AT4G25210		DNA-binding storekeeper protein-related transcriptional regulator	1.69037	0.66534	1.62792	0.494651
AT5G15270		RNA-binding KH domain-containing protein	1.69037	0.66534	1.62792	0.494651
AT2G02470	AL6	alfin-like 6	1.68443	0.379923	3.25583	1.00323
AT5G03740	HD2C, HDT3	histone deacetylase 2C	1.68443	0.379923	3.25583	1.00323
AT5G58060	YKT61, ATYKT61, ATGP1	SNARE-like superfamily protein	1.68443	0.379923	3.25583	1.00323
AT3G44310	NIT1, ATNIT1, NITI	nitrilase 1	1.68384	0.167169	6.51167	2.00645
AT5G26210	AL4	alfin-like 4	1.68271	0.235814	4.87217	1.49788
AT2G16860		GCIP-interacting family protein	1.68004	0.119805	8.128	2.51503
AT2G18740		Small nuclear ribonucleoprotein family protein	1.67892	0.237271	4.86059	1.49788
AT4G30330		Small nuclear ribonucleoprotein family protein	1.67892	0.237271	4.86059	1.49788
AT2G02560	CAND1, ATCAND1, ETA2, TIP120, HVE	cullin-associated and neddylation dissociated	1.67821	0.380169	3.24425	1.00323
AT2G18510	emb2444	RNA-binding (RRM/RBD/RNP motifs) family protein	1.67821	0.380169	3.24425	1.00323
AT2G24270	ALDH11A3	aldehyde dehydrogenase 11A3	1.67821	0.380169	3.24425	1.00323
AT3G18990	VRN1, REM39	AP2/B3-like transcriptional factor family protein	1.67821	0.380169	3.24425	1.00323
AT5G35630	GS2, GLN2, ATGSL1	glutamine synthetase 2	1.67782	0.118951	8.11643	2.51503
AT4G25550		Cleavage/polyadenylation specificity factor, 25kDa subunit	1.67702	0.0154434	16.2213	5.03006
AT1G75240	AtHB33, HB33, ZHD5	homeobox protein 33	1.67577	0.669814	1.61634	0.494651
AT3G10260		Reticulon family protein	1.67577	0.669814	1.61634	0.494651
AT3G14610	CYP72A7	cytochrome P450, family 72, subfamily A, polypeptide 7	1.67577	0.669814	1.61634	0.494651
AT3G43980		Ribosomal protein S14p/S29e family protein	1.67577	0.669814	1.61634	0.494651
AT3G44620		protein tyrosine phosphatases;protein tyrosine phosphatases	1.67577	0.669814	1.61634	0.494651
AT4G19840	ATPP2-A1, ATPP2A-1, PP2-A1	phloem protein 2-A1	1.67577	0.669814	1.61634	0.494651
AT5G48240		unknown protein; FUNCTIONS IN: molecular_function unknown; INVOLVED IN: biological_process unknown; LOCATED IN: nucleolus; EXPRESSED IN: cultured cell; CONTAINS InterPro DOMAIN/s: Protein of unknown function DUF1665 (InterPro:IPR012459); Has 402 Blast hits to 382 proteins in 162 species: Archae - 0; Bacteria - 4; Metazoa - 139; Fungi - 111; Plants - 54; Viruses - 1; Other Eukaryotes - 93 (source:…	1.67577	0.669814	1.61634	0.494651
AT1G09270	IMPA-4	importin alpha isoform 4	1.67532	0.0361647	12.9654	4.02683
AT1G10522		unknown protein; FUNCTIONS IN: molecular_function unknown; INVOLVED IN: biological_process unknown; LOCATED IN: chloroplast; EXPRESSED IN: 23 plant structures; EXPRESSED DURING: 13 growth stages; Has 24 Blast hits to 24 proteins in 8 species: Archae - 0; Bacteria - 0; Metazoa - 0; Fungi - 0; Plants - 24; Viruses - 0; Other Eukaryotes - 0 (source: NCBI BLink).	1.67484	0.666957	1.62792	0.508576
AT1G43670		Inositol monophosphatase family protein	1.67484	0.666957	1.62792	0.508576
AT1G70290	ATTPS8, TPS8, ATTPSC	trehalose-6-phosphatase synthase S8	1.67484	0.666957	1.62792	0.508576
AT2G45640	SAP18, ATSAP18	SIN3 associated polypeptide P18	1.67484	0.666957	1.62792	0.508576
AT5G40370		Glutaredoxin family protein	1.67484	0.666957	1.62792	0.508576
ATCG00905	RPS12C, RPS12	ribosomal protein S12C	1.66841	0.400275	3.24425	1.01715
AT4G39150		DNAJ heat shock N-terminal domain-containing protein	1.66549	0.39795	3.2211	1.00323
AT1G01050	AtPPa1, PPa1	pyrophosphorylase 1	1.66018	0.671483	1.61634	0.508576
AT1G55460		DNA/RNA-binding protein Kin17, conserved region	1.66018	0.671483	1.61634	0.508576
AT1G55880		Pyridoxal-5'-phosphate-dependent enzyme family protein	1.66018	0.671483	1.61634	0.508576
AT2G04350	LACS8	AMP-dependent synthetase and ligase family protein	1.66018	0.671483	1.61634	0.508576
AT4G21105		cytochrome-c oxidases;electron carriers	1.66018	0.671483	1.61634	0.508576
AT5G15650	RGP2, ATRGP2	reversibly glycosylated polypeptide 2	1.66018	0.671483	1.61634	0.508576
AT1G76890	GT2, AT-GT2	Duplicated homeodomain-like superfamily protein	1.60997	0.070181	10.8373	3.51825
AT1G32060	PRK	phosphoribulokinase	1.59993	0.110845	9.18626	2.98183
AT1G09770	ATCDC5, CDC5, ATMYBCDC5	cell division cycle 5	1.56146	0.00110589	31.4306	10.5408
AT3G42050		vacuolar ATP synthase subunit H family protein	1.55418	0.208297	5.95359	2.00645
AT1G02990		BEST Arabidopsis thaliana protein match is: CW-type Zinc Finger (TAIR:AT3G62900.1); Has 5847 Blast hits to 4410 proteins in 438 species: Archae - 17; Bacteria - 452; Metazoa - 2463; Fungi - 354; Plants - 306; Viruses - 11; Other Eukaryotes - 2244 (source: NCBI BLink).	1.54416	0.595892	0.546499	0
AT1G04080	PRP39	Tetratricopeptide repeat (TPR)-like superfamily protein	1.54416	0.595892	0.546499	0
AT1G05720		selenoprotein family protein	1.54416	0.595892	0.546499	0
AT1G06500		unknown protein; Has 25 Blast hits to 25 proteins in 10 species: Archae - 0; Bacteria - 0; Metazoa - 0; Fungi - 0; Plants - 25; Viruses - 0; Other Eukaryotes - 0 (source: NCBI BLink).	1.54416	0.595892	0.546499	0
AT1G06910	TRFL7	TRF-like 7	1.54416	0.595892	0.546499	0
AT1G07950	MED22B	Surfeit locus protein 5 subunit 22 of Mediator complex	1.54416	0.595892	0.546499	0
AT1G08680	ZIGA4, AGD14	ARF GAP-like zinc finger-containing protein ZIGA4	1.54416	0.595892	0.546499	0
AT1G09160		Protein phosphatase 2C family protein	1.54416	0.595892	0.546499	0
AT1G11475	NRPB10, NRPD10, NRPE10	RNA polymerases N / 8 kDa subunit	1.54416	0.595892	0.546499	0
AT1G11720	ATSS3, SS3	starch synthase 3	1.54416	0.595892	0.546499	0
AT1G11840	ATGLX1, GLX1	glyoxalase I homolog	1.54416	0.595892	0.546499	0
AT1G12860	SCRM2, ICE2	basic helix-loop-helix (bHLH) DNA-binding superfamily protein	1.54416	0.595892	0.546499	0
AT1G13940		Plant protein of unknown function (DUF863)	1.54416	0.595892	0.546499	0
AT1G16430		Surfeit locus protein 5 subunit 22 of Mediator complex	1.54416	0.595892	0.546499	0
AT1G18150	ATMPK8	Protein kinase superfamily protein	1.54416	0.595892	0.546499	0
AT1G19020		unknown protein; BEST Arabidopsis thaliana protein match is: unknown protein (TAIR:AT3G48180.1); Has 88 Blast hits to 88 proteins in 15 species: Archae - 0; Bacteria - 0; Metazoa - 0; Fungi - 0; Plants - 88; Viruses - 0; Other Eukaryotes - 0 (source: NCBI BLink).	1.54416	0.595892	0.546499	0
AT1G20020	ATLFNR2, FNR2	ferredoxin-NADP(+)-oxidoreductase 2	1.54416	0.595892	0.546499	0
AT1G21130		O-methyltransferase family protein	1.54416	0.595892	0.546499	0
AT1G21610		wound-responsive family protein	1.54416	0.595892	0.546499	0
AT1G23820	SPDS1	spermidine synthase 1	1.54416	0.595892	0.546499	0
AT1G23880		NHL domain-containing protein	1.54416	0.595892	0.546499	0
AT1G24800		F-box family protein	1.54416	0.595892	0.546499	0
AT1G25490	RCN1, REGA, ATB BETA BETA, EER1	ARM repeat superfamily protein	1.54416	0.595892	0.546499	0
AT1G26470		FUNCTIONS IN: molecular_function unknown; INVOLVED IN: regulation of transcription; LOCATED IN: nucleus, H4/H2A histone acetyltransferase complex; EXPRESSED IN: 23 plant structures; EXPRESSED DURING: 15 growth stages; CONTAINS InterPro DOMAIN/s: CT20 (InterPro:IPR012423); Has 60 Blast hits to 60 proteins in 27 species: Archae - 0; Bacteria - 0; Metazoa - 26; Fungi - 2; Plants - 30; Viruses - 0; O…	1.54416	0.595892	0.546499	0
AT1G28380	NSL1	MAC/Perforin domain-containing protein	1.54416	0.595892	0.546499	0
AT1G32150	bZIP68, AtbZIP68	basic region/leucine zipper transcription factor 68	1.54416	0.595892	0.546499	0
AT1G32750	HAF01, HAF1, HAC13, GTD1, TAF1	HAC13 protein (HAC13)	1.54416	0.595892	0.546499	0
AT1G32810		RING/FYVE/PHD zinc finger superfamily protein	1.54416	0.595892	0.546499	0
AT1G44910	ATPRP40A, PRP40A	pre-mRNA-processing protein 40A	1.54416	0.595892	0.546499	0
AT1G50370		Calcineurin-like metallo-phosphoesterase superfamily protein	1.54416	0.595892	0.546499	0
AT1G51580		RNA-binding KH domain-containing protein	1.54416	0.595892	0.546499	0
AT1G52540		Protein kinase superfamily protein	1.54416	0.595892	0.546499	0
AT1G54100	ALDH7B4	aldehyde dehydrogenase 7B4	1.54416	0.595892	0.546499	0
AT1G55750		BSD domain (BTF2-like transcription factors, Synapse-associated proteins and DOS2-like proteins)	1.54416	0.595892	0.546499	0
AT1G59890	SNL5	SIN3-like 5	1.54416	0.595892	0.546499	0
AT1G62045		BEST Arabidopsis thaliana protein match is: ankyrin repeat family protein (TAIR:AT1G11740.1); Has 26 Blast hits to 26 proteins in 7 species: Archae - 0; Bacteria - 0; Metazoa - 0; Fungi - 0; Plants - 26; Viruses - 0; Other Eukaryotes - 0 (source: NCBI BLink).	1.54416	0.595892	0.546499	0
AT1G63980		D111/G-patch domain-containing protein	1.54416	0.595892	0.546499	0
AT1G64840		Protein of unknown function (DUF295)	1.54416	0.595892	0.546499	0
AT1G65150		TRAF-like family protein	1.54416	0.595892	0.546499	0
AT1G65580	FRA3	Endonuclease/exonuclease/phosphatase family protein	1.54416	0.595892	0.546499	0
AT1G67890		PAS domain-containing protein tyrosine kinase family protein	1.54416	0.595892	0.546499	0
AT1G67950		RNA-binding (RRM/RBD/RNP motifs) family protein	1.54416	0.595892	0.546499	0
AT1G69160		unknown protein; BEST Arabidopsis thaliana protein match is: unknown protein (TAIR:AT3G13980.1); Has 173 Blast hits to 172 proteins in 54 species: Archae - 0; Bacteria - 0; Metazoa - 25; Fungi - 33; Plants - 84; Viruses - 2; Other Eukaryotes - 29 (source: NCBI BLink).	1.54416	0.595892	0.546499	0
AT1G70480		Domain of unknown function (DUF220)	1.54416	0.595892	0.546499	0
AT1G71430		unknown protein; FUNCTIONS IN: molecular_function unknown; INVOLVED IN: biological_process unknown; LOCATED IN: cellular_component unknown; EXPRESSED IN: 23 plant structures; EXPRESSED DURING: 13 growth stages; Has 64 Blast hits to 64 proteins in 28 species: Archae - 0; Bacteria - 0; Metazoa - 14; Fungi - 6; Plants - 42; Viruses - 0; Other Eukaryotes - 2 (source: NCBI BLink).	1.54416	0.595892	0.546499	0
AT1G76510		ARID/BRIGHT DNA-binding domain-containing protein	1.54416	0.595892	0.546499	0
AT1G79950		RAD3-like DNA-binding helicase protein	1.54416	0.595892	0.546499	0
AT2G01600		ENTH/ANTH/VHS superfamily protein	1.54416	0.595892	0.546499	0
AT2G02080	AtIDD4, IDD4	indeterminate(ID)-domain 4	1.54416	0.595892	0.546499	0
AT2G04530	CPZ, TRZ2	Metallo-hydrolase/oxidoreductase superfamily protein	1.54416	0.595892	0.546499	0
AT2G16400	BLH7	BEL1-like homeodomain 7	1.54416	0.595892	0.546499	0
AT2G23140		RING/U-box superfamily protein with ARM repeat domain	1.54416	0.595892	0.546499	0
AT2G26780		ARM repeat superfamily protein	1.54416	0.595892	0.546499	0
AT2G27110	FRS3	FAR1-related sequence 3	1.54416	0.595892	0.546499	0
AT2G30970	ASP1	aspartate aminotransferase 1	1.54416	0.595892	0.546499	0
AT2G40070		BEST Arabidopsis thaliana protein match is: proline-rich family protein (TAIR:AT3G09000.1); Has 35333 Blast hits to 34131 proteins in 2444 species: Archae - 798; Bacteria - 22429; Metazoa - 974; Fungi - 991; Plants - 531; Viruses - 0; Other Eukaryotes - 9610 (source: NCBI BLink).	1.54416	0.595892	0.546499	0
AT2G40860		protein kinase family protein / protein phosphatase 2C ( PP2C) family protein	1.54416	0.595892	0.546499	0
AT2G40890	CYP98A3	cytochrome P450, family 98, subfamily A, polypeptide 3	1.54416	0.595892	0.546499	0
AT2G44040		Dihydrodipicolinate reductase, bacterial/plant	1.54416	0.595892	0.546499	0
AT2G44490	PEN2, BGLU26	Glycosyl hydrolase superfamily protein	1.54416	0.595892	0.546499	0
AT2G45880	BMY4, BAM7	beta-amylase 7	1.54416	0.595892	0.546499	0
AT2G46110	PANB1, KPHMT1	ketopantoate hydroxymethyltransferase 1	1.54416	0.595892	0.546499	0
AT2G46590	DAG2	Dof-type zinc finger DNA-binding family protein	1.54416	0.595892	0.546499	0
AT3G01460	MBD9, ATMBD9	methyl-CPG-binding domain 9	1.54416	0.595892	0.546499	0
AT3G01510	LSF1	like SEX4 1	1.54416	0.595892	0.546499	0
AT3G01780	TPLATE	ARM repeat superfamily protein	1.54416	0.595892	0.546499	0
AT3G03460		unknown protein; BEST Arabidopsis thaliana protein match is: unknown protein (TAIR:AT5G17510.1); Has 19732 Blast hits to 8747 proteins in 456 species: Archae - 0; Bacteria - 449; Metazoa - 7438; Fungi - 2099; Plants - 1550; Viruses - 53; Other Eukaryotes - 8143 (source: NCBI BLink).	1.54416	0.595892	0.546499	0
AT3G04780		Protein of unknown function (DUF1000)	1.54416	0.595892	0.546499	0
AT3G07230		wound-responsive protein-related	1.54416	0.595892	0.546499	0
AT3G10920	MSD1, MEE33, ATMSD1	manganese superoxide dismutase 1	1.54416	0.595892	0.546499	0
AT3G12170		Chaperone DnaJ-domain superfamily protein	1.54416	0.595892	0.546499	0
AT3G13235		ubiquitin family protein	1.54416	0.595892	0.546499	0
AT3G13670		Protein kinase family protein	1.54416	0.595892	0.546499	0
AT3G14090	ATEXO70D3, EXO70D3	exocyst subunit exo70 family protein D3	1.54416	0.595892	0.546499	0
AT3G14120	Nup107	FUNCTIONS IN: molecular_function unknown; INVOLVED IN: transport; LOCATED IN: nuclear pore; EXPRESSED IN: 23 plant structures; EXPRESSED DURING: 13 growth stages; CONTAINS InterPro DOMAIN/s: Nuclear pore protein 84/107 (InterPro:IPR007252); Has 5399 Blast hits to 5001 proteins in 612 species: Archae - 19; Bacteria - 730; Metazoa - 2186; Fungi - 823; Plants - 382; Viruses - 37; Other Eukaryotes - …	1.54416	0.595892	0.546499	0
AT3G15790	MBD11, ATMBD11	methyl-CPG-binding domain 11	1.54416	0.595892	0.546499	0
AT3G16470	JR1	Mannose-binding lectin superfamily protein	1.54416	0.595892	0.546499	0
AT3G16640	TCTP	translationally controlled tumor protein	1.54416	0.595892	0.546499	0
AT3G17590	BSH, CHE1	transcription regulatory protein SNF5, putative (BSH)	1.54416	0.595892	0.546499	0
AT3G18890		NAD(P)-binding Rossmann-fold superfamily protein	1.54416	0.595892	0.546499	0
AT3G19860	bHLH121	basic helix-loop-helix (bHLH) DNA-binding superfamily protein	1.54416	0.595892	0.546499	0
AT3G19895		RING/U-box superfamily protein	1.54416	0.595892	0.546499	0
AT3G20740	FIE, FIS3, FIE1	Transducin/WD40 repeat-like superfamily protein	1.54416	0.595892	0.546499	0
AT3G21060		Transducin/WD40 repeat-like superfamily protein	1.54416	0.595892	0.546499	0
AT3G22850		Aluminium induced protein with YGL and LRDR motifs	1.54416	0.595892	0.546499	0
AT3G26030	ATB' DELTA	serine/threonine protein phosphatase 2A 55 kDa regulatory subunit B prime delta	1.54416	0.595892	0.546499	0
AT3G44750	HD2A, ATHD2A, HDA3, HDT1	histone deacetylase 3	1.54416	0.595892	0.546499	0
AT3G46540		ENTH/VHS family protein	1.54416	0.595892	0.546499	0
AT3G47120		RNA recognition motif (RRM)-containing protein	1.54416	0.595892	0.546499	0
AT3G49430	SRp34a, SR34a, At-SR34a	SER/ARG-rich protein 34A	1.54416	0.595892	0.546499	0
AT3G50960	PLP3a	phosducin-like protein 3 homolog	1.54416	0.595892	0.546499	0
AT3G57350	Nup93b	Nucleoporin interacting component (Nup93/Nic96-like) family protein	1.54416	0.595892	0.546499	0
AT3G60410		Protein of unknown function (DUF1639)	1.54416	0.595892	0.546499	0
AT3G61850	DAG1	Dof-type zinc finger DNA-binding family protein	1.54416	0.595892	0.546499	0
AT4G00231	MEE50	ARM repeat superfamily protein	1.54416	0.595892	0.546499	0
AT4G02020	EZA1, SWN, SDG10	SET domain-containing protein	1.54416	0.595892	0.546499	0
AT4G09420		Disease resistance protein (TIR-NBS class)	1.54416	0.595892	0.546499	0
AT4G14040	EDA38, SBP2	selenium-binding protein 2	1.54416	0.595892	0.546499	0
AT4G14720	PPD2, TIFY4B	TIFY domain/Divergent CCT motif family protein	1.54416	0.595892	0.546499	0
AT4G15240		Protein of unknown function (DUF604)	1.54416	0.595892	0.546499	0
AT4G17270		Mo25 family protein	1.54416	0.595892	0.546499	0
AT4G20280	TAF11	TBP-associated factor 11	1.54416	0.595892	0.546499	0
AT4G21560	VPS28-1	vacuolar protein sorting-associated protein 28 homolog 1	1.54416	0.595892	0.546499	0
AT4G23710	VHA-G2, VAG2, VATG2	vacuolar ATP synthase subunit G2	1.54416	0.595892	0.546499	0
AT4G24060		Dof-type zinc finger DNA-binding family protein	1.54416	0.595892	0.546499	0
AT4G26370		antitermination NusB domain-containing protein	1.54416	0.595892	0.546499	0
AT4G26480		RNA-binding KH domain-containing protein	1.54416	0.595892	0.546499	0
AT4G27585		SPFH/Band 7/PHB domain-containing membrane-associated protein family	1.54416	0.595892	0.546499	0
AT4G30840	Nup43	Transducin/WD40 repeat-like superfamily protein	1.54416	0.595892	0.546499	0
AT4G31750	WIN2	HOPW1-1-interacting 2	1.54416	0.595892	0.546499	0
AT4G31830		unknown protein; Has 42 Blast hits to 42 proteins in 10 species: Archae - 0; Bacteria - 0; Metazoa - 0; Fungi - 0; Plants - 42; Viruses - 0; Other Eukaryotes - 0 (source: NCBI BLink).	1.54416	0.595892	0.546499	0
AT4G32760		ENTH/VHS/GAT family protein	1.54416	0.595892	0.546499	0
AT4G35850		Pentatricopeptide repeat (PPR) superfamily protein	1.54416	0.595892	0.546499	0
AT4G36960		RNA-binding (RRM/RBD/RNP motifs) family protein	1.54416	0.595892	0.546499	0
AT5G01600	ATFER1, FER1	ferretin 1	1.54416	0.595892	0.546499	0
AT5G05510		Mad3/BUB1 homology region 1	1.54416	0.595892	0.546499	0
AT5G05600		2-oxoglutarate (2OG) and Fe(II)-dependent oxygenase superfamily protein	1.54416	0.595892	0.546499	0
AT5G10950		Tudor/PWWP/MBT superfamily protein	1.54416	0.595892	0.546499	0
AT5G12120		Ubiquitin-associated/translation elongation factor EF1B protein	1.54416	0.595892	0.546499	0
AT5G12320		ankyrin repeat family protein	1.54416	0.595892	0.546499	0
AT5G13480	FY	Transducin/WD40 repeat-like superfamily protein	1.54416	0.595892	0.546499	0
AT5G15540	EMB2773, ATSCC2, SCC2	PHD finger family protein	1.54416	0.595892	0.546499	0
AT5G16760		Inositol 1,3,4-trisphosphate 5/6-kinase family protein	1.54416	0.595892	0.546499	0
AT5G19370		rhodanese-like domain-containing protein / PPIC-type PPIASE domain-containing protein	1.54416	0.595892	0.546499	0
AT5G20650	COPT5	copper transporter 5	1.54416	0.595892	0.546499	0
AT5G28630		glycine-rich protein	1.54416	0.595892	0.546499	0
AT5G28850		Calcium-binding EF-hand family protein	1.54416	0.595892	0.546499	0
AT5G35520	MIS12, ATMIS12	minichromosome instability 12 (mis12)-like	1.54416	0.595892	0.546499	0
AT5G38860	BIM3	BES1-interacting Myc-like protein 3	1.54416	0.595892	0.546499	0
AT5G39660	CDF2	cycling DOF factor 2	1.54416	0.595892	0.546499	0
AT5G41560		FUNCTIONS IN: molecular_function unknown; INVOLVED IN: biological_process unknown; LOCATED IN: chloroplast; EXPRESSED IN: 24 plant structures; EXPRESSED DURING: 15 growth stages; CONTAINS InterPro DOMAIN/s: Ubiquitin ligase, Det1/DDB1-complexing (InterPro:IPR018276); Has 1807 Blast hits to 1807 proteins in 277 species: Archae - 0; Bacteria - 0; Metazoa - 736; Fungi - 347; Plants - 385; Viruses - …	1.54416	0.595892	0.546499	0
AT5G42240	scpl42	serine carboxypeptidase-like 42	1.54416	0.595892	0.546499	0
AT5G42390		Insulinase (Peptidase family M16) family protein	1.54416	0.595892	0.546499	0
AT5G42650	AOS, CYP74A, DDE2	allene oxide synthase	1.54416	0.595892	0.546499	0
AT5G44090		Calcium-binding EF-hand family protein	1.54416	0.595892	0.546499	0
AT5G47010	UPF1, LBA1, ATUPF1	RNA helicase, putative	1.54416	0.595892	0.546499	0
AT5G48600	ATSMC3, ATCAP-C, ATSMC4, SMC3	structural maintenance of chromosome 3	1.54416	0.595892	0.546499	0
AT5G55220		trigger factor type chaperone family protein	1.54416	0.595892	0.546499	0
AT5G55300	MGO1, TOP1ALPHA, TOP1	DNA topoisomerase I alpha	1.54416	0.595892	0.546499	0
AT5G55730	FLA1	FASCICLIN-like arabinogalactan 1	1.54416	0.595892	0.546499	0
AT5G55940	emb2731	Uncharacterised protein family (UPF0172)	1.54416	0.595892	0.546499	0
AT5G57290		60S acidic ribosomal protein family	1.54416	0.595892	0.546499	0
AT5G63860	UVR8	Regulator of chromosome condensation (RCC1) family protein	1.54416	0.595892	0.546499	0
AT5G64620	C/VIF2, ATC/VIF2	cell wall / vacuolar inhibitor of fructosidase 2	1.54416	0.595892	0.546499	0
ATCG01100	NDHA	NADH dehydrogenase family protein	1.54416	0.595892	0.546499	0
AT1G01100		60S acidic ribosomal protein family	1.531	0.593415	0.534919	0
AT1G02680	TAF13	TBP-associated factor 13	1.531	0.593415	0.534919	0
AT1G03475	LIN2, HEMF1, ATCPO-I	Coproporphyrinogen III oxidase	1.531	0.593415	0.534919	0
AT1G06230	GTE4	global transcription factor group E4	1.531	0.593415	0.534919	0
AT1G10570	OTS2, ULP1C	Cysteine proteinases superfamily protein	1.531	0.593415	0.534919	0
AT1G11280		S-locus lectin protein kinase family protein	1.531	0.593415	0.534919	0
AT1G17880	BTF3, ATBTF3	basic transcription factor 3	1.531	0.593415	0.534919	0
AT1G18250	ATLP-1	Pathogenesis-related thaumatin superfamily protein	1.531	0.593415	0.534919	0
AT1G21580		Zinc finger C-x8-C-x5-C-x3-H type family protein	1.531	0.593415	0.534919	0
AT1G22950		2-oxoglutarate (2OG) and Fe(II)-dependent oxygenase superfamily protein	1.531	0.593415	0.534919	0
AT1G23900	GAMMA-ADAPTIN 1, Gamma-ADR	gamma-adaptin 1	1.531	0.593415	0.534919	0
AT1G25375		Metallo-hydrolase/oxidoreductase superfamily protein	1.531	0.593415	0.534919	0
AT1G26090		P-loop containing nucleoside triphosphate hydrolases superfamily protein	1.531	0.593415	0.534919	0
AT1G27530		CONTAINS InterPro DOMAIN/s: Ubiquitin-conjugating enzyme/RWD-like (InterPro:IPR016135), Ubiquitin-fold modifier-conjugating enzyme 1 (InterPro:IPR014806); Has 269 Blast hits to 269 proteins in 110 species: Archae - 0; Bacteria - 0; Metazoa - 175; Fungi - 0; Plants - 42; Viruses - 0; Other Eukaryotes - 52 (source: NCBI BLink).	1.531	0.593415	0.534919	0
AT1G30240		FUNCTIONS IN: binding; INVOLVED IN: biological_process unknown; LOCATED IN: cellular_component unknown; EXPRESSED IN: 21 plant structures; EXPRESSED DURING: 13 growth stages; CONTAINS InterPro DOMAIN/s: Armadillo-type fold (InterPro:IPR016024); Has 165 Blast hits to 164 proteins in 73 species: Archae - 0; Bacteria - 0; Metazoa - 47; Fungi - 68; Plants - 46; Viruses - 0; Other Eukaryotes - 4 (sour…	1.531	0.593415	0.534919	0
AT1G47200	WPP2	WPP domain protein 2	1.531	0.593415	0.534919	0
AT1G55820		Kinase-related protein of unknown function (DUF1296)	1.531	0.593415	0.534919	0
AT1G63970	ISPF, MECPS	isoprenoid F	1.531	0.593415	0.534919	0
AT1G66350	RGL1, RGL	RGA-like 1	1.531	0.593415	0.534919	0
AT1G68370	ARG1	Chaperone DnaJ-domain superfamily protein	1.531	0.593415	0.534919	0
AT1G73230		Nascent polypeptide-associated complex NAC	1.531	0.593415	0.534919	0
AT1G73820		Ssu72-like family protein	1.531	0.593415	0.534919	0
AT1G78580	ATTPS1, TPS1	trehalose-6-phosphate synthase	1.531	0.593415	0.534919	0
AT1G79730	ELF7	hydroxyproline-rich glycoprotein family protein	1.531	0.593415	0.534919	0
AT2G01210		Leucine-rich repeat protein kinase family protein	1.531	0.593415	0.534919	0
AT2G20940		Protein of unknown function (DUF1279)	1.531	0.593415	0.534919	0
AT2G25100		Polynucleotidyl transferase, ribonuclease H-like superfamily protein	1.531	0.593415	0.534919	0
AT2G25710	HCS1	holocarboxylase synthase 1	1.531	0.593415	0.534919	0
AT2G31270	ATCDT1A, CDT1A, CDT1	homolog of yeast CDT1 A	1.531	0.593415	0.534919	0
AT2G34620		Mitochondrial transcription termination factor family protein	1.531	0.593415	0.534919	0
AT2G34810		FAD-binding Berberine family protein	1.531	0.593415	0.534919	0
AT2G40690	GLY1, SFD1	NAD-dependent glycerol-3-phosphate dehydrogenase family protein	1.531	0.593415	0.534919	0
AT2G41460	ARP	apurinic endonuclease-redox protein	1.531	0.593415	0.534919	0
AT2G47490	ATNDT1, NDT1	NAD+ transporter 1	1.531	0.593415	0.534919	0
AT3G01180	AtSS2, SS2	starch synthase 2	1.531	0.593415	0.534919	0
AT3G01800		Ribosome recycling factor	1.531	0.593415	0.534919	0
AT3G09350	Fes1A	Fes1A	1.531	0.593415	0.534919	0
AT3G11560		LETM1-like protein	1.531	0.593415	0.534919	0
AT3G12145	FLR1, FLOR1	Leucine-rich repeat (LRR) family protein	1.531	0.593415	0.534919	0
AT3G12990	RRP45a	ribonuclease PH45A	1.531	0.593415	0.534919	0
AT3G14150		Aldolase-type TIM barrel family protein	1.531	0.593415	0.534919	0
AT3G15680		Ran BP2/NZF zinc finger-like superfamily protein	1.531	0.593415	0.534919	0
AT3G17300		unknown protein; Has 48 Blast hits to 48 proteins in 21 species: Archae - 0; Bacteria - 0; Metazoa - 0; Fungi - 0; Plants - 40; Viruses - 0; Other Eukaryotes - 8 (source: NCBI BLink).	1.531	0.593415	0.534919	0
AT3G18680		Amino acid kinase family protein	1.531	0.593415	0.534919	0
AT3G22170	FHY3	far-red elongated hypocotyls 3	1.531	0.593415	0.534919	0
AT3G22640	PAP85	cupin family protein	1.531	0.593415	0.534919	0
AT3G24170	ATGR1, GR1	glutathione-disulfide reductase	1.531	0.593415	0.534919	0
AT3G47630		FUNCTIONS IN: molecular_function unknown; INVOLVED IN: biological_process unknown; LOCATED IN: endomembrane system; EXPRESSED IN: 21 plant structures; EXPRESSED DURING: 13 growth stages; CONTAINS InterPro DOMAIN/s: Mitochondrial matrix Mmp37 (InterPro:IPR015222); Has 325 Blast hits to 325 proteins in 172 species: Archae - 0; Bacteria - 0; Metazoa - 109; Fungi - 140; Plants - 43; Viruses - 0; Othe…	1.531	0.593415	0.534919	0
AT3G51550	FER	Malectin/receptor-like protein kinase family protein	1.531	0.593415	0.534919	0
AT3G54180	CDC2B, CDKB1;1	cyclin-dependent kinase B1;1	1.531	0.593415	0.534919	0
AT3G55440	ATCTIMC, TPI, CYTOTPI	triosephosphate isomerase	1.531	0.593415	0.534919	0
AT3G57980		DNA-binding bromodomain-containing protein	1.531	0.593415	0.534919	0
AT3G59920	ATGDI2, GDI2	RAB GDP dissociation inhibitor 2	1.531	0.593415	0.534919	0
AT3G66658	ALDH22A1	aldehyde dehydrogenase 22A1	1.531	0.593415	0.534919	0
AT4G01037	WTF1, AtWTF1	Ubiquitin carboxyl-terminal hydrolase family protein	1.531	0.593415	0.534919	0
AT4G01070	GT72B1, UGT72B1	UDP-Glycosyltransferase superfamily protein	1.531	0.593415	0.534919	0
AT4G09040		RNA-binding (RRM/RBD/RNP motifs) family protein	1.531	0.593415	0.534919	0
AT4G10180	DET1, FUS2, ATDET1	light-mediated development protein 1 / deetiolated1 (DET1)	1.531	0.593415	0.534919	0
AT4G11970		YTH family protein	1.531	0.593415	0.534919	0
AT4G14160		Sec23/Sec24 protein transport family protein	1.531	0.593415	0.534919	0
AT4G14342		Splicing factor 3B subunit 5/RDS3 complex subunit 10	1.531	0.593415	0.534919	0
AT4G27320	ATPHOS34, PHOS34	Adenine nucleotide alpha hydrolases-like superfamily protein	1.531	0.593415	0.534919	0
AT4G32180	ATPANK2, PANK2	pantothenate kinase 2	1.531	0.593415	0.534919	0
AT4G34135	UGT73B2	UDP-glucosyltransferase 73B2	1.531	0.593415	0.534919	0
AT4G34340	TAF8	TBP-associated factor 8	1.531	0.593415	0.534919	0
AT4G38160	pde191	Mitochondrial transcription termination factor family protein	1.531	0.593415	0.534919	0
AT4G39710	FKBP16-2	FK506-binding protein 16-2	1.531	0.593415	0.534919	0
AT5G02120	OHP	one helix protein	1.531	0.593415	0.534919	0
AT5G03290	IDH-V	isocitrate dehydrogenase V	1.531	0.593415	0.534919	0
AT5G03440		unknown protein; BEST Arabidopsis thaliana protein match is: unknown protein (TAIR:AT3G54880.1); Has 30201 Blast hits to 17322 proteins in 780 species: Archae - 12; Bacteria - 1396; Metazoa - 17338; Fungi - 3422; Plants - 5037; Viruses - 0; Other Eukaryotes - 2996 (source: NCBI BLink).	1.531	0.593415	0.534919	0
AT5G04170		Calcium-binding EF-hand family protein	1.531	0.593415	0.534919	0
AT5G10770		Eukaryotic aspartyl protease family protein	1.531	0.593415	0.534919	0
AT5G13470		unknown protein; Has 1807 Blast hits to 1807 proteins in 277 species: Archae - 0; Bacteria - 0; Metazoa - 736; Fungi - 347; Plants - 385; Viruses - 0; Other Eukaryotes - 339 (source: NCBI BLink).	1.531	0.593415	0.534919	0
AT5G14240		Thioredoxin superfamily protein	1.531	0.593415	0.534919	0
AT5G16440	IPP1	isopentenyl diphosphate isomerase 1	1.531	0.593415	0.534919	0
AT5G20150	ATSPX1, SPX1	SPX domain gene 1	1.531	0.593415	0.534919	0
AT5G20570	ROC1, RBX1, HRT1, ATRBX1	RING-box 1	1.531	0.593415	0.534919	0
AT5G37510	EMB1467, CI76	NADH-ubiquinone dehydrogenase, mitochondrial, putative	1.531	0.593415	0.534919	0
AT5G37720	ALY4	ALWAYS EARLY 4	1.531	0.593415	0.534919	0
AT5G45400	RPA70C, ATRPA70C	Replication factor-A protein 1-related	1.531	0.593415	0.534919	0
AT5G49820	EMB1879, RUS6	Protein of unknown function, DUF647	1.531	0.593415	0.534919	0
AT5G51200	Nup205	Protein of unknown function (DUF3414)	1.531	0.593415	0.534919	0
AT5G53170	FTSH11	FTSH protease 11	1.531	0.593415	0.534919	0
AT5G64180		unknown protein; Has 1807 Blast hits to 1807 proteins in 277 species: Archae - 0; Bacteria - 0; Metazoa - 736; Fungi - 347; Plants - 385; Viruses - 0; Other Eukaryotes - 339 (source: NCBI BLink).	1.531	0.593415	0.534919	0
AT5G64200	ATSC35, SC35, At-SC35	ortholog of human splicing factor SC35	1.531	0.593415	0.534919	0
AT1G03140		splicing factor Prp18 family protein	1.52564	0.0329926	14.5934	5.01613
AT1G73370	SUS6, ATSUS6	sucrose synthase 6	1.5141	0.315585	4.34883	1.5118
AT1G51660	ATMKK4, MKK4, ATMEK4	mitogen-activated protein kinase kinase 4	1.50975	0.311245	4.33725	1.5118
AT3G11630		Thioredoxin superfamily protein	1.50975	0.311245	4.33725	1.5118
AT3G14100		RNA-binding (RRM/RBD/RNP motifs) family protein	1.50773	0.134234	8.66292	3.0236
AT5G12190		RNA-binding (RRM/RBD/RNP motifs) family protein	1.50546	0.31125	4.32567	1.5118
AT1G17370	UBP1B	oligouridylate binding protein 1B	1.47141	0.189796	7.03501	2.51503
AT1G09640		Translation elongation factor EF1B, gamma chain	1.43016	0.518017	2.70933	0.989301
AT5G42980	ATTRX3, ATH3, ATTRXH3, TRXH3, TRX3	thioredoxin 3	1.43016	0.518017	2.70933	0.989301
AT1G63940	MDAR6	monodehydroascorbate reductase 6	1.42665	0.503748	2.72091	1.00323
AT2G22125	CSI1	binding	1.42665	0.503748	2.72091	1.00323
AT1G74970	RPS9, TWN3	ribosomal protein S9	1.41897	0.500449	2.70933	1.00323
AT3G14010	CID4	CTC-interacting domain 4	1.41897	0.500449	2.70933	1.00323
AT3G16460		Mannose-binding lectin superfamily protein	1.41897	0.500449	2.70933	1.00323
AT4G25450	ATNAP8, NAP8	non-intrinsic ABC protein 8	1.41897	0.500449	2.70933	1.00323
AT5G58950		Protein kinase superfamily protein	1.41577	0.525561	2.72091	1.01715
AT5G66420		CONTAINS InterPro DOMAIN/s: Uncharacterised conserved protein UCP033271 (InterPro:IPR008322), TIM-barrel signal transduction protein, predicted (InterPro:IPR009215); Has 30201 Blast hits to 17322 proteins in 780 species: Archae - 12; Bacteria - 1396; Metazoa - 17338; Fungi - 3422; Plants - 5037; Viruses - 0; Other Eukaryotes - 2996 (source: NCBI BLink).	1.41577	0.525561	2.72091	1.01715
AT2G24500	FZF	Zinc finger protein 622	1.41516	0.263903	5.40709	2.00645
AT2G22230		Thioesterase superfamily protein	1.41135	0.504056	2.69776	1.00323
AT3G42660		transducin family protein / WD-40 repeat family protein	1.38034	0.0839624	11.8956	4.53541
AT2G38560	TFIIS	transcript elongation factor IIS	1.35747	0.0687825	12.9886	5.01613
AT1G51690	ATB ALPHA, B ALPHA	protein phosphatase 2A 55 kDa regulatory subunit B alpha isoform	1.32002	0.406647	3.80233	1.5118
AT2G33340	MAC3B	MOS4-associated complex 3B	1.31978	0.0511993	15.1746	6.00543
AT4G20330		Transcription initiation factor TFIIE, beta subunit	1.31795	0.208516	7.58151	3.00968
AT1G68010	HPR, ATHPR1	hydroxypyruvate reductase	1.3177	0.0497293	15.1514	6.00543
AT3G15450		Aluminium induced protein with YGL and LRDR motifs	1.31503	0.404347	3.79075	1.5118
AT1G66750	CDKD1;2, CAK4AT, AT;CDKD;2, CDKD;2, CAK4	CDK-activating kinase 4	1.3112	0.412625	3.76759	1.49788
ATCG00640	RPL33	ribosomal protein L33	1.30806	0.218165	7.54677	3.0236
AT5G04140	GLU1, GLS1, GLUS, FD-GOGAT	glutamate synthase 1	1.27078	0.16008	9.75592	3.98505
AT4G09010	APX4, TL29	ascorbate peroxidase 4	1.26132	0.335213	4.86059	2.00645
AT3G57560	NAGK	N-acetyl-l-glutamate kinase	1.25695	0.341752	4.86059	2.02038
AT5G52040	ATRSP41, RS41, At-RS41	RNA-binding (RRM/RBD/RNP motifs) family protein	1.22995	0.305144	5.96517	2.52895
AT3G06720	AT-IMP, ATKAP ALPHA, AIMP ALPHA, IMPA-1, IMPA1	importin alpha isoform 1	1.20365	0.0681674	15.1746	6.51401
AT4G16143	IMPA-2	importin alpha isoform 2	1.19723	0.0188544	23.2447	10.0323
AT1G15980	NDF1, NDH48	NDH-dependent cyclic electron flow 1	1.19716	0.224186	8.128	3.50433
AT4G24800		MA3 domain-containing protein	1.12016	0.809786	1.093	0.494651
AT5G26280		TRAF-like family protein	1.12016	0.809786	1.093	0.494651
AT1G22360	AtUGT85A2, UGT85A2	UDP-glucosyl transferase 85A2	1.10297	0.646561	2.17442	1.00323
AT2G43910	ATHOL1, HOL1	HARMLESS TO OZONE LAYER 1	1.10297	0.646561	2.17442	1.00323
AT3G45140	LOX2, ATLOX2	lipoxygenase 2	1.10297	0.646561	2.17442	1.00323
AT5G52840		NADH-ubiquinone oxidoreductase-related	1.10297	0.646561	2.17442	1.00323
AT1G05140		Peptidase M50 family protein	1.10269	0.8127	1.093	0.508576
AT1G50300	TAF15	TBP-associated factor 15	1.10269	0.8127	1.093	0.508576
AT1G70320	UPL2	ubiquitin-protein ligase 2	1.10269	0.8127	1.093	0.508576
AT1G70830	MLP28	MLP-like protein 28	1.10269	0.8127	1.093	0.508576
AT1G72970	HTH, EDA17	Glucose-methanol-choline (GMC) oxidoreductase family protein	1.10269	0.8127	1.093	0.508576
AT2G19385		zinc ion binding	1.10269	0.8127	1.093	0.508576
AT3G14900		unknown protein; FUNCTIONS IN: molecular_function unknown; INVOLVED IN: embryo development; LOCATED IN: chloroplast; EXPRESSED IN: 19 plant structures; EXPRESSED DURING: 13 growth stages; Has 17135 Blast hits to 10204 proteins in 644 species: Archae - 47; Bacteria - 1684; Metazoa - 5536; Fungi - 2506; Plants - 1043; Viruses - 361; Other Eukaryotes - 5958 (source: NCBI BLink).	1.10269	0.8127	1.093	0.508576
AT3G24503	ALDH2C4, ALDH1A, REF1	aldehyde dehydrogenase 2C4	1.10269	0.8127	1.093	0.508576
AT5G51970		GroES-like zinc-binding alcohol dehydrogenase family protein	1.10269	0.8127	1.093	0.508576
AT3G14940	ATPPC3, PPC3	phosphoenolpyruvate carboxylase 3	1.10201	0.369195	5.41867	2.48718
AT3G18165	MOS4	modifier of snc1,4	1.09846	0.330958	6.52325	3.0236
AT1G19990		unknown protein; FUNCTIONS IN: molecular_function unknown; INVOLVED IN: biological_process unknown; LOCATED IN: cellular_component unknown; EXPRESSED IN: cultured cell; BEST Arabidopsis thaliana protein match is: unknown protein (TAIR:AT5G11600.1); Has 11256 Blast hits to 7192 proteins in 541 species: Archae - 6; Bacteria - 629; Metazoa - 4714; Fungi - 936; Plants - 545; Viruses - 34; Other Eukar…	1.09827	0.796936	1.08142	0.494651
AT1G29900	CARB	carbamoyl phosphate synthetase B	1.09827	0.796936	1.08142	0.494651
AT1G37130	NIA2, B29, NIA2-1, CHL3, NR, NR2, ATNR2	nitrate reductase 2	1.09827	0.796936	1.08142	0.494651
AT1G48760	delta-ADR	delta-adaptin	1.09827	0.796936	1.08142	0.494651
AT1G63780	IMP4	Ribosomal RNA processing Brix domain protein	1.09827	0.796936	1.08142	0.494651
AT1G64710		GroES-like zinc-binding dehydrogenase family protein	1.09827	0.796936	1.08142	0.494651
AT2G24050	eIFiso4G2	MIF4G domain-containing protein / MA3 domain-containing protein	1.09827	0.796936	1.08142	0.494651
AT2G27730		copper ion binding	1.09827	0.796936	1.08142	0.494651
AT2G27880	AGO5	Argonaute family protein	1.09827	0.796936	1.08142	0.494651
AT2G37860	LCD1	Protein of unknown function (DUF3411)	1.09827	0.796936	1.08142	0.494651
AT2G44430		DNA-binding bromodomain-containing protein	1.09827	0.796936	1.08142	0.494651
AT3G02950	THO7, AtTHO7	Tho complex subunit 7/Mft1p	1.09827	0.796936	1.08142	0.494651
AT3G21110	PUR7, PURC, ATPURC	purin 7	1.09827	0.796936	1.08142	0.494651
AT3G46630		Protein of unknown function (DUF3223)	1.09827	0.796936	1.08142	0.494651
AT3G61870		unknown protein; FUNCTIONS IN: molecular_function unknown; INVOLVED IN: biological_process unknown; LOCATED IN: chloroplast, chloroplast inner membrane, chloroplast envelope; EXPRESSED IN: 23 plant structures; EXPRESSED DURING: 14 growth stages; Has 200 Blast hits to 200 proteins in 73 species: Archae - 0; Bacteria - 112; Metazoa - 0; Fungi - 0; Plants - 53; Viruses - 0; Other Eukaryotes - 35 (so…	1.09827	0.796936	1.08142	0.494651
AT3G62030	ROC4	rotamase CYP 4	1.09827	0.796936	1.08142	0.494651
[truncated: 2,572 more rows]

## Sheet: PSM_raw_data
Accession Number	symbol	description	log2FoldChange_GBPL3_vs_WT	p_value_GBPL3_vs_WT	PSM_GBPL3_1	PSM_GBPL3_2	PSM_WT_1	PSM_WT_2	PSM norm_GBPL3	PSM norm_WT
[truncated: 3,211 more rows]
