# Supplementary material for: GBPL3 localizes to the nuclear pore complex and functionally connects the nuclear basket with the nucleoskeleton in plants
Source: PLoS Biol. 2022 Oct 21;20(10):e3001831. doi: 10.1371/journal.pbio.3001831 (PMC9629626; doi:10.1371/journal.pbio.3001831)
Supplement: S3 Data — (XLSX) [file pbio.3001831.s007.xlsx]

## Sheet: gbpl3_DEGs
Gene ID	WT_1	WT_2	WT_3	gbpl3-7_1	gbpl3-7_2	gbpl3-7_3	FoldChange_gbpl3-7_vs_WT	pvalue_gbpl3-7_vs_WT	up	down
AT2G03720	19	13	22	51	55	55	2.95523	9.89163e-05	y	n
AT5G12330	38	12	44	96	110	79	3.04253	7.55886e-06	y	n
AT2G42430	10	17	31	69	30	46	2.41982	0.00580259	y	n
AT1G12040	133	128	173	433	235	431	2.47191	9.22401e-10	y	n
AT3G62270	329	341	465	849	808	887	2.20714	1.38571e-15	y	n
AT2G16385	8	16	7	25	30	31	2.67151	0.0116068	y	n
AT3G17600	1	0	4	12	4	17	6.70221	0.0145248	y	n
AT1G12950	17	37	49	87	112	124	3.10754	4.12755e-06	y	n
AT5G66700	6	2	11	32	27	21	4.1855	0.00109012	y	n
AT3G62680	142	139	202	770	495	796	4.18589	3.89824e-29	y	n
AT5G39610	52	46	42	167	104	92	2.48125	3.49471e-06	y	n
AT5G17810	6	13	5	21	10	42	2.9281	0.0239921	y	n
AT5G44700	15	6	11	57	41	30	3.89184	7.12189e-05	y	n
AT4G16515	89	96	106	245	209	164	2.05664	5.85732e-07	y	n
AT1G01453	1	4	0	9	17	14	7.66411	0.00433112	y	n
AT1G01660	7	7	6	59	32	21	5.29608	2.94381e-05	y	n
AT1G02610	36	30	59	107	104	68	2.19554	0.000307193	y	n
AT1G02660	184	166	213	469	476	444	2.4237	1.01094e-16	y	n
AT1G02920	379	559	655	1854	1673	1568	3.10954	7.02955e-26	y	n
AT1G02930	642	518	618	1444	1133	1174	2.05544	1.73802e-22	y	n
AT1G03790	1	15	12	28	45	29	3.52836	0.00349246	y	n
AT1G03820	65	47	73	151	133	139	2.25023	1.23222e-06	y	n
AT1G04053	43	43	46	96	83	99	2.0582	0.000298247	y	n
AT1G04180	7	1	0	9	20	8	4.61403	0.0306737	y	n
AT1G04533	0	1	0	12	1	5	15.5429	0.023194	y	n
AT1G04560	0	1	4	14	33	1	9.63514	0.00447737	y	n
AT1G05250	1	2	0	7	10	4	6.63779	0.0400738	y	n
AT1G05700	48	60	72	157	139	114	2.2133	6.12901e-06	y	n
AT1G05710	43	42	31	106	85	126	2.65929	5.5078e-06	y	n
AT1G05880	0	0	2	8	6	6	10.0047	0.0281089	y	n
AT1G06080	136	138	320	510	338	424	2.11859	2.71189e-06	y	n
AT1G06520	14	5	2	38	28	37	4.77903	0.000201687	y	n
AT1G06693	0	0	0	5	1	6	21.0833	0.0252529	y	n
AT1G07367	8	12	25	40	28	30	2.13705	0.0307031	y	n
AT1G07430	0	0	0	4	5	2	19.3684	0.0306764	y	n
AT1G07645	0	0	0	0	7	5	22.4458	0.0298615	y	n
AT1G07933	2	4	0	17	12	20	7.76496	0.00144005	y	n
AT1G07985	2	5	0	13	23	7	5.78697	0.00929007	y	n
AT1G08290	4	4	6	24	13	21	4.03528	0.00442087	y	n
AT1G08430	5	25	21	91	80	135	5.84203	2.7411e-09	y	n
AT1G08733	18	12	18	22	31	58	2.33864	0.0162822	y	n
AT1G08973	17	11	14	46	13	58	2.72764	0.00788884	y	n
AT1G09380	0	0	2	6	11	17	17.5359	0.00252202	y	n
AT1G09500	0	5	12	9	24	25	3.49852	0.0277259	y	n
AT1G09932	16	4	8	44	31	30	3.67551	0.000584953	y	n
AT1G11080	20	15	41	49	68	60	2.34917	0.00239667	y	n
AT1G11655	2	0	3	13	14	9	7.20912	0.00596304	y	n
AT1G11735	3	3	0	17	5	8	4.6071	0.0414985	y	n
AT1G11920	0	0	0	12	5	12	50.8913	0.00023699	y	n
AT1G12030	10	7	18	42	24	44	3.11376	0.00144045	y	n
AT1G12130	1	0	1	10	10	7	13.3658	0.0069134	y	n
AT1G12200	174	151	243	483	514	445	2.50909	1.77644e-15	y	n
AT1G12890	0	1	0	8	5	18	28.6913	0.0013831	y	n
AT1G13310	0	0	0	0	7	5	22.4458	0.0298615	y	n
AT1G13340	33	21	41	51	73	68	2.02769	0.00505876	y	n
AT1G13420	22	29	14	100	123	162	5.78899	2.01762e-12	y	n
AT1G13480	16	6	10	18	27	28	2.29195	0.0393393	y	n
AT1G13608	0	1	1	20	7	9	16.9744	0.00212361	y	n
AT1G13609	39	85	155	483	289	307	3.75659	0.000302514	y	n
AT1G13700	103	109	69	205	219	206	2.17037	3.20393e-06	y	n
AT1G14240	76	85	63	177	145	208	2.29705	2.11237e-06	y	n
AT1G14930	0	4	2	5	18	8	5.04095	0.0315915	y	n
AT1G14960	73	49	33	240	90	164	3.02874	1.01606e-06	y	n
AT1G16850	18	29	6	44	35	43	2.16708	0.0299196	y	n
AT1G17020	15	36	22	83	150	92	4.32439	5.15413e-08	y	n
AT1G18140	31	29	47	117	55	86	2.33969	0.000249449	y	n
AT1G18710	8	15	22	51	50	71	3.78482	1.49547e-05	y	n
AT1G18975	118	142	226	530	347	421	2.60608	2.86983e-12	y	n
AT1G18980	102	132	192	387	311	438	2.62636	5.95276e-11	y	n
AT1G19250	4	4	0	12	45	18	9.22435	0.000156288	y	n
AT1G19960	70	57	61	132	166	136	2.27163	2.90928e-06	y	n
AT1G21326	4	2	4	19	12	10	3.98028	0.0171088	y	n
AT1G22150	8	4	11	30	26	40	4.17636	0.000288132	y	n
AT1G22160	17	12	13	42	41	44	2.96923	0.000451236	y	n
AT1G22370	103	91	189	239	374	354	2.55407	7.4056e-08	y	n
AT1G22490	22	13	16	30	55	34	2.32307	0.00960844	y	n
AT1G22890	43	31	34	69	83	69	2.01333	0.00192381	y	n
AT1G23050	38	54	80	123	151	86	2.05472	0.00068355	y	n
AT1G23052	31	57	88	107	165	109	2.14862	0.00087505	y	n
AT1G23130	1205	1182	1310	3108	3240	2399	2.30565	7.4694e-25	y	n
AT1G23560	24	25	25	50	51	56	2.07801	0.00509186	y	n
AT1G23965	1	0	0	13	3	1	14.3809	0.0319764	y	n
AT1G24575	28	10	20	57	43	46	2.48061	0.00200285	y	n
AT1G24580	1	3	1	5	21	15	8.12657	0.0033364	y	n
AT1G25097	1	0	3	17	1	36	13.7984	0.00118873	y	n
AT1G25240	0	0	0	2	5	11	33.2	0.00373502	y	n
AT1G25425	32	14	20	64	43	32	2.04052	0.0162749	y	n
AT1G26240	0	0	0	37	9	21	114.783	6.41597e-07	y	n
AT1G26250	84	86	139	414	400	483	4.16071	7.48828e-25	y	n
AT1G26255	70	112	157	510	429	536	4.27172	3.35609e-22	y	n
AT1G26360	0	2	1	7	8	16	10.1429	0.0060713	y	n
AT1G26380	12	21	30	125	78	77	4.28886	6.80137e-09	y	n
AT1G26390	1	4	13	63	74	71	11.5601	2.26509e-11	y	n
AT1G26410	14	13	12	63	54	63	4.50391	1.54866e-07	y	n
AT1G26800	82	93	138	230	213	224	2.09653	5.75455e-07	y	n
AT1G28265	2	2	10	17	23	12	3.7416	0.0152573	y	n
AT1G28815	27	10	10	55	21	36	2.29294	0.0217641	y	n
AT1G29090	3	8	19	86	144	194	14.4694	2.02278e-07	y	n
AT1G29395	122	167	449	632	875	807	3.19475	0.00327683	y	n
AT1G29490	2	3	8	22	18	8	3.60031	0.0208813	y	n
AT1G30660	2	2	0	9	8	7	5.719	0.0349402	y	n
AT1G31290	11	10	18	21	33	33	2.23889	0.0269102	y	n
AT1G31580	381	413	516	1308	1259	1262	2.86601	2.80544e-32	y	n
AT1G32510	0	0	0	11	4	3	30.474	0.00487864	y	n
AT1G33090	3	4	8	17	25	10	3.42829	0.0173267	y	n
AT1G34050	0	0	0	8	1	7	27.7117	0.00891125	y	n
AT1G34510	5	4	13	103	78	121	13.6362	4.44564e-17	y	n
AT1G34520	0	0	0	14	1	1	25.8262	0.0163444	y	n
AT1G34540	1	1	0	15	4	12	14.6878	0.00466998	y	n
AT1G35910	3	4	2	15	6	12	3.48119	0.0492593	y	n
AT1G43800	11	7	10	26	11	33	2.45906	0.0344452	y	n
AT1G44180	8	7	2	12	16	22	2.87696	0.0400319	y	n
AT1G44970	32	49	59	124	87	95	2.11577	0.000267842	y	n
AT1G47395	65	62	75	256	127	205	2.81376	2.00913e-09	y	n
AT1G47400	28	45	37	64	109	56	2.02923	0.00593886	y	n
AT1G47960	22	38	50	86	75	105	2.37762	0.000255195	y	n
AT1G47980	0	7	4	41	55	38	11.7855	3.55794e-08	y	n
AT1G48000	3	7	0	15	14	14	4.01892	0.024105	y	n
AT1G48130	0	11	8	74	197	53	16.4055	0.00129446	y	n
AT1G48260	18	31	30	76	80	67	2.74349	3.97455e-05	y	n
AT1G48405	0	0	0	6	0	5	18.914	0.0499075	y	n
AT1G48930	101	115	84	231	178	227	2.04593	4.95338e-06	y	n
AT1G49130	146	175	175	370	385	295	2.05683	1.0299e-08	y	n
AT1G49570	1	1	0	102	99	105	150.089	1.08557e-11	y	n
AT1G49860	10	3	6	27	57	76	8.59313	7.75292e-08	y	n
AT1G51090	29	14	71	71	98	66	2.10415	0.00963134	y	n
AT1G51480	0	0	1	6	9	5	18.2769	0.00968332	y	n
AT1G51870	2	3	3	13	18	16	5.79064	0.0025724	y	n
AT1G52000	28	33	72	166	170	263	4.53422	3.87704e-12	y	n
AT1G52120	2	0	0	15	17	58	45.8631	6.09329e-06	y	n
AT1G52410	149	134	135	359	286	307	2.21296	2.7987e-11	y	n
AT1G52690	0	9	8	28	85	21	7.67893	0.0189512	y	n
AT1G52880	18	21	36	48	61	54	2.15997	0.00474169	y	n
AT1G53270	12	15	31	46	29	54	2.20449	0.0138273	y	n
AT1G53708	4	2	9	14	13	24	3.45548	0.0183113	y	n
AT1G53950	0	0	0	9	16	10	62.7572	5.33034e-05	y	n
AT1G54040	52	24	69	119	121	126	2.53218	8.61747e-06	y	n
AT1G54540	14	7	18	40	37	27	2.63504	0.00468688	y	n
AT1G54870	0	0	0	2	26	3	57.1195	0.000380048	y	n
AT1G54970	18	6	8	180	128	194	15.4278	2.24083e-26	y	n
AT1G57750	0	0	0	10	5	4	32.6368	0.00315255	y	n
AT1G58360	228	164	290	665	575	630	2.71098	1.01617e-20	y	n
AT1G59725	1	1	6	8	8	20	4.63661	0.0239241	y	n
AT1G59740	64	40	55	82	108	136	2.05181	0.000707281	y	n
AT1G59940	4	15	24	46	32	25	2.31356	0.0271717	y	n
AT1G60050	2	0	0	22	7	25	26.4233	0.000206578	y	n
AT1G60090	1	0	0	0	10	5	14.3753	0.0401415	y	n
AT1G60110	9	2	10	12	44	30	4.24638	0.0019792	y	n
AT1G60470	2	0	0	9	21	16	23.2003	0.000421014	y	n
AT1G61080	1	1	1	46	27	39	36.2333	7.84387e-08	y	n
AT1G61480	6	5	6	19	17	13	2.80528	0.0329078	y	n
AT1G61560	52	88	91	201	187	187	2.41871	1.91871e-07	y	n
AT1G61562	32	44	47	78	84	90	2.00818	0.00134876	y	n
AT1G61800	36	25	18	92	65	112	3.32305	1.81259e-06	y	n
AT1G62190	0	2	5	18	12	9	5.41718	0.0118596	y	n
AT1G62262	0	2	0	5	10	6	9.9964	0.0248932	y	n
AT1G62420	3	3	7	16	21	30	5.1971	0.000849907	y	n
AT1G62710	50	55	53	181	193	114	2.99217	2.36144e-09	y	n
AT1G62980	80	71	58	200	129	258	2.73841	1.37735e-07	y	n
AT1G63530	28	16	8	93	49	96	4.42524	6.94479e-07	y	n
AT1G63550	0	0	0	4	7	3	24.9607	0.0114043	y	n
AT1G63600	0	1	0	11	9	12	29.1189	0.000967611	y	n
AT1G63820	6	9	2	14	32	30	4.36902	0.00206919	y	n
AT1G64160	0	5	1	17	26	17	9.53488	0.000307766	y	n
AT1G64405	11	4	4	32	16	29	3.94626	0.0021241	y	n
AT1G64930	12	5	15	22	33	21	2.38813	0.0287405	y	n
AT1G65690	83	91	109	266	220	249	2.53616	1.51025e-11	y	n
AT1G66020	3	3	0	2	10	19	5.16109	0.03609	y	n
AT1G66090	27	7	3	39	20	43	2.69543	0.0224224	y	n
AT1G66700	6	28	26	55	47	40	2.26577	0.0139502	y	n
AT1G66810	9	6	10	19	14	44	3.1001	0.0101545	y	n
AT1G67100	0	1	0	2	17	1	18.7856	0.015504	y	n
AT1G67105	8	14	24	46	44	28	2.50719	0.00622743	y	n
AT1G67148	8	6	7	40	29	18	3.98536	0.000695046	y	n
AT1G67860	35	45	61	101	131	100	2.32236	4.31474e-05	y	n
AT1G68600	31	27	51	89	84	80	2.29336	0.000150157	y	n
AT1G69240	17	5	19	61	22	24	2.52524	0.0148266	y	n
AT1G69480	6	15	13	37	42	32	3.1634	0.00109971	y	n
AT1G69490	0	5	4	23	16	16	5.82355	0.00217128	y	n
AT1G69880	5	9	0	40	13	20	4.73325	0.00385141	y	n
AT1G69920	0	3	0	20	15	21	17.7145	0.000123746	y	n
AT1G70700	129	69	152	272	243	253	2.18157	1.38093e-07	y	n
AT1G71140	39	31	70	121	102	80	2.13194	0.000349568	y	n
AT1G71200	15	13	3	39	29	19	2.64276	0.0188128	y	n
AT1G72800	25	27	28	87	59	70	2.61353	4.64119e-05	y	n
AT1G73040	10	7	9	26	23	15	2.39323	0.0355743	y	n
AT1G73190	9	8	15	65	193	61	10.0547	9.13952e-12	y	n
AT1G73260	366	544	706	1910	1644	1308	2.9177	1.02501e-19	y	n
AT1G73580	15	4	0	30	19	19	3.43839	0.0206671	y	n
AT1G73810	4	2	0	34	26	45	17.1293	1.85594e-07	y	n
AT1G74010	15	14	22	35	55	61	2.96994	0.00037057	y	n
AT1G74670	595	706	908	1454	1606	1491	2.02788	1.93416e-12	y	n
AT1G74930	25	11	17	41	67	40	2.78418	0.000960466	y	n
AT1G75160	0	0	0	6	7	4	30.0121	0.00463039	y	n
AT1G75380	1319	1881	2914	4098	4639	4031	2.06626	0.000851148	y	n
AT1G75830	0	4	0	8	71	8	20.0905	0.0268547	y	n
AT1G76930	2642	3046	3621	10287	7021	7632	2.58789	4.27059e-32	y	n
AT1G76960	1	3	0	4	17	9	7.28751	0.0154219	y	n
AT1G77100	0	0	0	6	4	1	18.7912	0.03706	y	n
AT1G77380	101	95	96	280	241	176	2.307	5.73871e-09	y	n
AT1G77870	7	9	8	33	25	22	3.20866	0.00320316	y	n
AT1G78360	0	0	0	7	1	7	26.1318	0.0113127	y	n
AT1G78780	44	36	31	91	107	58	2.23953	0.000496625	y	n
AT1G78970	153	122	183	384	309	273	2.06025	9.99142e-10	y	n
AT1G78980	17	15	2	32	37	31	2.81666	0.0108934	y	n
AT1G79180	8	11	19	44	28	37	2.80413	0.00265482	y	n
AT1G79250	0	0	0	5	1	13	34.3086	0.00394226	y	n
AT1G79860	3	0	0	6	11	14	10.4868	0.00698141	y	n
AT1G80440	738	812	1208	1856	1977	1910	2.05933	6.21654e-13	y	n
AT1G80820	53	34	40	73	122	97	2.29033	0.000230119	y	n
AT2G01010	29	18	43	65	73	84	2.47571	0.000255384	y	n
AT2G01610	21	19	10	39	52	46	2.67235	0.00173871	y	n
AT2G02120	60	46	90	370	446	349	5.90833	2.38056e-32	y	n
AT2G02580	0	0	1	6	11	14	28.8947	0.00117842	y	n
AT2G02990	11	18	10	134	87	98	7.81959	2.36962e-15	y	n
AT2G03850	0	0	0	5	2	4	19.1646	0.0316952	y	n
AT2G04050	1	4	0	11	6	9	4.79588	0.0490552	y	n
AT2G05510	44	53	27	392	239	153	5.91072	2.48969e-17	y	n
AT2G06002	4	10	13	25	30	21	2.75543	0.0137286	y	n
AT2G07638	1	1	0	5	10	6	10.2767	0.0208469	y	n
AT2G08650	29	35	36	85	60	68	2.06021	0.00145759	y	n
AT2G08655	8	17	32	48	53	47	2.57271	0.00281825	y	n
AT2G08735	0	0	0	5	19	6	54.468	0.000214634	y	n
AT2G09280	1	0	0	9	4	3	14.0319	0.0275831	y	n
AT2G09735	57	89	59	133	153	140	2.00833	0.000281711	y	n
AT2G11891	2	1	3	10	6	11	4.46309	0.0391966	y	n
AT2G14247	18	108	104	273	249	262	3.26962	0.0183398	y	n
AT2G14510	3	4	4	13	12	11	3.18185	0.0446628	y	n
AT2G16005	67	22	18	367	74	358	7.22919	0.000693344	y	n
AT2G17060	7	17	14	31	21	31	2.10141	0.0474724	y	n
AT2G17470	5	7	1	23	12	14	3.51443	0.022123	y	n
AT2G17660	0	0	0	3	2	12	31.1096	0.00556341	y	n
AT2G18010	15	9	25	49	30	24	2.05467	0.0346851	y	n
AT2G18150	6	2	0	567	544	535	201.76	9.83536e-47	y	n
AT2G18360	48	36	55	120	113	130	2.57996	4.15972e-07	y	n
AT2G18690	54	31	50	139	113	168	3.08372	8.05405e-09	y	n
AT2G19900	4	10	9	15	32	15	2.64477	0.0355326	y	n
AT2G19970	15	10	23	62	51	54	3.43763	1.56104e-05	y	n
AT2G20520	0	2	0	65	30	55	71.8327	3.04379e-08	y	n
AT2G20800	0	0	0	11	2	22	62.6475	0.000125647	y	n
AT2G21100	41	37	27	73	72	102	2.30359	0.000422576	y	n
AT2G21490	0	0	0	4	13	1	32.321	0.00531566	y	n
AT2G21720	0	5	0	9	24	31	12.3456	0.00024539	y	n
AT2G23260	0	0	0	4	0	8	21.4307	0.0349212	y	n
AT2G23960	5	8	8	13	14	29	2.64599	0.0401058	y	n
AT2G23970	0	1	0	24	9	3	30.9445	0.00111524	y	n
AT2G24370	0	0	0	3	3	10	29.1785	0.00647499	y	n
AT2G24980	69	62	100	701	433	682	7.70904	2.33796e-48	y	n
AT2G25090	13	21	9	34	39	30	2.29279	0.0172886	y	n
AT2G25150	4	9	3	27	12	29	4.02384	0.00425378	y	n
AT2G25200	40	89	96	143	149	169	2.00227	0.000709398	y	n
AT2G25240	6	10	10	39	37	35	4.15451	6.97229e-05	y	n
AT2G25330	0	1	0	9	2	4	13.0971	0.0358094	y	n
AT2G25510	54	32	28	119	76	71	2.24405	0.000427232	y	n
AT2G25890	2	4	11	21	60	28	6.52236	4.21858e-05	y	n
AT2G26480	9	9	20	29	24	34	2.27816	0.0246415	y	n
AT2G26560	58	61	91	219	127	146	2.26933	1.86999e-06	y	n
AT2G27300	0	2	0	4	12	6	10.5594	0.0215277	y	n
AT2G27380	0	1	4	294	145	23	87.7095	1.93758e-06	y	n
AT2G27535	0	1	0	13	10	8	27.8281	0.00123484	y	n
AT2G27550	81	64	53	270	273	223	3.76409	1.24193e-17	y	n
AT2G28270	0	0	0	4	10	26	74.021	3.58376e-05	y	n
AT2G28490	0	10	0	59	129	18	18.0977	0.0401503	y	n
AT2G28500	14	4	8	32	26	17	2.8229	0.0132294	y	n
AT2G29350	8	1	0	6	19	11	4.05122	0.0496661	y	n
AT2G29460	1	7	3	12	28	54	8.46236	5.8878e-05	y	n
AT2G30750	36	41	45	704	635	653	15.9652	4.76537e-98	y	n
AT2G30770	11	14	6	53	29	21	3.10249	0.00304749	y	n
AT2G30790	8	14	7	29	32	22	2.74033	0.00989958	y	n
AT2G30933	18	13	6	43	35	13	2.32478	0.0358856	y	n
AT2G31180	1	4	3	29	6	9	5.04294	0.0126682	y	n
AT2G31480	0	0	0	4	1	7	21.3897	0.0245002	y	n
AT2G31930	0	0	0	0	4	7	20.6573	0.039298	y	n
AT2G31980	6	13	20	40	93	47	4.61649	9.01885e-06	y	n
AT2G32020	9	3	12	29	15	16	2.4534	0.0478418	y	n
AT2G32290	0	8	3	18	24	5	3.96323	0.032588	y	n
AT2G32660	8	3	7	37	29	18	4.55273	0.000427373	y	n
AT2G32870	70	96	127	244	284	217	2.49691	7.79905e-09	y	n
AT2G33020	0	0	0	16	12	27	98.5032	1.81414e-06	y	n
AT2G33070	3	4	4	13	22	9	3.91999	0.0156387	y	n
AT2G33380	2	6	3	21	20	12	4.57837	0.00477954	y	n
AT2G34080	29	46	46	125	62	96	2.24094	0.000388439	y	n
AT2G34180	36	36	36	111	96	102	2.78694	3.04701e-07	y	n
AT2G34340	23	13	7	40	52	46	3.149	0.00058079	y	n
AT2G34490	113	85	112	216	171	256	2.04469	2.7219e-06	y	n
AT2G34925	3	4	5	16	14	15	3.66627	0.0150514	y	n
AT2G35300	0	10	9	57	167	48	13.956	0.00220405	y	n
AT2G35637	4	1	4	17	20	4	4.484	0.0189039	y	n
AT2G35770	31	27	32	59	89	71	2.41061	0.000270761	y	n
AT2G35890	8	2	6	18	11	16	2.78261	0.0497463	y	n
AT2G36110	1	0	0	4	5	5	12.8446	0.0353297	y	n
AT2G36640	3	1	0	3	62	4	17.5436	0.0198737	y	n
AT2G36780	8	3	2	27	29	23	5.95301	0.000152903	y	n
AT2G37195	17	15	9	25	38	34	2.32097	0.0173088	y	n
AT2G37670	4	16	14	48	10	43	2.80914	0.0173763	y	n
AT2G37870	18	15	15	78	72	45	3.93262	7.33599e-07	y	n
AT2G38530	993	724	610	1750	1731	1872	2.24851	2.52393e-13	y	n
AT2G38790	34	20	17	34	66	46	2.04296	0.0191449	y	n
AT2G38900	0	0	0	1	7	4	22.1095	0.0220539	y	n
AT2G40170	0	6	0	13	23	5	6.24499	0.0161632	y	n
AT2G40370	45	48	45	108	84	100	2.05368	0.000246084	y	n
AT2G40435	9	9	23	31	34	32	2.36397	0.0153925	y	n
AT2G40610	356	467	771	1306	1361	1367	2.51052	1.24363e-05	y	n
AT2G41240	2	10	19	64	95	125	9.23277	2.5407e-11	y	n
AT2G41260	0	1	2	49	137	12	65.8673	1.94284e-05	y	n
AT2G41480	57	18	35	135	94	72	2.67165	4.8015e-05	y	n
AT2G42140	1	0	6	14	9	7	4.29629	0.0498037	y	n
AT2G42540	49	72	296	248	457	776	3.75316	0.0284523	y	n
AT2G42560	0	0	0	4	28	5	67.7465	8.70085e-05	y	n
AT2G42660	17	11	6	46	26	14	2.37863	0.0332493	y	n
AT2G42750	425	638	876	1488	1414	1301	2.12182	0.000167377	y	n
AT2G42850	20	13	12	36	37	44	2.55813	0.00337746	y	n
AT2G42980	4	1	0	19	13	10	8.07086	0.00302166	y	n
AT2G43000	4	13	10	30	34	41	3.78873	0.000511939	y	n
AT2G43510	112	275	289	662	703	622	2.84931	0.00062307	y	n
AT2G43570	41	88	126	467	408	372	4.76803	1.12912e-07	y	n
AT2G43580	0	0	0	4	3	9	28.869	0.00631066	y	n
AT2G43590	200	588	659	1355	1229	1617	2.82752	0.00516407	y	n
AT2G43870	26	19	23	90	27	37	2.13929	0.0139878	y	n
AT2G44130	221	236	383	486	647	610	2.0726	8.04026e-08	y	n
AT2G44340	0	7	1	17	12	11	4.56695	0.0247372	y	n
AT2G44460	3	11	7	23	27	9	2.66222	0.045517	y	n
AT2G44480	17	15	31	69	52	50	2.66417	0.000310886	y	n
AT2G45220	221	239	317	556	503	563	2.05004	3.39323e-11	y	n
AT2G46680	79	79	115	215	203	154	2.04919	2.3629e-06	y	n
AT2G46860	3	5	4	19	17	28	5.22655	0.000886262	y	n
AT2G46950	9	13	3	28	32	21	3.07857	0.00807791	y	n
AT2G47010	96	61	43	139	135	149	2.06518	0.000273267	y	n
AT2G47260	34	35	31	85	75	59	2.11587	0.000919264	y	n
AT2G47550	39	27	26	76	51	70	2.08234	0.00251964	y	n
AT2G47770	0	2	11	30	38	14	6.32496	0.000652437	y	n
AT2G47950	0	0	0	2	11	6	34.8858	0.00287617	y	n
AT2G48080	31	19	41	52	53	80	2.04302	0.00670264	y	n
AT2G48090	12	13	9	55	43	34	3.72357	5.48872e-05	y	n
AT3G01970	18	22	44	80	44	56	2.09082	0.00670012	y	n
AT3G02480	10	47	48	182	328	184	6.45424	0.000162324	y	n
AT3G02885	6	1	11	34	25	13	3.95755	0.00458034	y	n
AT3G03295	2	6	1	54	36	60	16.0014	9.04741e-10	y	n
AT3G03341	0	1	0	23	33	13	62.6765	9.22913e-06	y	n
AT3G03620	0	2	2	6	12	9	6.67353	0.0191311	y	n
AT3G03840	15	14	12	39	21	40	2.36207	0.0127029	y	n
AT3G03850	14	24	18	38	46	51	2.35172	0.00490818	y	n
AT3G03955	0	1	4	11	24	8	8.67438	0.00274334	y	n
AT3G04070	48	42	54	133	158	149	3.01855	9.23629e-10	y	n
AT3G04320	41	55	52	145	80	156	2.49198	1.42862e-05	y	n
AT3G04720	492	465	645	1528	1424	1411	2.67617	6.63878e-34	y	n
AT3G05690	46	34	38	148	166	101	3.43529	4.07494e-10	y	n
AT3G05858	1	0	0	11	2	5	15.6878	0.0200577	y	n
AT3G06345	112	77	128	398	345	346	3.381	5.53206e-23	y	n
AT3G06962	0	0	0	6	5	2	22.5335	0.0176266	y	n
AT3G07070	19	19	50	73	50	63	2.0946	0.00677422	y	n
AT3G07490	0	0	0	8	2	3	22.0229	0.0201675	y	n
AT3G08860	14	16	3	114	77	89	8.06553	2.23354e-12	y	n
AT3G09520	5	4	14	25	19	19	2.71953	0.0255231	y	n
AT3G09745	18	27	31	58	57	55	2.18439	0.00265338	y	n
AT3G09950	1	1	0	6	2	12	9.73818	0.0298413	y	n
AT3G10450	51	44	35	84	120	83	2.16189	0.000445121	y	n
AT3G10710	48	36	62	112	138	109	2.44028	3.96516e-06	y	n
AT3G10815	1	7	3	22	9	15	3.89011	0.0200816	y	n
AT3G10930	11	4	6	25	30	7	2.88151	0.0308802	y	n
AT3G12500	76	135	186	436	342	407	2.9154	1.8049e-11	y	n
AT3G12502	56	66	72	201	184	246	3.1928	2.27423e-12	y	n
AT3G12900	0	6	14	17	21	25	3.16863	0.028285	y	n
AT3G13020	8	10	4	18	23	20	2.68043	0.0276787	y	n
AT3G14060	32	28	30	86	76	79	2.61449	1.32514e-05	y	n
AT3G14880	0	1	0	2	7	10	17.967	0.0123229	y	n
AT3G15300	29	20	30	39	65	63	2.11984	0.00601966	y	n
AT3G15400	19	22	23	57	45	36	2.08091	0.00858926	y	n
AT3G15500	16	20	21	48	36	45	2.19944	0.00669565	y	n
AT3G15670	0	5	2	39	119	26	25.0953	0.000116435	y	n
AT3G16360	35	14	18	172	85	109	5.27605	1.01135e-11	y	n
AT3G17520	0	8	12	57	116	44	10.737	0.00264679	y	n
AT3G17690	9	2	2	18	7	20	3.39541	0.0357128	y	n
AT3G18250	17	16	8	61	39	21	2.77211	0.00403558	y	n
AT3G19613	7	16	16	41	37	42	2.99207	0.00102828	y	n
AT3G19620	19	22	72	109	125	142	3.37666	2.66682e-06	y	n
AT3G19920	0	3	4	4	25	6	5.03919	0.0303721	y	n
AT3G20210	0	8	11	67	129	55	13.0208	0.000679095	y	n
AT3G20460	12	9	8	35	34	30	3.3283	0.000798085	y	n
AT3G20557	0	0	0	2	6	5	23.7171	0.0147953	y	n
AT3G20850	0	0	0	2	4	4	18.1215	0.0385325	y	n
AT3G21352	0	2	8	7	26	23	5.82363	0.00466266	y	n
AT3G21360	36	50	35	143	111	86	2.67992	2.36999e-06	y	n
AT3G21370	1	13	21	121	271	62	12.8599	0.000713282	y	n
AT3G21380	0	4	4	32	62	9	12.5109	1.03049e-05	y	n
AT3G21620	8	3	0	20	12	25	5.04039	0.00502802	y	n
AT3G21720	8	44	18	213	1176	228	22.1584	3.35451e-05	y	n
AT3G22231	0	0	1	17	2	0	15.6622	0.0354231	y	n
AT3G22235	14	10	10	39	17	29	2.40614	0.0192235	y	n
AT3G22240	141	208	185	395	508	327	2.23563	5.42213e-08	y	n
AT3G22640	0	0	0	5	7	0	20.8761	0.0371435	y	n
AT3G22910	13	7	5	24	14	30	2.65802	0.0253738	y	n
AT3G23120	2	0	0	9	8	4	10.2279	0.0255694	y	n
AT3G24650	0	6	3	19	36	19	7.94923	0.000168555	y	n
AT3G25130	40	24	33	68	68	77	2.17119	0.000865638	y	n
AT3G25260	0	1	0	15	11	9	31.3738	0.000639262	y	n
AT3G25510	16	4	9	28	26	18	2.44987	0.0313	y	n
AT3G25620	9	18	15	40	23	40	2.35921	0.0136983	y	n
AT3G25760	107	80	88	205	151	210	2.01232	6.09481e-06	y	n
AT3G26170	9	0	7	18	24	30	4.6194	0.00227384	y	n
AT3G26220	23	10	8	61	80	49	4.55217	1.24054e-06	y	n
AT3G26820	0	0	0	6	12	8	46.8243	0.000397385	y	n
AT3G26830	18	23	28	145	111	111	5.1662	1.38993e-14	y	n
AT3G27400	47	39	74	108	127	138	2.32984	1.85651e-05	y	n
AT3G28210	8	10	14	34	33	20	2.64615	0.00890197	y	n
AT3G28220	44	61	113	146	140	260	2.51875	3.33181e-05	y	n
AT3G28510	0	0	3	10	25	38	25.2506	1.92023e-05	y	n
AT3G28580	2	0	0	39	20	39	47.8674	1.48043e-06	y	n
AT3G29670	16	13	29	33	60	58	2.63845	0.0018159	y	n
AT3G29680	22	16	15	26	32	51	2.04523	0.0316958	y	n
AT3G29810	48	58	61	152	142	93	2.24031	1.53929e-05	y	n
AT3G41762	15	12	4	56	39	41	4.19149	4.11754e-05	y	n
AT3G44300	237	289	340	1076	910	951	3.30406	1.11643e-34	y	n
AT3G45070	43	15	24	42	49	87	2.19455	0.0096873	y	n
AT3G45660	8	7	8	29	10	24	2.63983	0.0295445	y	n
AT3G46110	17	11	5	39	16	32	2.5173	0.0219554	y	n
AT3G46190	0	0	0	6	19	5	54.1581	0.000219984	y	n
AT3G46735	9	8	0	14	20	19	3.00092	0.0453419	y	n
AT3G46900	64	57	76	116	146	198	2.33163	1.11183e-05	y	n
AT3G47340	75	121	298	484	771	471	3.53728	0.00246819	y	n
AT3G47480	4	2	2	27	10	15	6.20678	0.00183685	y	n
AT3G47790	31	28	45	68	64	84	2.05869	0.00189372	y	n
AT3G48700	10	4	4	27	18	25	3.79974	0.00305502	y	n
AT3G48920	31	36	26	105	53	49	2.09821	0.00381381	y	n
AT3G49960	46	23	18	217	205	303	8.23268	3.97535e-23	y	n
AT3G50030	0	0	0	11	8	2	35.9959	0.00226276	y	n
AT3G50410	24	13	15	38	27	43	2.04084	0.0270236	y	n
AT3G50440	90	88	138	198	261	243	2.21263	5.09972e-07	y	n
AT3G50570	7	13	9	27	41	16	2.79503	0.0114624	y	n
AT3G50710	0	0	0	5	6	2	22.804	0.0169253	y	n
AT3G50770	3	0	5	18	8	17	5.38388	0.00851134	y	n
AT3G50800	7	1	8	19	32	17	4.30951	0.00283674	y	n
AT3G50930	46	24	8	90	69	114	3.4062	4.98389e-05	y	n
AT3G51560	0	2	0	10	12	1	10.53	0.0268407	y	n
AT3G51860	85	106	76	225	189	249	2.40315	7.74996e-08	y	n
AT3G52561	0	1	11	21	27	10	4.90932	0.00968421	y	n
AT3G52742	1	5	1	42	17	22	10.7325	2.21413e-05	y	n
AT3G52748	8	17	6	51	40	41	4.03476	7.02067e-05	y	n
AT3G52780	0	2	0	17	12	19	22.9459	0.000310748	y	n
AT3G53040	0	1	0	25	49	12	78.577	2.68701e-06	y	n
AT3G53200	0	0	0	2	13	6	38.6013	0.00180949	y	n
AT3G54040	221	296	394	793	786	825	2.59447	1.17063e-15	y	n
AT3G54150	6	11	9	45	45	37	4.73137	8.10694e-06	y	n
AT3G54590	677	675	848	2356	1198	2325	2.59947	3.00777e-06	y	n
AT3G54940	0	3	6	18	62	30	12.3851	1.97558e-06	y	n
AT3G55720	8	5	19	27	24	46	3.08014	0.00455164	y	n
AT3G56350	0	0	1	10	13	3	23.3993	0.00375214	y	n
AT3G56970	19	30	79	99	75	143	2.49645	0.000943465	y	n
AT3G56980	30	64	21	121	90	147	2.94387	4.27331e-05	y	n
AT3G57680	15	8	20	55	67	59	4.20568	8.81708e-07	y	n
AT3G58060	4	9	4	23	20	12	3.05319	0.022937	y	n
AT3G58270	7	7	28	35	33	28	2.29331	0.0299818	y	n
AT3G58450	0	0	1	3	20	7	28.2649	0.00192574	y	n
AT3G59220	87	92	85	228	194	209	2.32154	5.54543e-09	y	n
AT3G59710	13	12	15	28	22	32	2.01276	0.0476513	y	n
AT3G60280	10	3	3	39	44	45	7.91963	2.65448e-07	y	n
AT3G60330	72	85	104	276	179	236	2.57073	3.96881e-10	y	n
AT3G61198	9	15	26	54	27	27	2.07858	0.0340861	y	n
AT3G61990	198	153	120	371	405	385	2.40757	3.30179e-10	y	n
AT3G62070	34	25	14	59	57	70	2.48248	0.000983483	y	n
AT4G01010	23	18	14	28	44	57	2.33083	0.00884884	y	n
AT4G01240	18	12	18	35	22	55	2.31808	0.0137849	y	n
AT4G01335	0	3	4	10	9	10	4.04477	0.049491	y	n
AT4G01360	0	2	3	13	18	15	9.09985	0.00104756	y	n
AT4G01390	94	36	51	202	205	271	3.73812	1.78506e-11	y	n
AT4G01430	34	32	34	67	96	96	2.56566	4.2841e-05	y	n
AT4G01830	3	1	2	8	10	13	5.18249	0.0185049	y	n
AT4G02270	88	79	72	321	288	374	4.02647	8.87567e-22	y	n
AT4G02280	67	67	102	165	183	221	2.39746	2.63788e-07	y	n
AT4G02360	6	5	10	21	19	27	3.1744	0.00775891	y	n
AT4G02520	826	643	688	2257	1864	1979	2.75638	1.43279e-39	y	n
AT4G02810	3	0	7	13	9	14	3.66528	0.0447357	y	n
AT4G03540	4	4	2	40	28	4	6.70263	0.000972473	y	n
AT4G03985	87	54	70	150	139	142	2.00825	2.85147e-05	y	n
AT4G04630	42	34	42	70	108	63	2.0176	0.00235233	y	n
AT4G06115	2	5	0	14	9	9	4.21831	0.0414428	y	n
AT4G06746	10	17	17	34	30	29	2.04843	0.034196	y	n
AT4G07820	23	17	39	100	93	77	3.37688	1.87906e-07	y	n
AT4G07995	14	12	24	33	34	35	2.02683	0.0289558	y	n
AT4G08040	17	6	2	24	33	31	3.47604	0.00476091	y	n
AT4G08400	33	28	16	103	45	83	2.86012	0.000108856	y	n
AT4G08410	51	25	23	142	107	153	3.9804	4.94535e-10	y	n
AT4G08620	1	1	3	9	19	10	7.65249	0.00396729	y	n
AT4G08770	140	76	114	314	256	306	2.61691	6.7803e-12	y	n
AT4G08780	34	23	24	117	83	54	3.01178	6.17269e-06	y	n
AT4G09415	0	1	0	7	2	7	14.3711	0.0259155	y	n
AT4G09600	0	0	0	2	7	2	19.9122	0.0303249	y	n
AT4G10150	22	7	19	46	30	33	2.23825	0.015763	y	n
AT4G10160	1	0	0	5	9	1	13.5938	0.0355638	y	n
AT4G10500	3	2	0	57	61	76	38.2001	2.86842e-12	y	n
AT4G10910	18	31	29	101	84	62	3.04202	4.62931e-06	y	n
AT4G11170	2	6	2	12	14	20	4.44344	0.0097336	y	n
AT4G11190	72	46	24	114	61	124	2.03206	0.00621241	y	n
AT4G11350	7	7	15	33	23	35	3.10356	0.00288332	y	n
AT4G11393	2	8	5	12	23	11	2.96823	0.0451551	y	n
AT4G11550	15	15	9	31	22	40	2.31385	0.020121	y	n
AT4G11650	155	278	426	2037	1773	1868	6.48869	3.90694e-12	y	n
AT4G12170	3	0	0	8	4	14	8.67078	0.0192136	y	n
AT4G13195	17	15	22	54	36	41	2.3629	0.00318863	y	n
AT4G13210	8	7	5	15	27	12	2.64377	0.0415245	y	n
AT4G13235	25	21	24	66	62	41	2.34549	0.00111733	y	n
AT4G13390	48	33	58	399	301	427	8.00173	4.01761e-41	y	n
AT4G13450	0	0	0	5	3	4	21.0177	0.0219076	y	n
AT4G13890	10	18	16	39	24	44	2.35374	0.0120319	y	n
AT4G14020	107	71	79	270	208	241	2.73129	4.56738e-12	y	n
AT4G14060	9	0	3	20	12	27	4.95039	0.00497725	y	n
AT4G14630	5	18	30	67	67	87	4.13481	4.61931e-06	y	n
AT4G15120	12	10	16	33	41	14	2.26668	0.0308754	y	n
AT4G15150	8	4	0	29	7	12	3.69901	0.0355845	y	n
AT4G15270	1	2	0	15	10	3	8.58774	0.0150546	y	n
AT4G15360	0	0	0	10	1	3	23.3193	0.0188176	y	n
AT4G15370	0	0	0	12	10	24	82.812	7.91395e-06	y	n
AT4G15396	7	16	13	31	31	24	2.30027	0.0241778	y	n
AT4G15440	5	5	3	18	6	19	3.17507	0.0394766	y	n
AT4G16162	0	0	0	4	6	5	26.8788	0.00783527	y	n
AT4G16260	242	356	505	1116	906	1041	2.7187	1.71292e-15	y	n
AT4G17030	72	39	74	180	164	117	2.44995	5.10804e-07	y	n
AT4G17980	0	0	0	6	4	12	39.5479	0.00122694	y	n
AT4G18170	20	21	12	45	52	67	3.0258	0.00020271	y	n
AT4G19680	11	7	10	88	29	82	6.90125	1.68929e-08	y	n
AT4G19810	124	155	157	495	461	429	3.08781	5.28373e-22	y	n
AT4G19975	11	11	20	31	33	35	2.33972	0.0119239	y	n
AT4G19980	3	5	3	8	13	17	3.40327	0.0365631	y	n
AT4G20040	18	13	11	34	26	41	2.35199	0.0119545	y	n
AT4G20160	0	0	0	15	5	6	44.3157	0.000597596	y	n
AT4G21020	0	1	5	15	35	11	10.2995	0.000344065	y	n
AT4G21120	21	20	45	127	56	56	2.67875	0.000258622	y	n
AT4G21490	1	3	0	6	14	6	6.20867	0.0285592	y	n
AT4G21500	6	5	1	12	16	13	3.30847	0.0371523	y	n
AT4G21515	8	6	11	30	17	17	2.48289	0.0316452	y	n
AT4G21680	36	72	49	115	111	120	2.12078	0.000429235	y	n
AT4G21840	0	1	1	7	12	2	10.189	0.025585	y	n
AT4G22070	61	124	131	257	247	235	2.26963	1.97895e-06	y	n
AT4G22080	9	9	14	58	50	87	6.05283	8.66007e-09	y	n
AT4G23030	3	11	10	24	24	25	2.94999	0.0113224	y	n
AT4G23510	22	38	36	80	67	87	2.36904	0.000293966	y	n
AT4G23515	2	0	0	4	6	11	10.6661	0.0232941	y	n
AT4G23600	89	49	61	124	165	120	2.03423	0.000190926	y	n
AT4G23700	113	269	379	618	561	477	2.11897	0.0233263	y	n
AT4G24000	0	0	0	5	10	3	32.1047	0.00377246	y	n
AT4G24170	0	0	0	5	0	7	21.1167	0.035885	y	n
AT4G25010	0	1	0	16	8	10	30.3021	0.000801519	y	n
AT4G25140	1	1	1	46	102	10	51.7827	3.22652e-08	y	n
AT4G25200	0	0	0	9	4	11	42.4051	0.000766861	y	n
AT4G25220	4	3	18	137	78	140	14.1338	4.57577e-17	y	n
AT4G25790	12	5	17	62	55	92	6.1861	5.94249e-09	y	n
AT4G25820	73	57	68	422	351	398	5.78878	3.1236e-41	y	n
AT4G26120	7	13	16	56	23	21	2.62124	0.0110867	y	n
AT4G26390	0	1	0	12	2	3	14.5636	0.0271502	y	n
AT4G27140	0	0	0	46	3	2	81.1442	0.00714904	y	n
AT4G27160	0	0	0	45	33	2	135.505	0.000571315	y	n
AT4G27170	0	0	0	66	32	2	166.332	0.00060142	y	n
AT4G27290	9	12	15	21	23	51	2.64067	0.0120038	y	n
AT4G28110	0	0	0	7	3	6	27.9552	0.00672538	y	n
AT4G28420	1	0	0	7	4	6	15.3055	0.0191443	y	n
AT4G28460	0	0	0	6	2	3	18.8609	0.0340337	y	n
AT4G28520	0	0	0	383	704	1	1911.6	0.000214551	y	n
AT4G28703	13	12	22	30	31	36	2.05142	0.0306005	y	n
AT4G28790	12	11	13	25	38	17	2.1822	0.0394732	y	n
AT4G28850	0	0	7	9	14	24	7.07426	0.00550616	y	n
AT4G29880	4	5	0	10	21	10	4.37707	0.021371	y	n
AT4G30110	42	35	34	101	84	106	2.56124	5.89849e-06	y	n
AT4G30320	10	14	12	23	31	32	2.34573	0.0192842	y	n
AT4G30670	101	135	160	361	303	403	2.6385	5.35538e-12	y	n
AT4G31330	8	20	31	68	87	45	3.32618	8.32641e-05	y	n
AT4G31370	0	0	0	4	2	6	21.3542	0.0219396	y	n
AT4G31405	12	15	20	28	47	33	2.27993	0.0132827	y	n
AT4G31640	0	0	0	7	2	3	20.4423	0.026082	y	n
AT4G31830	0	0	0	5	4	2	19.0985	0.0320416	y	n
AT4G31940	0	17	23	83	90	127	7.39816	0.0230883	y	n
AT4G31970	0	2	3	86	72	53	40.933	5.62677e-13	y	n
AT4G32480	298	196	379	614	557	588	2.00085	6.01318e-10	y	n
AT4G33465	17	34	53	63	83	90	2.26015	0.00210093	y	n
AT4G33467	24	38	55	86	135	75	2.50137	0.000167831	y	n
AT4G33730	8	3	26	57	35	34	3.40166	0.00150367	y	n
AT4G34250	186	173	287	429	475	450	2.08044	2.85153e-09	y	n
AT4G34790	12	15	11	25	27	31	2.12938	0.0357343	y	n
AT4G34930	7	12	19	36	32	34	2.63665	0.00549479	y	n
AT4G35190	2	0	0	10	4	7	10.1813	0.0261631	y	n
AT4G35770	125	194	315	600	750	536	2.94603	6.74036e-05	y	n
AT4G36110	3	5	0	17	23	15	6.55282	0.00148397	y	n
AT4G36430	51	21	16	1112	1098	1006	35.825	6.91017e-29	y	n
AT4G36700	0	1	0	21	44	69	125.951	7.15392e-08	y	n
AT4G36880	27	21	27	85	132	111	4.35228	2.28297e-10	y	n
AT4G37290	0	0	0	3	4	4	19.7038	0.0279454	y	n
AT4G37970	10	10	13	18	32	22	2.16802	0.0479384	y	n
AT4G38390	19	10	11	49	35	26	2.65645	0.00392651	y	n
AT4G38410	18	19	36	69	83	42	2.6195	0.000467254	y	n
AT4G38530	21	14	26	49	36	43	2.06501	0.011889	y	n
AT4G39670	24	8	15	59	38	53	3.14189	0.000223936	y	n
AT4G40090	129	161	107	330	238	417	2.39714	1.93028e-07	y	n
AT5G00895	0	1	0	11	3	4	15.6742	0.0190241	y	n
AT5G01300	2	8	1	18	25	14	4.8761	0.00464084	y	n
AT5G01380	1	4	0	10	13	4	4.99697	0.0456783	y	n
AT5G01640	12	5	4	28	30	36	4.4228	0.000284571	y	n
AT5G01880	17	18	14	37	63	34	2.67826	0.00198347	y	n
AT5G02200	9	7	8	25	18	17	2.42293	0.0374309	y	n
AT5G02230	91	71	99	204	183	182	2.13964	1.18087e-07	y	n
AT5G02425	10	10	9	37	22	20	2.60386	0.013177	y	n
AT5G02580	16	7	9	42	14	32	2.65857	0.0141531	y	n
AT5G03350	20	14	23	49	37	35	2.07561	0.0129932	y	n
AT5G03495	3	4	11	17	23	16	3.11421	0.019941	y	n
AT5G03615	5	8	6	14	19	22	2.84113	0.0259286	y	n
AT5G04150	23	31	29	150	142	103	4.60481	1.74407e-13	y	n
AT5G04190	36	33	31	97	73	73	2.35054	8.49946e-05	y	n
AT5G04960	76	78	105	295	274	291	3.2613	4.26365e-18	y	n
AT5G05250	148	165	189	374	397	344	2.17351	8.69926e-11	y	n
AT5G05290	0	1	0	4	29	10	40.576	0.000302756	y	n
AT5G05340	11	2	3	184	146	129	27.9596	7.72545e-27	y	n
AT5G05390	1	2	0	65	53	56	56.2338	2.44773e-10	y	n
AT5G05530	0	0	0	3	9	0	21.435	0.0360195	y	n
AT5G05770	0	0	0	4	7	5	28.7323	0.00582757	y	n
AT5G05865	1	2	0	8	11	22	13.4388	0.00118993	y	n
AT5G05960	367	254	225	755	604	579	2.21841	1.13203e-11	y	n
AT5G05965	32	6	4	58	31	20	2.48133	0.0380622	y	n
AT5G05995	6	6	3	50	27	16	5.81287	0.000100522	y	n
AT5G06585	6	0	0	17	8	15	6.54773	0.0106413	y	n
AT5G06630	36	20	56	459	266	408	9.97659	2.15795e-38	y	n
AT5G06640	49	58	55	738	426	659	10.8752	5.30552e-60	y	n
AT5G06645	30	18	59	323	200	486	9.58633	4.95514e-09	y	n
AT5G06720	23	16	28	85	71	86	3.56434	1.13759e-07	y	n
AT5G06730	9	4	10	123	101	130	15.2025	2.00169e-21	y	n
AT5G06740	42	38	74	118	114	123	2.28819	2.38046e-05	y	n
AT5G06760	5	1	8	14	59	14	6.42899	0.00048023	y	n
AT5G06860	319	496	530	1292	1157	1407	2.79462	1.12959e-17	y	n
AT5G06865	328	485	559	1288	1018	1407	2.64101	1.68181e-15	y	n
AT5G07025	6	13	3	27	16	29	3.08377	0.0135179	y	n
AT5G07200	2	1	1	4	16	9	7.33001	0.0129847	y	n
AT5G08210	1	0	0	6	7	1	12.5051	0.0446111	y	n
AT5G08825	10	3	2	11	12	25	3.20787	0.0360011	y	n
AT5G09720	6	2	1	11	17	20	5.32159	0.00482137	y	n
AT5G10120	0	2	0	17	24	23	31.1451	3.68832e-05	y	n
AT5G10570	13	14	20	52	35	50	2.8511	0.000513801	y	n
AT5G11100	46	52	34	93	87	100	2.05412	0.000756844	y	n
AT5G11210	3	5	10	4	23	25	2.98551	0.0489648	y	n
AT5G11920	19	14	23	49	33	67	2.63793	0.00124886	y	n
AT5G12030	2	3	0	6	20	2	5.37472	0.0442886	y	n
AT5G13170	7	1	0	27	33	62	15.3365	2.04628e-07	y	n
AT5G13210	17	12	3	36	34	32	3.06677	0.00386764	y	n
AT5G13330	35	59	21	157	139	101	3.24791	8.2191e-07	y	n
AT5G13900	16	18	16	36	33	36	2.04351	0.022578	y	n
AT5G13910	33	9	24	55	35	59	2.24868	0.00855522	y	n
AT5G14180	12	10	8	83	100	79	8.55931	3.9906e-14	y	n
AT5G15960	19	9	16	19	66	55	3.25956	0.00119871	y	n
AT5G15970	769	952	1549	2398	3062	2253	2.34249	0.000114035	y	n
AT5G17590	2	0	0	11	1	10	10.6567	0.0288761	y	n
AT5G17760	91	78	71	202	161	147	2.0547	3.86358e-06	y	n
AT5G17800	15	11	5	46	43	37	3.92584	8.42621e-05	y	n
AT5G18130	122	134	163	316	347	367	2.42246	1.75484e-11	y	n
AT5G18320	0	0	0	6	2	2	16.9741	0.0490461	y	n
AT5G19800	13	10	13	37	20	40	2.6363	0.00656791	y	n
AT5G19875	19	6	4	37	32	25	3.15443	0.00478202	y	n
AT5G20860	9	9	6	39	16	27	3.25067	0.00406784	y	n
AT5G21080	3	4	0	8	23	17	6.70674	0.00320023	y	n
AT5G22410	20	21	22	95	85	125	4.76213	5.51414e-11	y	n
AT5G22460	5	9	5	62	36	50	7.45208	4.06264e-08	y	n
AT5G22470	0	0	0	5	26	5	65.5948	8.95392e-05	y	n
AT5G22555	0	2	11	17	23	27	5.28612	0.00272177	y	n
AT5G22560	4	0	0	7	7	16	7.59704	0.0160493	y	n
AT5G22608	15	18	18	51	29	30	2.06433	0.0214889	y	n
AT5G23160	0	0	0	4	9	5	32.4406	0.00334938	y	n
AT5G23980	45	65	77	186	185	285	3.46846	4.70825e-11	y	n
AT5G24130	0	1	0	3	29	13	42.6881	0.000248285	y	n
AT5G24140	28	39	38	125	90	174	3.62645	9.46548e-09	y	n
AT5G24155	25	24	25	50	89	35	2.31087	0.00398393	y	n
AT5G24160	94	65	57	196	216	152	2.54544	6.371e-08	y	n
AT5G24280	74	63	80	199	110	142	2.01025	3.47532e-05	y	n
AT5G24313	3	2	6	29	11	38	7.03987	0.000153459	y	n
AT5G24780	25	17	13	72	37	71	3.16827	8.55875e-05	y	n
AT5G24900	5	9	7	19	28	29	3.55651	0.00286468	y	n
AT5G25130	19	10	12	19	36	39	2.30551	0.0231675	y	n
AT5G25190	32	32	36	91	70	59	2.12824	0.000733108	y	n
AT5G26080	0	0	0	5	7	11	41.6361	0.000840694	y	n
AT5G26140	0	0	0	1	4	5	18.4308	0.0398241	y	n
AT5G26300	2	1	1	11	4	8	5.53231	0.0400383	y	n
AT5G26320	0	2	0	10	4	12	12.1962	0.0114751	y	n
AT5G26920	26	44	30	119	145	95	3.46448	2.60706e-08	y	n
AT5G35190	114	112	155	630	367	653	4.23797	1.28683e-24	y	n
AT5G36150	0	1	0	39	15	52	96.3343	4.98769e-07	y	n
AT5G36910	205	260	405	515	761	711	2.28723	0.0009027	y	n
AT5G37990	162	51	93	389	206	323	2.95473	0.00067824	y	n
AT5G38900	7	17	18	66	77	77	5.13824	1.28852e-08	y	n
AT5G38910	0	0	0	4	22	39	121	1.26397e-06	y	n
AT5G39110	0	0	0	5	4	16	45.5299	0.000655438	y	n
AT5G39120	0	0	3	8	14	17	13.4004	0.00169882	y	n
AT5G39130	0	0	0	15	18	29	111.82	6.02761e-07	y	n
AT5G39190	6	22	12	31	54	47	3.19918	0.00132125	y	n
AT5G39670	11	12	4	49	29	33	3.89268	0.000297784	y	n
AT5G40000	0	0	0	10	9	3	38.16	0.00146364	y	n
AT5G40010	4	1	3	12	29	15	7.07735	0.000820927	y	n
AT5G40420	0	5	13	62	117	42	12.3838	0.00164601	y	n
AT5G40860	4	5	13	54	9	19	3.52677	0.0094374	y	n
AT5G40990	0	0	0	2	10	4	29.2528	0.00665922	y	n
AT5G41280	4	8	5	24	31	28	4.75391	0.000297774	y	n
AT5G41750	4	18	18	43	37	33	2.71856	0.00582507	y	n
AT5G42510	14	10	48	78	72	84	3.29401	6.24109e-05	y	n
AT5G43230	6	8	9	29	15	19	2.63	0.025181	y	n
AT5G43590	0	7	1	31	13	23	7.68229	0.000640226	y	n
AT5G43840	2	2	0	8	20	9	9.05122	0.00382754	y	n
AT5G44120	2	9	0	452	1385	138	164.061	1.40687e-06	y	n
AT5G44260	89	142	194	427	451	388	2.9226	6.20734e-13	y	n
AT5G44310	0	2	0	4	25	1	14.4067	0.0112979	y	n
AT5G44400	147	142	186	363	344	421	2.34149	8.15348e-12	y	n
AT5G44440	24	38	28	288	147	133	5.93838	9.13291e-17	y	n
AT5G44563	0	0	0	4	10	5	34.2953	0.00258253	y	n
AT5G44567	0	2	0	11	2	10	10.5699	0.0230783	y	n
AT5G44578	20	11	12	35	42	41	2.71297	0.00207704	y	n
AT5G44820	9	14	12	39	41	43	3.42763	0.000185771	y	n
AT5G45080	2	3	5	20	11	10	3.94597	0.0189719	y	n
AT5G45090	0	0	0	15	9	7	53.622	0.000152901	y	n
AT5G45095	7	1	1	21	6	26	5.79316	0.00496613	y	n
AT5G46960	0	0	0	8	5	10	40.7886	0.000894421	y	n
AT5G47000	2	1	3	26	20	22	11.1476	2.84721e-05	y	n
AT5G47600	6	1	0	21	8	12	5.6031	0.0125072	y	n
AT5G48070	80	50	53	237	228	235	3.75448	7.49843e-17	y	n
AT5G48175	3	3	5	15	16	15	4.12955	0.0089815	y	n
AT5G48670	1	3	12	19	17	28	4.05448	0.00698036	y	n
AT5G49350	29	9	25	56	59	58	2.74802	0.000381761	y	n
AT5G49520	37	18	27	104	60	76	2.85017	1.49812e-05	y	n
AT5G49620	0	0	0	4	16	4	43.5469	0.000894178	y	n
AT5G49630	125	99	115	305	263	266	2.40343	2.41975e-12	y	n
AT5G49770	19	23	34	106	70	107	3.64706	4.19234e-08	y	n
AT5G49780	13	22	23	51	28	49	2.13289	0.0141644	y	n
AT5G49850	51	60	61	110	156	149	2.38131	6.33746e-06	y	n
AT5G50800	0	1	1	12	24	17	26.3504	0.000139706	y	n
AT5G52300	2	23	29	46	127	53	4.15437	0.0421966	y	n
AT5G52320	11	17	7	38	36	52	3.47655	0.000348305	y	n
AT5G52390	0	0	0	34	41	31	188.26	4.05552e-09	y	n
AT5G53450	533	1356	1815	3164	2603	2470	2.15632	0.0240587	y	n
AT5G53820	1	1	0	15	10	10	16.7305	0.00194021	y	n
AT5G53830	49	30	26	83	74	70	2.10563	0.00138048	y	n
AT5G53990	14	23	32	86	86	84	3.64308	1.39757e-07	y	n
AT5G54000	0	0	0	3	4	4	19.7038	0.0279454	y	n
AT5G54043	13	16	4	48	23	36	3.0444	0.00384401	y	n
AT5G54740	0	0	0	2	9	5	29.2839	0.00635707	y	n
AT5G55010	0	1	0	4	16	0	18.4864	0.0193568	y	n
AT5G55050	62	59	40	140	112	143	2.3748	6.97072e-06	y	n
AT5G55150	0	0	0	2	4	7	23.7849	0.0149318	y	n
AT5G55240	0	0	0	6	6	0	20.5975	0.0384507	y	n
AT5G55410	0	0	0	11	62	20	170.372	5.59467e-08	y	n
AT5G55650	2	0	0	16	0	8	11.2921	0.0325273	y	n
AT5G56080	54	55	40	113	154	138	2.66181	9.44655e-07	y	n
AT5G56300	0	1	0	17	0	9	22.493	0.00846338	y	n
AT5G56795	3	4	3	4	13	20	3.72761	0.036938	y	n
AT5G57260	0	1	14	24	28	22	5.06826	0.00367793	y	n
AT5G57530	10	11	3	127	111	147	15.5961	1.2606e-21	y	n
AT5G57540	4	4	4	72	79	67	17.82	1.32907e-14	y	n
AT5G57550	1	0	0	11	5	13	26.2841	0.00188575	y	n
AT5G57785	161	108	102	258	301	231	2.08639	1.05968e-06	y	n
AT5G58390	23	31	16	57	58	65	2.4827	0.000900993	y	n
AT5G58500	10	5	10	27	22	16	2.54623	0.0262742	y	n
AT5G59070	13	21	7	30	42	32	2.4331	0.0145867	y	n
AT5G59170	1	4	0	7	18	5	5.67589	0.0286355	y	n
AT5G59310	0	0	0	6	6	9	37.5892	0.00140656	y	n
AT5G59320	68	37	37	253	315	251	5.68741	6.68952e-23	y	n
AT5G59340	0	1	0	5	18	4	25.0675	0.00309147	y	n
AT5G59990	1	1	0	15	11	5	14.6326	0.00442564	y	n
AT5G60250	18	14	11	60	25	41	2.79874	0.00185162	y	n
AT5G60350	0	0	0	4	2	6	21.3542	0.0219396	y	n
AT5G62490	0	1	0	13	17	8	34.4837	0.000403137	y	n
AT5G63270	2	7	4	15	8	28	3.79991	0.0167104	y	n
AT5G63350	2	1	1	8	5	15	6.95229	0.0152987	y	n
AT5G63560	146	114	152	248	298	290	2.0105	2.41209e-07	y	n
AT5G63580	0	0	0	8	7	9	42.6074	0.000643799	y	n
AT5G63750	0	2	0	10	8	5	10.6396	0.0187953	y	n
AT5G64870	7	13	17	27	32	24	2.19936	0.033616	y	n
AT5G65600	3	12	8	23	25	43	3.86048	0.00157656	y	n
AT5G65980	4	10	1	43	39	66	9.46695	8.64572e-08	y	n
AT5G66400	39	50	112	82	288	158	2.70811	0.0374851	y	n
AT5G66780	2	0	1	0	31	2	11.5959	0.0165303	y	n
AT5G67400	83	98	98	360	344	457	4.08345	1.20248e-22	y	n
ATCG00120	23	40	51	92	84	62	2.02632	0.00273024	y	n
ATCG00340	29	30	71	101	79	88	2.0427	0.00203426	y	n
ATCG00350	20	18	77	119	60	79	2.22948	0.00628618	y	n
ATCG00430	5	2	5	24	19	9	4.21607	0.00740313	y	n
ATCG01100	2	2	7	8	13	23	4.10995	0.0173349	y	n
ATCG01110	0	0	0	11	2	7	34.3101	0.00289474	y	n
ATCG01180	17	45	52	101	89	118	2.6394	8.14668e-05	y	n
AT3G01190	1286	1326	1747	512	455	375	0.30017	3.89028e-43	n	y
AT4G22212	364	310	262	189	133	104	0.435374	5.70309e-09	n	y
AT4G15290	109	75	174	36	33	26	0.263393	1.6515e-09	n	y
AT1G31050	112	97	103	46	63	31	0.438277	7.79856e-05	n	y
AT5G60660	365	385	627	231	119	181	0.375851	7.63562e-12	n	y
AT1G05260	690	759	796	342	238	360	0.40705	7.47166e-16	n	y
AT5G53250	330	329	314	136	83	113	0.329055	9.65665e-17	n	y
AT2G19060	46	34	57	22	10	11	0.304255	0.000140203	n	y
AT4G12550	521	572	681	169	122	183	0.260916	5.1345e-29	n	y
AT5G56540	301	265	266	141	122	94	0.415226	1.97633e-11	n	y
AT5G43520	65	95	122	18	39	19	0.266484	5.15239e-07	n	y
AT1G01190	60	51	73	27	24	32	0.444871	0.000959928	n	y
AT1G02190	10	5	11	1	0	3	0.154826	0.0239574	n	y
AT1G04767	12	7	12	2	2	4	0.257917	0.037585	n	y
AT1G05650	75	110	74	24	14	12	0.182282	3.02237e-10	n	y
AT1G05660	133	91	170	77	62	36	0.434343	1.87577e-05	n	y
AT1G06100	36	33	39	3	16	18	0.346753	0.00584818	n	y
AT1G06120	45	37	29	15	18	17	0.439449	0.00957411	n	y
AT1G06173	17	20	52	16	10	11	0.410845	0.0218558	n	y
AT1G06830	128	81	104	60	43	27	0.401813	1.41465e-05	n	y
AT1G06957	15	23	12	0	0	0	0.0105085	2.51248e-06	n	y
AT1G07407	7	2	17	0	0	0	0.0217731	0.000728268	n	y
AT1G08663	4	4	6	0	0	1	0.0755387	0.0328588	n	y
AT1G08757	46	29	29	21	12	19	0.485834	0.0255224	n	y
AT1G09240	39	21	20	8	13	1	0.267532	0.00444027	n	y
AT1G09297	9	9	18	5	0	2	0.186129	0.014452	n	y
AT1G09487	7	6	7	0	1	1	0.0997817	0.0221618	n	y
AT1G09833	26	13	22	6	9	9	0.393693	0.0318252	n	y
AT1G11460	13	29	8	3	11	0	0.263986	0.0327027	n	y
AT1G13143	5	7	18	1	2	2	0.168391	0.017935	n	y
AT1G15550	91	53	101	26	29	53	0.444924	0.00129506	n	y
AT1G15625	1	15	16	3	0	2	0.146749	0.0191994	n	y
AT1G17300	7	7	14	0	1	1	0.0720009	0.00560262	n	y
AT1G19050	77	75	56	33	13	16	0.281778	3.68949e-06	n	y
AT1G21100	496	689	889	386	312	337	0.486225	2.46769e-09	n	y
AT1G22480	1	9	3	0	0	0	0.0391392	0.0143101	n	y
AT1G23760	88	135	170	67	47	57	0.422414	1.28448e-05	n	y
AT1G24130	18	12	14	10	5	0	0.320439	0.0490673	n	y
AT1G24540	9	2	18	0	1	0	0.0379857	0.00263796	n	y
AT1G26700	30	30	42	14	12	17	0.415077	0.00752295	n	y
AT1G27380	19	19	22	13	3	7	0.365182	0.0251683	n	y
AT1G28080	11	5	14	3	2	2	0.231457	0.0323291	n	y
AT1G28720	36	25	16	17	12	9	0.471811	0.0498335	n	y
AT1G30370	26	30	35	10	14	13	0.400237	0.00907477	n	y
AT1G31200	34	23	58	11	15	27	0.469967	0.0294894	n	y
AT1G32450	2727	2849	4669	1785	1455	1400	0.444621	1.87222e-17	n	y
AT1G33340	29	20	36	7	5	5	0.19659	0.000111332	n	y
AT1G44030	11	3	9	0	1	0	0.0469044	0.00560487	n	y
AT1G45015	30	38	29	17	16	11	0.435121	0.0131159	n	y
AT1G50090	3	1	13	0	0	0	0.0335838	0.00796909	n	y
AT1G53640	19	43	14	9	17	6	0.396827	0.0367073	n	y
AT1G55205	61	43	47	34	27	11	0.458165	0.00693432	n	y
AT1G55430	19	32	42	13	4	17	0.356514	0.00945051	n	y
AT1G58037	9	19	4	3	0	1	0.112411	0.00732632	n	y
AT1G64320	19	26	7	10	6	5	0.374783	0.0494345	n	y
AT1G64590	154	137	225	33	26	29	0.167713	8.94315e-21	n	y
AT1G64795	26	12	16	2	6	1	0.165609	0.00177617	n	y
AT1G66725	77	99	102	39	20	53	0.392249	0.000105773	n	y
AT1G67110	150	117	140	34	26	28	0.21081	8.89175e-16	n	y
AT1G68480	7	14	12	2	3	4	0.266055	0.0350515	n	y
AT1G68630	36	13	22	2	6	9	0.243782	0.00340215	n	y
AT1G68723	41	26	61	38	15	12	0.489807	0.0281027	n	y
AT1G68725	28	39	54	26	22	14	0.496828	0.0217712	n	y
AT1G68862	51	52	43	24	24	23	0.471633	0.0052795	n	y
AT1G69600	25	62	77	32	23	28	0.490297	0.0162994	n	y
AT1G69630	3	1	7	0	0	0	0.0512811	0.034923	n	y
AT1G70850	4865	4160	5097	2284	1807	2275	0.441555	2.62888e-30	n	y
AT1G72590	5	0	11	0	0	1	0.0698325	0.0403659	n	y
AT1G73300	33	56	62	23	12	8	0.270328	5.37894e-05	n	y
AT1G74545	23	15	23	11	8	8	0.433239	0.0428444	n	y
AT1G75700	6	6	10	2	1	0	0.13088	0.0252788	n	y
AT1G77530	46	44	42	27	17	16	0.436546	0.00375216	n	y
AT1G80340	33	19	42	8	9	3	0.210206	0.00015986	n	y
AT2G01520	1281	931	1187	548	340	425	0.375653	2.39721e-26	n	y
AT2G01530	1312	1233	1620	603	404	439	0.337111	4.74576e-39	n	y
AT2G03925	39	26	37	18	9	23	0.482776	0.0293918	n	y
AT2G06200	15	5	14	3	4	2	0.264807	0.0361144	n	y
AT2G07435	10	3	7	1	2	0	0.149253	0.0436214	n	y
AT2G08180	17	14	6	4	5	3	0.311433	0.0458274	n	y
AT2G13810	11	30	29	4	6	8	0.251425	0.00326968	n	y
AT2G14100	88	89	97	56	31	46	0.469299	0.000221604	n	y
AT2G15350	4	10	9	0	0	0	0.0230877	0.000730094	n	y
AT2G17430	18	35	47	16	11	22	0.480967	0.03947	n	y
AT2G17740	79	37	54	11	21	20	0.307046	9.85788e-05	n	y
AT2G18800	65	88	38	16	7	12	0.171948	9.83588e-08	n	y
AT2G19190	194	77	136	83	38	69	0.458351	0.000323785	n	y
AT2G20080	28	29	42	10	10	24	0.444476	0.0236768	n	y
AT2G20750	180	135	199	108	73	69	0.473614	1.15331e-06	n	y
AT2G21220	53	10	9	4	10	11	0.352888	0.0426199	n	y
AT2G22460	6	2	2	0	0	0	0.0543591	0.0399152	n	y
AT2G22630	34	42	53	5	7	5	0.129097	8.00688e-08	n	y
AT2G24390	74	71	60	16	11	10	0.173417	7.17721e-10	n	y
AT2G26400	0	5	9	0	0	0	0.0388015	0.0191523	n	y
AT2G28105	13	32	15	9	5	6	0.311009	0.013873	n	y
AT2G28210	20	12	27	7	11	4	0.371601	0.0306283	n	y
AT2G28920	2	2	8	0	0	0	0.0465619	0.0242583	n	y
AT2G29090	52	28	28	13	6	30	0.451434	0.0378623	n	y
AT2G30380	10	1	3	0	0	0	0.0395822	0.0147509	n	y
AT2G31083	17	26	12	0	1	0	0.0185574	2.8587e-05	n	y
AT2G31085	14	9	12	0	2	0	0.0568593	0.00177437	n	y
AT2G33790	1025	864	1018	247	162	159	0.189057	1.92547e-69	n	y
AT2G35980	37	48	46	30	12	24	0.482498	0.0142546	n	y
AT2G36255	9	11	3	1	0	0	0.0441759	0.00463238	n	y
AT2G37180	446	491	704	231	177	181	0.350371	1.52114e-19	n	y
AT2G37440	66	52	64	27	13	16	0.297027	6.48212e-06	n	y
AT2G37960	38	47	24	9	13	13	0.310005	0.00112858	n	y
AT2G38080	265	265	423	156	167	153	0.493879	1.48597e-07	n	y
AT2G38390	405	237	331	95	77	124	0.30146	5.98683e-15	n	y
AT2G38600	6	10	17	3	2	2	0.207165	0.0187066	n	y
AT2G39530	129	143	169	67	55	38	0.350842	4.01259e-09	n	y
AT2G39880	59	45	52	26	19	26	0.44472	0.00203346	n	y
AT2G40330	248	163	150	126	79	70	0.4706	1.32546e-05	n	y
AT2G40750	55	51	39	19	20	25	0.43019	0.00298278	n	y
AT2G41450	32	35	39	22	20	10	0.473223	0.0190785	n	y
AT2G41810	108	85	87	55	18	3	0.247176	0.0253288	n	y
AT2G43140	212	131	137	115	52	67	0.46765	5.32095e-05	n	y
AT2G43890	73	72	94	35	29	38	0.418591	7.24157e-05	n	y
AT2G45900	42	36	32	24	7	13	0.379645	0.00457887	n	y
AT2G46760	32	35	75	30	19	13	0.425729	0.00618968	n	y
AT2G46850	9	13	30	3	7	8	0.352131	0.0428518	n	y
AT2G47460	70	39	53	19	27	23	0.423013	0.00170716	n	y
AT2G47880	29	27	62	12	10	19	0.348802	0.00253897	n	y
AT2G47885	28	26	42	9	6	15	0.310198	0.00181742	n	y
AT3G01080	1	1	9	0	0	0	0.0517821	0.0415661	n	y
AT3G01260	177	151	178	59	95	91	0.481091	2.84694e-05	n	y
AT3G01516	36	18	38	19	7	8	0.358265	0.00673444	n	y
AT3G02242	4	5	3	0	0	0	0.0440761	0.0173392	n	y
AT3G02620	77	36	67	9	17	15	0.229114	1.61696e-06	n	y
AT3G02677	3	6	9	0	0	0	0.0300709	0.00319986	n	y
AT3G02850	53	70	100	17	14	15	0.201718	5.12636e-09	n	y
AT3G02980	21	19	40	15	9	8	0.391215	0.0153789	n	y
AT3G04370	29	23	54	14	12	19	0.425279	0.0125721	n	y
AT3G04620	34	29	26	24	13	7	0.468101	0.0349063	n	y
AT3G05155	49	88	52	42	15	27	0.415056	0.00231901	n	y
AT3G05395	3	11	0	0	0	1	0.06914	0.0424868	n	y
AT3G06390	202	225	415	108	123	105	0.396604	1.87491e-08	n	y
AT3G06640	13	19	16	0	7	1	0.165557	0.00488001	n	y
AT3G07725	4	1	9	0	0	0	0.0404301	0.0150981	n	y
AT3G09080	24	16	36	9	13	13	0.463329	0.045002	n	y
AT3G11150	14	13	27	10	6	5	0.379884	0.0376852	n	y
AT3G13435	32	36	25	17	14	10	0.421155	0.0124582	n	y
AT3G14185	2	13	5	0	1	0	0.0499078	0.00907347	n	y
AT3G14540	47	41	34	22	9	24	0.435369	0.00922477	n	y
AT3G14550	46	37	28	19	12	25	0.490592	0.0275746	n	y
AT3G14850	59	63	73	31	17	18	0.325742	1.13211e-05	n	y
AT3G17580	23	31	20	13	14	9	0.465861	0.0443366	n	y
AT3G20140	2	9	6	0	1	0	0.0599811	0.0166415	n	y
AT3G20480	22	14	62	14	17	9	0.412988	0.0263696	n	y
AT3G21460	6	7	16	0	1	0	0.036911	0.00171187	n	y
AT3G21890	7	4	11	1	0	0	0.0489339	0.00644474	n	y
AT3G22830	20	18	10	7	0	2	0.172681	0.0045609	n	y
AT3G22840	73	37	50	5	6	10	0.130509	1.1306e-08	n	y
AT3G23060	9	3	9	0	2	1	0.146985	0.0388047	n	y
AT3G23510	361	350	457	94	61	66	0.183798	1.2764e-38	n	y
AT3G23800	185	196	236	137	93	79	0.482981	7.28333e-07	n	y
AT3G24300	401	435	611	203	236	224	0.452808	1.15785e-10	n	y
AT3G24890	24	27	39	25	8	12	0.478108	0.0398721	n	y
AT3G25940	96	90	92	32	42	55	0.458469	0.000342649	n	y
AT3G26815	2	3	24	0	0	4	0.148322	0.0425013	n	y
AT3G28740	435	467	623	263	227	211	0.448799	9.05202e-14	n	y
AT3G44326	78	55	66	22	15	25	0.305351	4.53709e-06	n	y
AT3G44769	1	9	0	0	0	0	0.0488862	0.0487202	n	y
AT3G45700	91	81	127	26	15	33	0.244058	2.56769e-09	n	y
AT3G46400	14	13	13	8	1	0	0.206176	0.0167795	n	y
AT3G46880	22	8	3	2	0	1	0.0864739	0.0052315	n	y
AT3G47210	36	30	37	19	12	18	0.464076	0.0152556	n	y
AT3G47220	21	33	36	8	8	6	0.236858	0.000286251	n	y
AT3G47440	46	29	35	21	19	13	0.469562	0.0149418	n	y
AT3G47830	4	17	21	5	6	3	0.322824	0.0498037	n	y
AT3G50150	5	10	10	0	2	2	0.159238	0.0254683	n	y
AT3G51340	55	34	34	12	15	18	0.361289	0.00154843	n	y
AT3G55646	22	13	24	1	3	3	0.119189	0.0002151	n	y
AT3G59370	84	116	86	41	44	37	0.410934	4.10796e-05	n	y
AT3G59930	758	482	479	186	80	64	0.180681	1.00918e-08	n	y
AT3G60490	14	19	27	15	5	5	0.395877	0.040122	n	y
AT3G61390	22	30	56	13	19	12	0.405005	0.00976138	n	y
AT3G61630	85	88	104	47	36	49	0.465393	0.000145569	n	y
AT3G62740	13	16	7	6	1	2	0.230328	0.0219335	n	y
AT3G62760	17	17	14	1	0	0	0.0216891	6.51067e-05	n	y
AT4G01630	198	195	224	102	101	51	0.398494	1.91433e-08	n	y
AT4G02850	129	93	90	52	39	41	0.41039	8.41352e-06	n	y
AT4G03460	36	68	82	7	21	20	0.257557	3.46454e-05	n	y
AT4G04515	13	14	24	4	8	6	0.352846	0.0322044	n	y
AT4G04972	13	19	12	3	2	4	0.196243	0.00500898	n	y
AT4G08160	123	101	123	78	44	56	0.496825	0.000107266	n	y
AT4G08300	159	164	198	95	73	86	0.475165	7.63333e-07	n	y
AT4G08555	65	39	14	19	24	8	0.413874	0.023496	n	y
AT4G11290	208	183	184	92	74	105	0.460217	4.62373e-07	n	y
AT4G11320	3327	3028	4123	2001	1463	1853	0.496804	3.61019e-20	n	y
AT4G11390	0	3	11	0	0	0	0.0399138	0.0225596	n	y
AT4G11890	55	55	69	40	21	24	0.457758	0.00171571	n	y
AT4G12430	61	47	74	37	27	27	0.48925	0.00280947	n	y
AT4G12510	83	60	82	42	14	24	0.342165	2.35087e-05	n	y
AT4G12543	744	514	595	223	130	209	0.295545	6.70052e-23	n	y
AT4G12545	785	563	660	231	145	142	0.249413	1.12086e-35	n	y
AT4G12555	582	624	721	144	151	170	0.236768	7.55933e-37	n	y
AT4G12740	29	12	31	5	10	10	0.353044	0.0154471	n	y
AT4G13300	3	6	9	0	1	0	0.0585702	0.0139169	n	y
AT4G13440	18	20	41	4	13	10	0.347146	0.0131926	n	y
AT4G13620	47	78	88	23	21	19	0.286821	2.4607e-06	n	y
AT4G15330	111	93	163	27	45	20	0.249072	1.09626e-09	n	y
AT4G15340	121	125	164	94	63	50	0.487451	4.04457e-05	n	y
AT4G15660	45	43	42	19	4	6	0.209845	1.72339e-05	n	y
AT4G15670	49	47	38	2	0	0	0.0142489	4.49423e-08	n	y
AT4G15680	98	105	98	26	12	12	0.158447	1.2397e-13	n	y
AT4G15690	151	141	114	35	44	21	0.238027	1.69662e-11	n	y
AT4G15700	86	90	72	39	18	17	0.282315	4.55079e-07	n	y
AT4G15710	9	5	18	0	3	3	0.195333	0.0262941	n	y
AT4G15850	129	89	121	63	57	50	0.491443	7.46236e-05	n	y
AT4G17340	1684	2039	3028	1167	1117	1077	0.489933	6.29287e-12	n	y
AT4G21063	15	12	21	4	2	9	0.312529	0.0276225	n	y
AT4G21830	186	195	260	120	94	99	0.476422	1.31287e-07	n	y
AT4G22460	38	42	38	17	7	10	0.274821	0.000135548	n	y
AT4G22463	56	42	47	8	6	7	0.141132	1.70436e-08	n	y
AT4G22810	86	135	181	60	43	53	0.377828	1.90147e-06	n	y
AT4G23496	14	14	8	0	4	6	0.277871	0.0477942	n	y
AT4G25160	24	22	49	13	18	7	0.397335	0.0134505	n	y
AT4G25250	81	90	112	48	29	29	0.361549	1.80558e-06	n	y
AT4G26050	5	8	14	1	4	0	0.184334	0.0342121	n	y
AT4G26320	194	181	239	87	31	45	0.254274	9.98434e-14	n	y
AT4G28410	70	81	148	28	47	51	0.424543	0.000413011	n	y
AT4G29740	64	101	146	19	24	25	0.215997	1.41261e-09	n	y
AT4G30450	90	137	60	65	44	27	0.439966	0.00143869	n	y
AT4G31470	53	57	81	26	23	18	0.342442	2.77897e-05	n	y
AT4G32870	83	39	58	31	22	37	0.494811	0.0077067	n	y
AT4G33120	182	219	318	65	31	65	0.2186	2.98475e-16	n	y
AT4G37409	3943	3044	3925	1899	1419	1837	0.463099	2.63107e-24	n	y
AT4G37410	4149	3133	4246	2045	1477	2037	0.473631	6.84299e-20	n	y
AT4G37700	48	42	50	16	9	8	0.22729	3.40996e-06	n	y
AT4G37950	8	13	5	0	0	0	0.0200558	0.000318376	n	y
AT4G39675	29	53	81	9	6	15	0.181796	1.56479e-06	n	y
AT5G01600	1312	1008	1623	649	540	470	0.41289	1.12529e-24	n	y
AT5G01747	6	6	1	0	0	0	0.040099	0.0144115	n	y
AT5G03545	62	39	61	9	30	33	0.453056	0.0120068	n	y
AT5G03553	90	97	137	43	56	57	0.47726	0.000222688	n	y
AT5G03570	38	25	52	15	32	8	0.478898	0.037585	n	y
AT5G04610	29	21	41	10	16	17	0.475333	0.0346916	n	y
AT5G05900	4	26	27	5	0	8	0.219342	0.0135471	n	y
AT5G07380	22	17	19	10	7	3	0.330956	0.0157858	n	y
AT5G08070	35	32	21	12	8	17	0.407633	0.0156369	n	y
AT5G10230	37	33	63	20	12	23	0.409293	0.00365584	n	y
AT5G12870	31	28	11	9	7	10	0.355688	0.017327	n	y
AT5G14020	61	52	59	28	16	29	0.413499	0.000692061	n	y
AT5G14070	44	43	48	21	27	15	0.455663	0.00583552	n	y
AT5G14870	9	3	1	1	0	0	0.0806242	0.0499144	n	y
AT5G15180	81	101	144	26	21	37	0.254174	4.10201e-09	n	y
AT5G15290	25	25	45	11	2	5	0.182515	7.89578e-05	n	y
AT5G16530	40	24	32	16	14	15	0.460609	0.0187544	n	y
AT5G19040	104	103	104	45	22	43	0.342044	5.36457e-07	n	y
AT5G23840	103	95	119	59	40	29	0.389621	2.42926e-06	n	y
AT5G24100	75	89	113	33	40	38	0.394265	1.59317e-05	n	y
AT5G24410	27	32	62	3	2	11	0.133276	4.05886e-06	n	y
AT5G24910	19	18	31	15	10	6	0.442134	0.0430773	n	y
AT5G25810	207	207	190	104	92	90	0.45885	7.27162e-08	n	y
AT5G26660	47	53	47	44	18	13	0.478158	0.0134991	n	y
AT5G26700	41	14	43	8	18	18	0.460797	0.0404056	n	y
AT5G28080	45	51	73	30	19	11	0.341684	0.00017257	n	y
AT5G33355	156	99	117	3	1	0	0.0104528	3.05509e-17	n	y
AT5G36920	13	9	0	0	1	2	0.133633	0.0466411	n	y
AT5G37800	11	7	19	1	5	4	0.277331	0.038257	n	y
AT5G39000	7	4	18	0	3	3	0.217165	0.0463322	n	y
AT5G39220	20	13	7	4	3	2	0.215228	0.0115768	n	y
AT5G42500	57	57	84	43	26	19	0.428833	0.000707467	n	y
AT5G42710	24	32	34	16	10	20	0.497778	0.0432904	n	y
AT5G43210	44	28	36	12	25	14	0.470009	0.0222441	n	y
AT5G43540	23	32	52	2	19	14	0.334545	0.00901812	n	y
AT5G44540	8	8	11	0	2	3	0.187526	0.0290978	n	y
AT5G46040	13	6	23	3	1	1	0.117614	0.00229889	n	y
AT5G46060	16	18	36	7	0	8	0.210292	0.00253198	n	y
AT5G46070	790	646	827	243	168	156	0.243165	6.51268e-48	n	y
AT5G46890	500	539	623	163	70	182	0.242638	2.18379e-07	n	y
AT5G46900	393	404	457	162	92	99	0.270728	3.55647e-25	n	y
AT5G47450	572	985	1368	56	40	61	0.0525469	3.32396e-25	n	y
AT5G52930	25	22	29	11	12	13	0.466904	0.0367665	n	y
AT5G53290	99	74	79	38	16	63	0.457014	0.00360321	n	y
AT5G53660	7	23	5	5	2	3	0.259542	0.0385429	n	y
AT5G54470	21	9	8	0	1	4	0.13307	0.0059958	n	y
AT5G57010	21	18	9	0	3	10	0.272341	0.0329868	n	y
AT5G59090	1014	1021	1252	421	293	320	0.305204	6.32264e-42	n	y
AT5G60650	9	10	32	5	5	7	0.33724	0.0373056	n	y
AT5G60780	13	21	24	8	2	9	0.316649	0.0170471	n	y
AT5G62165	24	38	18	11	19	7	0.441447	0.0417162	n	y
AT5G62330	29	40	58	9	4	11	0.185007	5.39763e-06	n	y
AT5G67620	30	16	29	7	10	17	0.457968	0.0494274	n	y

## Sheet: up-overlap with crwn1 crwn2
Up_regulated overlapping DEGs between crwn1crwn2 and gbpl3
AT2G41240
AT3G25510
AT1G72800
AT2G26560
AT1G26380
AT3G10815
AT1G05880
AT3G28510
AT3G26830
AT3G02480
AT3G10450
AT1G52690
AT4G02520
AT1G13609
AT2G25090
AT3G28210
AT3G22910
AT2G32020
AT4G11170
AT5G13210
AT3G56980
AT2G05510
AT1G24580
AT3G22235
AT4G31940
AT1G73260
AT5G39610
AT1G77380
AT3G17690
AT5G05250
AT3G48700
AT2G42750
AT2G43510
AT4G01360
AT1G47395
AT1G02930
AT3G26220
AT3G50770
AT1G02920
AT3G26170
AT3G47480
AT2G19900
AT3G23120
AT2G43570
AT1G62420
AT5G39670
AT1G09932
AT3G50930
AT1G48000
AT1G17020
AT2G30770
AT5G53450
AT5G60250
AT2G25510
AT3G51860
AT1G76930
AT2G45220
AT1G63530
AT1G71140
AT2G14247
AT3G09520
AT5G17760
AT3G28580
AT3G56970
AT4G21840
AT4G39670
AT5G11920
AT2G29460
AT3G44300
AT2G18690
AT1G19250
AT1G13340
AT4G21120
AT4G26120
AT3G04070
AT2G38530
AT5G03350
AT5G24280
AT3G58270
AT4G14020
AT2G04050
AT3G61198
AT5G38900
AT4G01010
AT1G73810
AT3G54150
AT5G44820
AT5G41750
AT5G24160
AT4G21680
AT5G14180
AT1G61800
AT1G47400
AT3G04720
AT4G23700
AT5G13330
AT1G60110
AT3G41762
AT5G04150
AT2G32660

## Sheet: down-overlap with crwn1 crwn2
down_regulated overlapping DEGs between crwn1crwn2 and gbpl3
AT5G01600
AT4G23496
AT2G20750
AT3G62740
AT2G47880
