# Supplementary material for: GBPL3 localizes to the nuclear pore complex and functionally connects the nuclear basket with the nucleoskeleton in plants
Source: PLoS Biol. 2022 Oct 21;20(10):e3001831. doi: 10.1371/journal.pbio.3001831 (PMC9629626; doi:10.1371/journal.pbio.3001831)
Supplement: S4 Data — (XLSX) [file pbio.3001831.s008.xlsx]

## Sheet: sheet1
GBPL3_attB1	GGGGACAAGTTTGTACAAAAAAGCAGGCTCG ATGAGGAGTTTTTTCGGTAGAGG	For localization and complementation
GBPL3_attB4	GGGGACAACTTTGTATAGAAAAGTTGGGTG AGAAGAAGTGACTTCTCTCTGTTTC
GBPL3_attB4r	GGGGACAACTTTTCTATACAAAGTTGCGATGAGGAGTTTTTTCGGTAGAGG
GBPL3_attB2	GGGGACCACTTTGTACAAGAAAGCTGGGTACTAAGAAGAAGTGACTTCTCTCTGTTTC
native promoter_GBPL3_F	CCCACAGATGGTTAGAGAGGCCT GCGAACTATCTTATCACCACTCC
native promoter_GBPL3_R	CTTTTTTGTACAAACTTGTGATCTCGAG ctctgcaaatttttcttaaaattcg
CRWN1-attB1	GGGGACAAGTTTGTACAAAAAAGCAGGCTCGATGTCCACGCCGTTGAAGG	BiFC and coexpression
CRWN1-attB4	GGGGACAACTTTGTATAGAAAAGTTGGGTGCGTCGTCAAGAAAGTCCAAAGC
CRWN3-attB1	GGGGACAAGTTTGTACAAAAAAGCAGGCTCGATGTTCACTCCGCAAAGGAATC
CRWN3-attB4	GGGGACAACTTTGTATAGAAAAGTTGGGTGTGTTGTGAAAAAGACCCAAATCTTTTTTCC
Nup82_attB1	GGGGACAAGTTTGTACAAAAAAGCAGGCTCG ATGGCCACTCAAGGAGAAGC
Nup82_attB4	GGGGACAACTTTGTATAGAAAAGTTGGGTG ACAGCAGACACCGTCACTTCC
Nup136_attB1	GGGGACAAGTTTGTACAAAAAAGCAGGCTCG ATGGCGAGCGCGGCAC
Nup136_attB4	GGGGACAACTTTGTATAGAAAAGTTGGGTG TTTCTTCCTGGTGGATTTCTTTGC
CRWN1-BD-F	ATCTCAGAGGAGGACCTGCATATG ATGTCCACGCCGTTGAAGG	yeast-two hybrids
CRWN1-BD-R	CGGCCGCTGCAGGTCGACGGATCC CTACGTCGTCAAGAAAGTCCAAAGC
BD-CRWN2-F	ATCTCAGAGGAGGACCTGCAT ATGACGCCGAGAAGCGAG
BD-CRWN2-R	CGGCCGCTGCAGGTCGACGGAT TTATGTAGTGAGAAAAGTCCAAAGCTTC
BD-CRWN3-F	ATCTCAGAGGAGGACCTGCAT ATGTTCACTCCGCAAAGGAATC
BD-CRWN3-R	CGGCCGCTGCAGGTCGACGGAT TCATGTTGTGAAAAAGACCCAAATC
AD-Nup82-F	GACGTACCAGATTACGCTCAT ATGGCCACTCAAGGAGAAGC
AD-Nup82-R	CTGCAGCTCGAGCTCGATGGAT TTAACAGCAGACACCGTCACTTCC
BD-Nup82-F	ATCTCAGAGGAGGACCTGCAT ATGGCCACTCAAGGAGAAGC
BD-Nup82-R	CGGCCGCTGCAGGTCGACGGAT TTAACAGCAGACACCGTCACTTCC
BD-Nup136-F	ATCTCAGAGGAGGACCTG ATGGCGAGCGCGGCAC
BD-Nup136-R	GGCCGCTGCAGGTCGACG TTATTTCTTCCTGGTGGATTTCTTTGC
AD-GBPL3(WOGBP)-F	GACGTACCAGATTACGCTCAT TTAGGGGGTACTGTGATGACTG
AD-GBPL3-R	GCAGCTCGAGCTCGATG CTAAGAAGAAGTGACTTCTCTCTG
FCA-F	GACACGCTCGAGTCCGGAATGAATGGTCCCCCAGATAGAG	GBPL3 candidates with GFP fusions for coexpression
FCA-R	CTAGACCCGGGCCATGGAGCTTTATTCTTCCACATGAGTTCTTG
SMU1-F	GACACGCTCGAGTCCGGAATGGCGCTCGAAATCGAAGC
SMU1-R	CTAGACCCGGGCCATGGGGGCTTCCATAACTTCATAGTGC
UBP1C-F	GACACGCTCGAGTCCGGAATGCAGAATCCGAGACTGAAGC
UBP1C-R	CTAGACCCGGGCCATGGCTGATAGTACATGAGTTGCTGTGCG
TAF5-F	GACACGCTCGAGTCCGGAATGGATCCAGAGCAAATCAACG
TAF5-R	CTAGACCCGGGCCATGGGTTTGCGGGTTTAGAGATCGCTC
AKS2-F	GACACGCTCGAGTCCGGAATGTACCAATCATCATCCTCCACG
AKS2-R	CTAGACCCGGGCCATGGGCTTGGTTTCTCACTGCACCC
TPR1-F	GACACGCTCGAGTCCGGAATGTCTTCTCTGAGCAGAGAGCTC
TPR1-R	CTAGACCCGGGCCATGGTCTCTGAGGCTGGTCAGAGGCAG
CPL1-F	GACACGCTCGAGTCCGGAGTGTGGACTGGTGATCAATCTATC
CPL1-R	CTAGACCCGGGCCATGGAGAGTATCTTCCCGAAGATGGC
APRF1-F	GACACGCTCGAGTCCGGAATGTCGTTGACGGAGCTAGACG
APRF1-R	CTAGACCCGGGCCATGGCTGTTGTTGATCGGTAGGAGGAT
ARP4-F	GACACGCTCGAGTCCGGAATGTACGGCGGAGATGAAGTGTC
ARP4-R	CTAGACCCGGGCCATGGAGGGCATTTTCTCTGAATGTAGGAAG
ARR1-F	GACACGCTCGAGTCCGGAATGATGAATCCGAGTCACGGAAG
ARR1-R	CTAGACCCGGGCCATGGAACCGGAATGTTATCGATGGAGTATG
ARF6-F	GACACGCTCGAGTCCGGAATGAGATTATCTTCAGCTGGGTTTAATCC
ARF6-R	CTAGACCCGGGCCATGGGTAGTTGAATGAACCCCCAACTG
PWO1-attB1	GGGGACAAGTTTGTACAAAAAAGCAGGCTCGATGGCAAGTCCAGGATCAGG
PWO1-attB4	GGGGACAACTTTGTATAGAAAAGTTGGGTGTTGAACTCTTCTTCTCTCGTTAAAGG
GBPL3-BSF-T1	ATATATGGTCTCGATTGAGAGGAGGGAAGGATTCACGTTTTAGAGCTAGAAATAGC	CRISPR-Cas9
GBPL3-BSF-T2	ATATATGGTCTCGATTGCACACAAGCCGTGTACCAAGTTTTAGAGCTAGAAATAGC
GBPL3-BSF-T3	ATATATGGTCTCGATTGAGTATCACTTTAGCTAATAGTTTTAGAGCTAGAAATAGC
GBPL3-BSR-T1	ATTATTGGTCTCGAAAC GTGAATCCTTCCCTCCTCTCAATCTCTTAGTCGACTCTAC
GBPL3-BSR-T2	ATTATTGGTCTCGAAAC TTGGTACACGGCTTGTGTGCAATCTCTTAGTCGACTCTAC
GBPL3-BSR-T3	ATTATTGGTCTCGAAAC TATTAGCTAAAGTGATACTCAATCTCTTAGTCGACTCTAC
LP-SALK_139144 (gbpl3-4)	TGATAAAGGAAACCAACGCAC	Genotyping
RP-SALK_139144 (gbpl3-4)	CGAGTCACATCCCATGGATAC
LP-SALK_016366 (gbpl3-5)	CAGTTCCGTCAAGAGCTGTTC
RP-SALK_016366 (gbpl3-5)	TTGATCATGCATTTTCACGTAAG
LP-SAIL_635_G05	TAATCACTTTGCCAACTTGGG
RP-SAIL_635_G05	GTGACGGAGAAGCAGAATCAG
LP-Nup136-3	TGAGATTTTTGTTCGTTAGACTGG
RP-Nup136-3	TTGAAGAACATTCCAACAACG
LP-nup82-2	GCTTGGCTACTGAGATCGATG
RP-nup82-2	CTTTCCTGGGTTCCGTCTATC
crwn1-LP	GCAACTTTGTCAAAGCAGAGG
crwn1-RP	AGTTTCCAATGCCTTCTCCTC
crwn2-LP	CTCGAACTGAGCCATTCTGTC
crwn2-RP	AGCTCATTGCTAGAGAAGGGG
crwn3-LP	TTGCCTCTGAAATTCCATGTC
crwn3-RP	CAGTGACGCATATACGCATTC
crwn4-LP	GCAAAGACCACATTTGAGGAG
crwn4-RP	ATCAATGTGTTCCCACTCAGC
LBb1.3(SALK_common)	ATTTTGCCGATTTCGGAAC
Lb1(SAIL_common)	GCCTTTTCAGAAATGGATAAATAGCCTTGCTTCC
qPCR-GBPL3_F	TCGGTAGAGGAGGGAAGGAT	q-PCR
qPCR-GBPL3-R	AACCCATTACTGCGTCCAAG
qPCR-PR2-F	CAGATTCCGGTACATCAACG
qPCR-PR2-R	AGTGGTGGTGTCAGTGGCTA
qPCR-ICS1-F	GGCAGGGAGACTTACG
qPCR-ICS1-R	AGGTCCCGCATACATT
qPCR-EDS5-F	TGGGAGTTATCGGAACAGCG
qPCR-EDS5-R	CGAGGGATACTGTCATGGGC
qPCR-FIT-F	TTTTCGCGGTATCAATCCTC
qPCR-FIT-R	GGTATGTGTCCGGAGAAGGA
qPCR-FER1-F	TCACAAAGTGGCCTCAGAGA
qPCR-FER1-R	ATCTGGTCGAAATGCCAAAC
qPCR-IREG2-F	TCATGCAATCCCGTATCTCA
qPCR-IREG2-R	CGGAACAAGATCCTGCATTT
MYB78-qPCR-F	CAGCTTAAATGCGACGTGAA
MYB78-qPCR-R	TCCACGTTGTTGGTGTTGTT
CYP82C2-qPCR-F	CATGGGTTACGATTGTGCTG
CYP82C2-qPCR-R	CCTTTCTTGACCCACAAGGA
LEA-qPCR-F	TGTCGACCTGACTGATGAGC
LEA-qPCR-R	CAGAGACTCCTGTCGCAGTG
PCC1-qPCR-F	ACTTCATCAGGGCCGTACAC
PCC1-qPCR-R	GCCGCAGCAGAAGATACACT
KIN1-qPCR-F	TGTCAGAGACCAACAAGAATGC
KIN1-qPCR-R	CCGCATCCGATACACTCTTT
PR4-qPCR-F	GTACCACCGCGGACTACTGT
PR4-qPCR-R	CGTGGAGCAATAAGCACTCA
NRT2.3-qPCR-F	CCCAACCGTCTTCTCAATGT
NRT2.3-qPCR-R	GAAGACCATCGGCATTAGGA
MLP329-qPCR-F	CCACATCCAAGGTGTCACTG
MLP329-qPCR-R	TTAAGCTGCTCCATGACGTG
TIP2.3-qPCR-F	TGGATTGCTCAGTGTCTTGG
TIP2.3-qPCR-R	ACCAACTATGAAGCCGATGG
