# Supplementary material for: GBPL3 localizes to the nuclear pore complex and functionally connects the nuclear basket with the nucleoskeleton in plants
Source: PLoS Biol. 2022 Oct 21;20(10):e3001831. doi: 10.1371/journal.pbio.3001831 (PMC9629626; doi:10.1371/journal.pbio.3001831)
Supplement: S5 Data — (XLSX) [file pbio.3001831.s009.xlsx]

## Sheet: Fig 1A
Name	p_value_1	log2_ratio_1	p_value_2	log2_ratio_2	NormPSM_Bait_1	NormPSM_Bait_2	NormPSM_Bait_3	NormPSM_Ctrl1_1	NormPSM_Ctrl1_2	NormPSM_Ctrl1_3	NormPSM_Ctrl2_1	NormPSM_Ctrl2_2	NormPSM_Ctrl2_3	Ave_Log2(PSM)_Bait	Ave_Log2(PSM)_Ctrl1	Ave_Log2(PSM)_Ctrl2
SUN1	0.000342803	3.14	0.000625307	2.89	40.5081	40.1743	41.8672	6.34936	7.90535	8.14931	4.44199	8.61784	0.276113	5.38693	3.07532	2.02053
MAN1	0.46051	0.941	0.00139539	5.07	9.1194	18.1274	23.5746	3.94297	2.5604	4.02506	2.5582	1.73548	2.94973	4.07191	2.15552	1.7549
PNET2_A	0.2475	1.83	0.100021	2.7	21.3533	119.326	NA	5.7444	12.2599	NA	5.78516	8.7394	NA	5.69661	3.24134	3.02311
PNET2_B	0.00862359	3.87	0.741256	0.435	139.453	82.4037	127.515	134.021	NA	28.5657	19.9659	24.0234	25.1384	6.84059	3.98763	4.58109
CRWN1	0.0247364	3.25	0.0504637	2.76	25.4992	54.5496	66.5761	0.00014084	8.03042	11.1665	0.676356	6.93289	12.8982	5.53401	2.25995	2.51
KAKU4	0.000102349	7.27	0.000133106	7.09	211.239	219.267	177.496	0.000107742	9.98982	12.4808	0.637601	7.15423	13.5254	7.66414	2.4037	2.53321
Nup82	0.000682089	2.41	0.000503561	2.52	21.633	36.441	49.8634	5.59273	9.21241	0.773985	5.7993	8.25161	6.72282	5.13182	2.30004	2.97474
SINE1	0.70518	0.191	0.90182	-0.0619	5.8157	6.7143	6.32467	7.34907	6.51276	6.57681	4.35805	7.60102	0.376938	2.86305	2.96418	1.99589
WIP1	0.191785	-1.02	0.103587	-1.31	0.442851	2.31735	10.3603	6.34936	7.90535	8.14931	4.44199	8.61784	0.276113	0.612516	1.44892	2.17183

## Sheet: Fig 1B
ID_1	ID_2	MR	value_network edge weight
GP210	Nup160	13.8	0.999598
Nup107	Nup160	12.5	0.997551
Nup133	Nup160	12.3	0.997039
GBPL3	CRWN4	11.6	0.994574
CRWN4	CRWN3	10.8	0.98984
Nup155	Nup160	10.5	0.98728
Nup133	Nup155	10.1	0.98294
Nup107	Nup155	10	0.981658
Nup136	Nup98a	9.6	0.975565
CRWN2	NUA	9.3	0.969787
Nup93a	Nup85	9.1	0.965238
GBPL3	CRWN3	9.1	0.965238
CRWN4	CRWN1	9	0.962726
Nup107	GP210	8.8	0.957174
Nup133	GP210	8.7	0.95411
CRWN3	NUA	8.6	0.950839
Nup133	Nup107	8.5	0.947346
Nup35	Nup88	8	0.926056
CRWN2	CRWN3	7.8	0.915448
Nup107	ALADIN	7.7	0.909625
Nup50b	Nup50a	7.6	0.903429
Nup85	Nup88	7.5	0.896839
CRWN4	NUA	7.3	0.882396
CRWN1	CRWN3	7.2	0.874499
Nup98b	RAE1	6.9	0.847831
GBPL3	NUA	6.9	0.847831
Nup133	ALADIN	6.8	0.837874
Nup107	Nup85	6.7	0.827345
Nup136	Nup214	6.7	0.827345
ALADIN	Nup160	6.6	0.816222
Nup205	Nup160	6.5	0.804482
Nup107	Nup214	6.5	0.804482
CRWN4	CRWN2	6.3	0.779075
GP210	Nup155	6.3	0.779075
ALADIN	Nup155	6.2	0.76537
Nup93a	Nup88	6.2	0.76537
Nup133	GBPL1	6.2	0.76537
Nup155	Nup214	6.2	0.76537
GBPL3	CRWN1	6.1	0.750975
HOS1	Nup88	6	0.735877
Nup58	NDC1	5.9	0.720066
Nup35	Nup85	5.9	0.720066
Nup214	NUA	5.9	0.720066
Nup85	Nup155	5.8	0.703534
Nup85	Nup160	5.7	0.686279
HOS1	NUA	5.7	0.686279
Nup205	Nup155	5.7	0.686279
Nup88	Nup155	5.6	0.668301
Nup93a	Nup35	5.6	0.668301
GBPL3	MAD1	5.6	0.668301
Nup136	NDC1	5.5	0.649607
Nup155	NUA	5.5	0.649607
Nup136	Nup82	5.4	0.630209
Nup136	Nup155	5.4	0.630209
ALADIN	GP210	5.3	0.610125
Nup88	Nup214	5.3	0.610125
GBPL3	CRWN2	5.3	0.610125
HOS1	Nup82	5.2	0.58938
HOS1	GBPL3	5.2	0.58938
HOS1	Nup93a	5.2	0.58938
LOS4	RAE1	5.2	0.58938
Nup58	Nup54	5.1	0.568005
Nup98a	Nup214	5.1	0.568005
NUP188	Nup214	5.1	0.568005
HOS1	Nup155	5.1	0.568005
CRWN1	NUA	5.1	0.568005
Nup160	Nup214	5.1	0.568005
Nup107	GBPL1	5.1	0.568005
CG1	RAE1	5.1	0.568005
GBPL1	Nup160	5	0.546041
GP210	GBPL1	5	0.546041
Nup160	NUA	4.9	0.523536
Nup50c	ESD4	4.9	0.523536
ALADIN	Nup85	4.9	0.523536
KAKU4	Nup85	4.9	0.523536
Nup93a	Nup155	4.8	0.500545
Nup136	NUA	4.8	0.500545
Nup155	GBPL1	4.8	0.500545
Nup43	Nup54	4.7	0.477134
CRWN2	CRWN1	4.7	0.477134
GP210	NUA	4.6	0.453376
HOS1	CRWN4	4.5	0.429354
HOS1	Nup214	4.5	0.429354
Nup93a	Nup214	4.5	0.429354
ALADIN	GBPL1	4.5	0.429354
Nup50b	KAKU4	4.4	0.405157
Nup82	NDC1	4.4	0.405157
KAKU4	Nup98a	4.4	0.405157
NDC1	CG1	4.4	0.405157
Nup133	Nup214	4.3	0.380883
Nup50c	CRWN4	4.3	0.380883
GBPL3	Nup155	4.3	0.380883
Nup107	Nup88	4.3	0.380883
Gle1	NUA	4.3	0.380883
GBPL1	CRWN3	4.3	0.380883
Nup85	Nup214	4.3	0.380883
Gle1	CRWN2	4.3	0.380883
HOS1	Nup136	4.2	0.356637
Nup98a	Nup155	4.2	0.356637
Gle1	Nup160	4.2	0.356637
Nup58	CG1	4.2	0.356637
Nup133	NUA	4.2	0.356637
GP210	Nup205	4.2	0.356637
GBPL3	Nup50a	4.1	0.332529
Nup82	CG1	4.1	0.332529
Gle1	CRWN3	4.1	0.332529
Nup93a	ALADIN	4.1	0.332529
ALADIN	Nup54	4	0.308674
Nup136	KAKU4	4	0.308674
Nup82	Nup98a	4	0.308674
Nup58	Nup214	4	0.308674
Nup107	Nup205	4	0.308674
MAD1	CRWN4	4	0.308674
Nup133	Nup85	4	0.308674
Nup133	HOS1	4	0.308674
NDC1	RAE1	4	0.308674
GBPL2	NUP188	4	0.308674
Nup58	Nup98a	4	0.308674
Nup93a	KAKU4	4	0.308674
Gle1	GBPL1	4	0.308674
Nup35	Nup54	4	0.308674
Nup93a	Nup205	4	0.308674
Nup58	Nup82	3.9	0.285187
CRWN4	Gle1	3.9	0.285187
Nup205	NUA	3.9	0.285187
GP210	Nup214	3.9	0.285187
HOS1	Nup50b	3.8	0.262188
Nup136	Nup50c	3.8	0.262188
HOS1	Nup50a	3.8	0.262188
GBPL3	Gle1	3.8	0.262188
HOS1	CRWN3	3.8	0.262188
Nup50c	Nup58	3.8	0.262188
HOS1	Nup35	3.8	0.262188
NUP188	Nup160	3.8	0.262188
Nup88	MAD1	3.8	0.262188
Nup50c	GBPL3	3.7	0.239794
LOS4	Nup82	3.7	0.239794
Nup50b	CRWN3	3.7	0.239794
Nup88	Nup54	3.7	0.239794
Nup107	NUA	3.7	0.239794
Nup136	GBPL3	3.7	0.239794
Nup214	NDC1	3.7	0.239794
MAD1	Nup205	3.7	0.239794
Nup35	Nup155	3.7	0.239794
Nup136	Nup58	3.6	0.218117
Nup136	Nup205	3.6	0.218117
Nup50c	CG1	3.6	0.218117
Nup93a	Nup160	3.6	0.218117
Nup98b	NDC1	3.6	0.218117
Nup98b	CG1	3.6	0.218117
ALADIN	Nup50a	3.6	0.218117
ALADIN	Nup88	3.6	0.218117
Nup205	CRWN2	3.6	0.218117
Nup93a	Nup107	3.6	0.218117
Nup133	Nup88	3.6	0.218117
Nup107	NDC1	3.5	0.197265
Nup58	Nup88	3.5	0.197265
Seh1	RAE1	3.5	0.197265
Nup82	Nup155	3.5	0.197265
LOS4	Nup50a	3.5	0.197265
Nup50b	CRWN4	3.5	0.197265
HOS1	MAD1	3.5	0.197265
Nup133	Nup205	3.5	0.197265
Nup88	NUA	3.5	0.197265
GP210	Gle1	3.5	0.197265
Nup82	Nup214	3.4	0.177339
GBPL3	Nup98a	3.4	0.177339
Nup133	GBPL3	3.4	0.177339
Nup133	Nup54	3.4	0.177339
HOS1	Nup107	3.4	0.177339
HOS1	Nup85	3.4	0.177339
Nup35	Nup50a	3.4	0.177339
GBPL1	NUA	3.4	0.177339
HOS1	KAKU4	3.4	0.177339
Nup50a	NUA	3.4	0.177339
Nup98a	RAE1	3.4	0.177339
Nup58	Nup155	3.4	0.177339
Nup155	Nup50a	3.4	0.177339
KAKU4	Nup155	3.4	0.177339
GBPL3	Nup205	3.4	0.177339
ESD4	GBPL3	3.3	0.158427
Nup35	Nup43	3.3	0.158427
Sec13a	LOS4	3.3	0.158427
Nup88	Nup50a	3.3	0.158427
CRWN4	GBPL1	3.3	0.158427
Nup50c	Nup82	3.3	0.158427
Nup133	Gle1	3.3	0.158427
GBPL3	GBPL1	3.3	0.158427
Nup136	ESD4	3.3	0.158427
HOS1	NDC1	3.3	0.158427
Nup58	RAE1	3.3	0.158427
Nup98a	Nup98b	3.3	0.158427
Nup50b	MAD1	3.3	0.158427
Nup85	Nup205	3.3	0.158427
GP210	Nup54	3.2	0.140607
HOS1	LOS4	3.2	0.140607
HOS1	Nup160	3.2	0.140607
Nup50c	Gle1	3.2	0.140607
GBPL2	KAKU4	3.2	0.140607
Nup136	Nup98b	3.2	0.140607
Nup98a	NDC1	3.2	0.140607
Nup133	NDC1	3.2	0.140607
Nup50a	CRWN3	3.2	0.140607
Nup50b	GBPL3	3.2	0.140607
Nup54	CG1	3.2	0.140607
Nup107	Nup58	3.2	0.140607
Nup50a	Seh1	3.2	0.140607
Nup54	NDC1	3.1	0.123941
HOS1	Nup50c	3.1	0.123941
Nup155	NDC1	3.1	0.123941
Nup133	Nup58	3.1	0.123941
Nup133	Nup93a	3.1	0.123941
HOS1	CG1	3.1	0.123941
Nup93a	MAD1	3.1	0.123941
GBPL1	Nup214	3.1	0.123941
KAKU4	RAE1	3.1	0.123941
MAD1	Seh1	3.1	0.123941
MAD1	CRWN3	3.1	0.123941
MAD1	NUA	3.1	0.123941
Nup50b	Nup85	3.1	0.123941
ESD4	CRWN4	3	0.108476
Nup98a	NUA	3	0.108476
Nup54	Nup160	3	0.108476
ALADIN	Nup58	3	0.108476
NUP188	Nup205	3	0.108476
Nup85	CPR5	3	0.108476
Nup43	NDC1	3	0.108476
NUP188	NUA	3	0.108476
NUP188	Nup155	3	0.108476
Nup88	GBPL1	3	0.108476
Nup50c	Nup54	2.9	0.0942433
Nup82	RAE1	2.9	0.0942433
Sec13a	GBPL2	2.9	0.0942433
Nup50c	Nup50a	2.9	0.0942433
HOS1	NUP188	2.9	0.0942433
Nup50b	Nup50c	2.9	0.0942433
Nup155	RAE1	2.9	0.0942433
ESD4	MAD1	2.9	0.0942433
Nup107	Gle1	2.9	0.0942433
GBPL3	Nup160	2.9	0.0942433
Nup50a	NDC1	2.8	0.0812542
HOS1	GP210	2.8	0.0812542
ALADIN	Gle1	2.8	0.0812542
CRWN2	Nup160	2.8	0.0812542
Nup50b	RAE1	2.8	0.0812542
HOS1	GBPL1	2.8	0.0812542
Nup133	Nup43	2.8	0.0812542
Nup58	Nup50a	2.8	0.0812542
Nup88	NDC1	2.8	0.0812542
KAKU4	Nup82	2.8	0.0812542
Nup50c	CRWN3	2.8	0.0812542
Nup88	GP210	2.8	0.0812542
Nup50b	NUA	2.8	0.0812542
ESD4	Gle1	2.7	0.069504
ALADIN	Nup205	2.7	0.069504
Nup107	NUP188	2.7	0.069504
CRWN2	GBPL1	2.7	0.069504
Nup107	Nup54	2.7	0.069504
Gle1	Nup54	2.7	0.069504
HOS1	Nup205	2.7	0.069504
Nup50c	CRWN2	2.7	0.069504
LOS4	ESD4	2.7	0.069504
Nup35	NDC1	2.7	0.069504
Nup85	Nup50a	2.7	0.069504
Nup35	KAKU4	2.7	0.069504
Nup43	Nup155	2.7	0.069504
Nup93a	NUP188	2.7	0.069504
Nup50b	Nup88	2.7	0.069504
Nup205	Nup214	2.6	0.0589709
LOS4	NDC1	2.6	0.0589709
Nup50c	NDC1	2.6	0.0589709
Nup35	Nup82	2.6	0.0589709
KAKU4	GBPL3	2.6	0.0589709
ESD4	Seh1	2.6	0.0589709
HOS1	CRWN2	2.6	0.0589709
CRWN4	Nup98a	2.6	0.0589709
Nup136	Nup50a	2.6	0.0589709
Nup35	ALADIN	2.6	0.0589709
Nup88	Nup82	2.6	0.0589709
Nup214	CG1	2.6	0.0589709
Sec13a	RAE1	2.6	0.0589709
Nup43	Nup160	2.6	0.0589709
Nup50c	MAD1	2.6	0.0589709
Nup136	NUP188	2.6	0.0589709
Nup205	Nup54	2.5	0.049617
Sec13a	Seh1	2.5	0.049617
LOS4	Nup98a	2.5	0.049617
Nup35	Nup50c	2.5	0.049617
Nup82	Nup50a	2.5	0.049617
Nup107	Nup43	2.5	0.049617
Nup50c	NUA	2.5	0.049617
KAKU4	Nup50a	2.5	0.049617
LOS4	Nup98b	2.5	0.049617
GBPL3	Nup214	2.5	0.049617
LOS4	Nup50c	2.5	0.049617
Nup88	Nup160	2.5	0.049617
Nup58	Seh1	2.5	0.049617
Nup88	CG1	2.5	0.049617
Nup107	Nup98a	2.5	0.049617
GP210	GBPL3	2.5	0.049617
Nup54	Seh1	2.4	0.0413902
Nup82	Nup98b	2.4	0.0413902
CRWN2	Nup214	2.4	0.0413902
Nup58	Nup205	2.4	0.0413902
Nup50b	GBPL1	2.4	0.0413902
HOS1	Nup54	2.4	0.0413902
Nup82	NUA	2.4	0.0413902
Nup50b	CG1	2.4	0.0413902
ALADIN	NDC1	2.4	0.0413902
ALADIN	Nup214	2.4	0.0413902
Nup205	Nup98a	2.4	0.0413902
Nup50c	KAKU4	2.4	0.0413902
Nup133	Nup50b	2.4	0.0413902
Nup85	GBPL1	2.4	0.0413902
Nup136	Nup107	2.4	0.0413902
Nup107	CG1	2.4	0.0413902
Nup50c	Nup98a	2.4	0.0413902
Nup50c	RAE1	2.4	0.0413902
GBPL1	CRWN1	2.4	0.0413902
Nup136	CRWN4	2.3	0.0342261
Nup85	GP210	2.3	0.0342261
ESD4	RAE1	2.3	0.0342261
MAD1	Nup54	2.3	0.0342261
Nup50a	RAE1	2.3	0.0342261
Nup88	Nup205	2.3	0.0342261
Nup136	CG1	2.3	0.0342261
Nup50b	LOS4	2.3	0.0342261
MAD1	Nup50a	2.3	0.0342261
MAD1	Nup214	2.3	0.0342261
ALADIN	RAE1	2.3	0.0342261
Gle1	CRWN1	2.3	0.0342261
Nup85	NUP188	2.3	0.0342261
CRWN4	Nup155	2.3	0.0342261
Nup50b	Nup155	2.3	0.0342261
NUP188	GP210	2.3	0.0342261
Nup50b	Gle1	2.3	0.0342261
Nup35	Nup58	2.2	0.0280504
Nup54	Nup214	2.2	0.0280504
Nup54	Nup50a	2.2	0.0280504
Nup214	CRWN3	2.2	0.0280504
Nup155	CRWN1	2.2	0.0280504
Nup50b	CRWN1	2.2	0.0280504
KAKU4	Nup88	2.2	0.0280504
CRWN4	Nup50a	2.2	0.0280504
Nup85	MAD1	2.2	0.0280504
Nup136	RAE1	2.2	0.0280504
Nup58	NUA	2.2	0.0280504
HOS1	Nup58	2.2	0.0280504
GP210	NDC1	2.2	0.0280504
Nup82	GBPL3	2.2	0.0280504
Nup50b	Seh1	2.2	0.0280504
HOS1	Nup98a	2.1	0.0227817
Nup50b	Nup35	2.1	0.0227817
Nup50b	NDC1	2.1	0.0227817
Nup43	Nup88	2.1	0.0227817
Nup50b	Nup214	2.1	0.0227817
MAD1	GBPL1	2.1	0.0227817
Nup85	NUA	2.1	0.0227817
Nup214	Nup98b	2.1	0.0227817
Nup50b	ALADIN	2.1	0.0227817
Nup133	CRWN2	2.1	0.0227817
Nup155	Nup98b	2	0.018334
Nup93a	Nup50a	2	0.018334
Nup93a	Nup50b	2	0.018334
Nup88	Nup98a	2	0.018334
Nup88	GBPL3	2	0.018334
Nup35	CPR5	2	0.018334
Nup136	LOS4	2	0.018334
Nup136	Seh1	2	0.018334
NDC1	NUA	2	0.018334
Seh1	NDC1	2	0.018334
CG1	NUA	2	0.018334
LOS4	CG1	2	0.018334
LOS4	MAD1	2	0.018334
Nup93a	NUA	2	0.018334
MAD1	Nup98a	2	0.018334
Nup50b	Nup54	2	0.018334
KAKU4	CRWN1	2	0.018334
Nup133	CRWN3	2	0.018334
NUP188	CRWN2	2	0.018334
Gle1	CG1	2	0.018334
CRWN2	CG1	2	0.018334
Nup98a	Nup54	2	0.018334
Nup93a	Nup136	2	0.018334
Nup214	RAE1	2	0.018334
Nup107	Nup35	1.9	0.0146191
MAD1	CRWN1	1.9	0.0146191
Nup50b	Nup58	1.9	0.0146191
Nup93a	Nup98a	1.9	0.0146191
Nup155	Nup54	1.9	0.0146191
Nup133	Nup136	1.9	0.0146191
KAKU4	Nup214	1.9	0.0146191
Nup50b	Nup82	1.9	0.0146191
Gle1	Nup155	1.9	0.0146191
GP210	Nup98a	1.9	0.0146191
Nup54	GBPL1	1.9	0.0146191
Nup136	CRWN2	1.9	0.0146191
Nup133	Nup82	1.9	0.0146191
Sec13a	Nup98a	1.9	0.0146191
Nup98a	CG1	1.9	0.0146191
Nup205	CRWN4	1.9	0.0146191
Nup133	NUP188	1.8	0.0115497
Nup58	MAD1	1.8	0.0115497
HOS1	CRWN1	1.8	0.0115497
HOS1	RAE1	1.8	0.0115497
CRWN2	Nup155	1.8	0.0115497
CRWN3	CG1	1.8	0.0115497
GP210	CRWN3	1.8	0.0115497
ALADIN	CG1	1.8	0.0115497
Nup160	NDC1	1.8	0.0115497
Nup35	LOS4	1.8	0.0115497
Nup35	GBPL1	1.8	0.0115497
Nup50c	Seh1	1.8	0.0115497
Nup98a	CRWN1	1.8	0.0115497
Nup85	Nup58	1.7	0.00904106
Nup133	CRWN4	1.7	0.00904106
GP210	MAD1	1.7	0.00904106
Nup136	CRWN1	1.7	0.00904106
MAD1	Nup155	1.7	0.00904106
Nup93a	CG1	1.7	0.00904106
Nup82	Nup54	1.7	0.00904106
Nup136	GP210	1.7	0.00904106
KAKU4	NDC1	1.7	0.00904106
Nup50a	CRWN1	1.7	0.00904106
GBPL2	Nup98a	1.7	0.00904106
Nup133	Nup50a	1.7	0.00904106
KAKU4	MAD1	1.7	0.00904106
Nup35	RAE1	1.7	0.00904106
Sec13a	ALADIN	1.7	0.00904106
Nup50c	Nup205	1.7	0.00904106
Nup58	Gle1	1.7	0.00904106
Nup136	Nup35	1.7	0.00904106
Nup136	Nup88	1.7	0.00904106
Nup35	Nup214	1.7	0.00904106
Nup82	CRWN3	1.7	0.00904106
Nup82	Seh1	1.7	0.00904106
Nup205	Nup98b	1.7	0.00904106
Nup160	CRWN3	1.7	0.00904106
Nup50a	CG1	1.7	0.00904106
Gle1	Nup50a	1.7	0.00904106
HOS1	ALADIN	1.6	0.00701282
Nup43	GP210	1.6	0.00701282
Nup58	GBPL1	1.6	0.00701282
MAD1	Gle1	1.6	0.00701282
ALADIN	Nup43	1.6	0.00701282
GP210	CRWN4	1.6	0.00701282
Nup93a	Nup82	1.6	0.00701282
NUP188	Nup98a	1.6	0.00701282
Nup35	MAD1	1.6	0.00701282
Nup205	CRWN1	1.6	0.00701282
Nup58	Nup160	1.6	0.00701282
Nup93a	Nup58	1.6	0.00701282
Nup98a	Nup50a	1.6	0.00701282
GBPL1	Nup50a	1.6	0.00701282
Gle1	RAE1	1.6	0.00701282
Nup85	RAE1	1.6	0.00701282
Nup58	Nup98b	1.6	0.00701282
Nup107	Nup50b	1.6	0.00701282
Nup58	GP210	1.6	0.00701282
Nup133	MAD1	1.6	0.00701282
Nup93a	GBPL3	1.5	0.00539071
NUP188	GBPL3	1.5	0.00539071
Nup54	NUA	1.5	0.00539071
Nup93a	NDC1	1.5	0.00539071
HOS1	Nup43	1.5	0.00539071
Nup136	Nup43	1.5	0.00539071
Nup88	RAE1	1.5	0.00539071
ESD4	KAKU4	1.5	0.00539071
Nup35	Nup160	1.5	0.00539071
ALADIN	MAD1	1.5	0.00539071
Nup93a	LOS4	1.5	0.00539071
LOS4	GBPL3	1.5	0.00539071
CRWN4	Nup160	1.5	0.00539071
NUP188	GBPL1	1.5	0.00539071
Nup98b	NUA	1.5	0.00539071
LOS4	CRWN4	1.5	0.00539071
Nup93a	GBPL1	1.5	0.00539071
Nup98a	Seh1	1.5	0.00539071
KAKU4	CPR5	1.4	0.00410729
Sec13a	Nup82	1.4	0.00410729
NUP188	CRWN3	1.4	0.00410729
KAKU4	Seh1	1.4	0.00410729
Nup107	CRWN2	1.4	0.00410729
Nup98a	CRWN3	1.4	0.00410729
Nup82	Nup205	1.4	0.00410729
GBPL1	Nup98b	1.4	0.00410729
Nup107	GBPL3	1.4	0.00410729
Nup107	Nup82	1.4	0.00410729
Sec13a	KAKU4	1.4	0.00410729
Nup50c	Nup43	1.4	0.00410729
KAKU4	Nup98b	1.4	0.00410729
Nup50b	Nup98b	1.4	0.00410729
Gle1	Nup214	1.4	0.00410729
Nup50c	CRWN1	1.4	0.00410729
Nup58	GBPL3	1.4	0.00410729
NUP188	Nup88	1.4	0.00410729
GBPL3	RAE1	1.4	0.00410729
LOS4	CPR5	1.3	0.00310257
Nup107	Nup50a	1.3	0.00310257
Nup50b	Nup160	1.3	0.00310257
Nup58	CRWN2	1.3	0.00310257
Nup85	GBPL3	1.3	0.00310257
Nup35	Nup98a	1.3	0.00310257
Nup82	Gle1	1.3	0.00310257
Nup107	KAKU4	1.3	0.00310257
Nup205	Nup50a	1.3	0.00310257
Nup85	Nup98a	1.3	0.00310257
ESD4	CRWN1	1.3	0.00310257
ESD4	Nup50a	1.3	0.00310257
Nup136	Nup160	1.3	0.00310257
Nup205	NDC1	1.3	0.00310257
Nup50b	GP210	1.3	0.00310257
MAD1	CRWN2	1.3	0.00310257
LOS4	Nup155	1.3	0.00310257
Nup93a	GP210	1.3	0.00310257
Nup93a	Nup54	1.3	0.00310257
Nup82	CRWN4	1.3	0.00310257
CRWN4	Nup214	1.3	0.00310257
Nup43	Nup205	1.3	0.00310257
KAKU4	Nup58	1.3	0.00310257
CRWN4	RAE1	1.3	0.00310257
Nup85	Gle1	1.3	0.00310257
Nup35	NUA	1.2	0.00232417
Sec13a	MAD2	1.2	0.00232417
Nup43	Nup58	1.2	0.00232417
GBPL1	CG1	1.2	0.00232417
Nup88	Gle1	1.2	0.00232417
CPR5	CRWN4	1.2	0.00232417
CPR5	Gle1	1.2	0.00232417
Sec13a	Nup50a	1.2	0.00232417
Nup43	Gle1	1.2	0.00232417
Nup50c	Nup88	1.2	0.00232417
MAD1	Nup160	1.2	0.00232417
Nup35	CG1	1.2	0.00232417
Nup43	Nup85	1.2	0.00232417
ESD4	Nup82	1.2	0.00232417
Nup136	MAD1	1.2	0.00232417
CRWN3	NDC1	1.2	0.00232417
Nup35	Nup205	1.2	0.00232417
Nup107	RAE1	1.2	0.00232417
LOS4	Gle1	1.2	0.00232417
LOS4	Nup43	1.2	0.00232417
GBPL2	CPR5	1.1	0.00172722
Nup136	CRWN3	1.1	0.00172722
Nup133	Nup35	1.1	0.00172722
CRWN2	Nup50a	1.1	0.00172722
Nup205	CG1	1.1	0.00172722
Nup214	Seh1	1.1	0.00172722
LOS4	CRWN1	1.1	0.00172722
Nup133	Nup50c	1.1	0.00172722
Nup133	Nup98a	1.1	0.00172722
GP210	CRWN2	1.1	0.00172722
GBPL2	ESD4	1.1	0.00172722
ESD4	Nup205	1.1	0.00172722
Nup43	Seh1	1.1	0.00172722
Nup93a	RAE1	1.1	0.00172722
GP210	CG1	1.1	0.00172722
ESD4	CRWN3	1	0.00127391
NUP188	Nup54	1	0.00127391
HOS1	Gle1	1	0.00127391
Nup93a	CRWN3	1	0.00127391
Nup133	KAKU4	1	0.00127391
LOS4	Seh1	1	0.00127391
KAKU4	CRWN4	1	0.00127391
KAKU4	Nup205	1	0.00127391
Nup88	Nup98b	1	0.00127391
LOS4	KAKU4	1	0.00127391
Nup50c	Nup160	1	0.00127391
Nup50b	CRWN2	1	0.00127391
Gle1	Nup98b	1	0.00127391
GP210	Nup98b	1	0.00127391
Nup43	GBPL1	1	0.00127391
ESD4	CPR5	1	0.00127391
GBPL2	Nup136	1	0.00127391
MAD2	MAD1	1	0.00127391
Nup205	Gle1	0.9	0.000932906
Nup88	Seh1	0.9	0.000932906
Nup88	CPR5	0.9	0.000932906
Nup35	GP210	0.9	0.000932906
ALADIN	KAKU4	0.9	0.000932906
Nup160	Nup50a	0.9	0.000932906
HOS1	Nup98b	0.9	0.000932906
MAD1	CPR5	0.9	0.000932906
Nup43	Nup50a	0.9	0.000932906
Nup155	CG1	0.9	0.000932906
ESD4	Nup43	0.9	0.000932906
Nup93a	CPR5	0.9	0.000932906
GBPL2	Seh1	0.9	0.000932906
Nup35	Gle1	0.9	0.000932906
Nup82	CRWN2	0.9	0.000932906
MAD2	CRWN1	0.9	0.000932906
Nup82	MAD1	0.8	0.000678696
NUP188	CRWN4	0.8	0.000678696
KAKU4	CG1	0.8	0.000678696
Nup58	CPR5	0.8	0.000678696
ALADIN	Seh1	0.8	0.000678696
Nup98a	CRWN2	0.8	0.000678696
Nup136	Nup54	0.8	0.000678696
GBPL1	NDC1	0.8	0.000678696
HOS1	Seh1	0.8	0.000678696
Nup98a	Nup160	0.8	0.000678696
NUP188	MAD1	0.8	0.000678696
Nup85	NDC1	0.8	0.000678696
ALADIN	GBPL3	0.8	0.000678696
MAD2	Nup205	0.8	0.000678696
Nup88	CRWN3	0.8	0.000678696
Gle1	NDC1	0.7	0.000490794
Nup93a	Nup98b	0.7	0.000490794
CRWN4	Nup98b	0.7	0.000490794
Nup50b	Nup43	0.7	0.000490794
ALADIN	NUA	0.7	0.000490794
Nup205	CRWN3	0.7	0.000490794
Nup98a	Gle1	0.7	0.000490794
ESD4	Nup98a	0.7	0.000490794
Sec13a	CRWN1	0.7	0.000490794
LOS4	NUA	0.7	0.000490794
Nup50c	Nup155	0.7	0.000490794
KAKU4	CRWN3	0.7	0.000490794
HOS1	ESD4	0.7	0.000490794
CPR5	Nup155	0.7	0.000490794
Sec13a	Nup35	0.7	0.000490794
Nup43	RAE1	0.7	0.000490794
GBPL3	Seh1	0.7	0.000490794
Nup88	CRWN4	0.7	0.000490794
HOS1	CPR5	0.7	0.000490794
Nup35	Nup98b	0.7	0.000490794
Nup50a	Nup214	0.7	0.000490794
GBPL2	Nup50c	0.7	0.000490794
MAD2	GBPL3	0.7	0.000490794
KAKU4	Nup54	0.7	0.000490794
NUP188	Nup82	0.7	0.000490794
Nup50b	ESD4	0.6	0.000353008
ESD4	CRWN2	0.6	0.000353008
CPR5	Nup50a	0.6	0.000353008
Nup107	LOS4	0.6	0.000353008
Nup50c	GP210	0.6	0.000353008
Nup58	CRWN3	0.6	0.000353008
Nup133	Nup98b	0.6	0.000353008
ALADIN	Nup98a	0.6	0.000353008
Nup93a	CRWN2	0.6	0.000353008
Sec13a	Nup155	0.6	0.000353008
ALADIN	Nup50c	0.6	0.000353008
Nup155	CRWN3	0.6	0.000353008
CRWN1	RAE1	0.6	0.000353008
NUP188	CG1	0.6	0.000353008
NUP188	Gle1	0.6	0.000353008
MAD2	RAE1	0.6	0.000353008
Seh1	CRWN3	0.6	0.000353008
GBPL3	Nup54	0.6	0.000353008
Nup205	CPR5	0.6	0.000353008
Nup107	Nup98b	0.6	0.000353008
MAD2	Nup98b	0.5	0.000252709
MAD1	Nup98b	0.5	0.000252709
Nup107	MAD1	0.5	0.000252709
Nup43	CRWN4	0.5	0.000252709
GBPL2	LOS4	0.5	0.000252709
MAD2	KAKU4	0.5	0.000252709
Nup50c	CPR5	0.5	0.000252709
CRWN2	Nup98b	0.5	0.000252709
Nup133	CRWN1	0.5	0.000252709
GP210	CRWN1	0.5	0.000252709
Nup58	CRWN4	0.5	0.000252709
Nup98a	GBPL1	0.5	0.000252709
MAD1	RAE1	0.5	0.000252709
Nup35	NUP188	0.5	0.000252709
Sec13a	GBPL3	0.5	0.000252709
Nup43	NUA	0.5	0.000252709
ESD4	NDC1	0.5	0.000252709
Nup35	Seh1	0.5	0.000252709
Nup50c	Nup98b	0.5	0.000252709
Nup43	CRWN2	0.5	0.000252709
LOS4	CRWN2	0.5	0.000252709
NUA	RAE1	0.5	0.000252709
Nup85	Nup54	0.5	0.000252709
CRWN2	Nup54	0.5	0.000252709
GBPL3	NDC1	0.4	0.000180186
ALADIN	Nup82	0.4	0.000180186
Nup43	Nup214	0.4	0.000180186
CRWN1	CG1	0.4	0.000180186
KAKU4	Nup160	0.4	0.000180186
Nup54	Nup98b	0.4	0.000180186
Sec13a	Nup136	0.4	0.000180186
Sec13a	Nup58	0.4	0.000180186
Nup50c	NUP188	0.4	0.000180186
MAD2	Seh1	0.4	0.000180186
GP210	Nup50a	0.4	0.000180186
Nup133	CG1	0.4	0.000180186
Nup205	GBPL1	0.4	0.000180186
NUP188	NDC1	0.4	0.000180186
Nup160	CG1	0.4	0.000180186
Nup93a	CRWN4	0.4	0.000180186
KAKU4	NUP188	0.4	0.000180186
Nup50a	Nup98b	0.4	0.000180186
GBPL3	Nup98b	0.4	0.000180186
MAD2	Nup43	0.4	0.000180186
MAD2	ESD4	0.4	0.000180186
CPR5	CRWN1	0.4	0.000180186
Nup160	CRWN1	0.4	0.000180186
Nup133	RAE1	0.4	0.000180186
GBPL3	CPR5	0.3	0.00012806
Nup54	RAE1	0.3	0.00012806
Nup136	Nup50b	0.3	0.00012806
MAD1	NDC1	0.3	0.00012806
Nup82	CRWN1	0.3	0.00012806
Nup85	Nup82	0.3	0.00012806
Nup160	Nup98b	0.3	0.00012806
Sec13a	Nup43	0.3	0.00012806
Sec13a	Nup93a	0.3	0.00012806
Nup93a	Nup50c	0.3	0.00012806
Nup85	CRWN1	0.3	0.00012806
Nup58	NUP188	0.3	0.00012806
Nup93a	Nup43	0.3	0.00012806
Nup107	Seh1	0.3	0.00012806
Nup85	CRWN4	0.3	0.00012806
Nup85	CRWN2	0.3	0.00012806
Nup82	CPR5	0.3	0.00012806
CPR5	CRWN2	0.3	0.00012806
Nup85	Nup98b	0.3	0.00012806
Nup93a	Seh1	0.3	0.00012806
CRWN4	CG1	0.3	0.00012806
Nup136	Gle1	0.2	9.07901e-05
Nup82	GP210	0.2	9.07901e-05
NUP188	Nup50a	0.2	9.07901e-05
Nup50b	Nup98a	0.2	9.07901e-05
Sec13a	Nup54	0.2	9.07901e-05
Nup43	GBPL3	0.2	9.07901e-05
ALADIN	CRWN3	0.2	9.07901e-05
GBPL2	MAD1	0.2	9.07901e-05
CPR5	RAE1	0.2	9.07901e-05
CRWN2	NDC1	0.2	9.07901e-05
LOS4	Nup214	0.2	9.07901e-05
ESD4	Nup58	0.2	9.07901e-05
Nup136	Nup85	0.2	9.07901e-05
KAKU4	CRWN2	0.2	9.07901e-05
Nup136	CPR5	0.2	9.07901e-05
GBPL2	Nup82	0.2	9.07901e-05
Nup43	Nup98b	0.2	9.07901e-05
Nup160	RAE1	0.2	9.07901e-05
CPR5	Nup160	0.1	6.42605e-05
CPR5	Nup98a	0.1	6.42605e-05
Nup98b	CRWN3	0.1	6.42605e-05
LOS4	Nup88	0.1	6.42605e-05
MAD1	CG1	0.1	6.42605e-05
Sec13a	ESD4	0.1	6.42605e-05
Nup82	Nup160	0.1	6.42605e-05
MAD2	CRWN2	0.1	6.42605e-05
KAKU4	NUA	0.1	6.42605e-05
Nup50c	GBPL1	0.1	6.42605e-05
ALADIN	NUP188	0.1	6.42605e-05
LOS4	Nup85	0.1	6.42605e-05
GBPL2	Gle1	0.1	6.42605e-05
GBPL2	Nup85	0.1	6.42605e-05
CRWN4	Nup54	0.1	6.42605e-05
GBPL2	GBPL3	0.1	6.42605e-05
Nup205	RAE1	0.1	6.42605e-05
Nup133	LOS4	0	4.54454e-05
Nup85	Seh1	0	4.54454e-05
ESD4	Nup98b	0	4.54454e-05
NUP188	Nup98b	0	4.54454e-05
LOS4	Nup58	0	4.54454e-05
CRWN4	Seh1	0	4.54454e-05
Nup50b	CPR5	0	4.54454e-05
CPR5	NUA	0	4.54454e-05
ALADIN	CRWN2	0	4.54454e-05
LOS4	Nup54	-0.1	3.21392e-05
GBPL2	RAE1	-0.1	3.21392e-05
Nup82	GBPL1	-0.1	3.21392e-05
Nup43	KAKU4	-0.1	3.21392e-05
ESD4	Nup160	-0.1	3.21392e-05
Nup133	ESD4	-0.1	3.21392e-05
Nup98b	CRWN1	-0.1	3.21392e-05
Nup93a	Gle1	-0.1	3.21392e-05
Nup43	CPR5	-0.1	3.21392e-05
Sec13a	Nup98b	-0.1	3.21392e-05
ESD4	Nup54	-0.1	3.21392e-05
ESD4	NUA	-0.1	3.21392e-05
Sec13a	NDC1	-0.1	3.21392e-05
Nup35	GBPL3	-0.1	3.21392e-05
Nup43	CG1	-0.1	3.21392e-05
Nup155	Seh1	-0.1	3.21392e-05
NUP188	CRWN1	-0.1	3.21392e-05
ESD4	CG1	-0.2	2.27479e-05
Nup35	CRWN4	-0.2	2.27479e-05
Sec13a	Nup85	-0.2	2.27479e-05
LOS4	ALADIN	-0.2	2.27479e-05
Gle1	Seh1	-0.2	2.27479e-05
Nup85	CRWN3	-0.2	2.27479e-05
ESD4	NUP188	-0.2	2.27479e-05
KAKU4	GBPL1	-0.2	2.27479e-05
GBPL1	RAE1	-0.2	2.27479e-05
GBPL2	NDC1	-0.2	2.27479e-05
LOS4	Nup205	-0.2	2.27479e-05
MAD2	CRWN4	-0.2	2.27479e-05
Nup50b	MAD2	-0.2	2.27479e-05
Seh1	CG1	-0.2	2.27479e-05
Nup136	ALADIN	-0.2	2.27479e-05
GBPL2	ALADIN	-0.2	2.27479e-05
Seh1	CRWN1	-0.2	2.27479e-05
Nup205	Seh1	-0.2	2.27479e-05
ESD4	Nup155	-0.3	1.61274e-05
GBPL2	Nup58	-0.3	1.61274e-05
Seh1	NUA	-0.3	1.61274e-05
MAD2	Nup54	-0.3	1.61274e-05
Nup43	Nup98a	-0.3	1.61274e-05
ESD4	GP210	-0.3	1.61274e-05
Sec13a	Nup214	-0.3	1.61274e-05
LOS4	GBPL1	-0.3	1.61274e-05
GP210	RAE1	-0.3	1.61274e-05
ALADIN	Nup98b	-0.3	1.61274e-05
GBPL2	Nup98b	-0.3	1.61274e-05
Nup43	CRWN1	-0.3	1.61274e-05
LOS4	CRWN3	-0.3	1.61274e-05
GBPL2	Nup205	-0.3	1.61274e-05
Nup214	CRWN1	-0.3	1.61274e-05
Nup93a	CRWN1	-0.3	1.61274e-05
NUP188	RAE1	-0.3	1.61274e-05
CPR5	NDC1	-0.4	1.14619e-05
Sec13a	CPR5	-0.4	1.14619e-05
Nup98b	Seh1	-0.4	1.14619e-05
Nup50c	Nup214	-0.4	1.14619e-05
GBPL2	MAD2	-0.4	1.14619e-05
GBPL2	Nup93a	-0.4	1.14619e-05
LOS4	NUP188	-0.4	1.14619e-05
Nup50c	Nup85	-0.4	1.14619e-05
GBPL3	CG1	-0.4	1.14619e-05
CRWN2	RAE1	-0.4	1.14619e-05
GBPL2	HOS1	-0.4	1.14619e-05
Nup43	Nup82	-0.4	1.14619e-05
Nup58	CRWN1	-0.4	1.14619e-05
GBPL2	CRWN4	-0.4	1.14619e-05
MAD2	GBPL1	-0.4	1.14619e-05
Nup133	Seh1	-0.4	1.14619e-05
ALADIN	CPR5	-0.4	1.14619e-05
Nup43	NUP188	-0.4	1.14619e-05
LOS4	Nup160	-0.4	1.14619e-05
Nup88	CRWN1	-0.4	1.14619e-05
Nup50b	NUP188	-0.4	1.14619e-05
Nup107	CPR5	-0.5	8.17256e-06
Nup35	CRWN2	-0.5	8.17256e-06
GBPL2	Nup43	-0.5	8.17256e-06
MAD2	ALADIN	-0.5	8.17256e-06
GBPL2	Nup155	-0.5	8.17256e-06
Nup88	CRWN2	-0.5	8.17256e-06
Nup133	CPR5	-0.5	8.17256e-06
Nup107	CRWN4	-0.5	8.17256e-06
Nup85	CG1	-0.5	8.17256e-06
CRWN4	NDC1	-0.5	8.17256e-06
Nup107	CRWN1	-0.5	8.17256e-06
Nup43	MAD1	-0.5	8.17256e-06
Sec13a	Nup107	-0.6	5.85053e-06
Nup107	Nup50c	-0.6	5.85053e-06
Nup107	CRWN3	-0.6	5.85053e-06
GBPL2	CG1	-0.6	5.85053e-06
GBPL2	Nup35	-0.6	5.85053e-06
Sec13a	Nup88	-0.6	5.85053e-06
GBPL2	Nup88	-0.6	5.85053e-06
NUP188	CPR5	-0.6	5.85053e-06
Sec13a	CG1	-0.6	5.85053e-06
Sec13a	Nup50b	-0.6	5.85053e-06
Sec13a	MAD1	-0.6	5.85053e-06
Nup136	GBPL1	-0.6	5.85053e-06
GBPL2	Nup107	-0.6	5.85053e-06
GBPL2	Nup50a	-0.6	5.85053e-06
KAKU4	GP210	-0.6	5.85053e-06
HOS1	MAD2	-0.7	4.20803e-06
GBPL2	Nup160	-0.7	4.20803e-06
MAD2	NUP188	-0.7	4.20803e-06
CPR5	Nup214	-0.7	4.20803e-06
Nup136	MAD2	-0.7	4.20803e-06
MAD2	Gle1	-0.7	4.20803e-06
Sec13a	NUP188	-0.7	4.20803e-06
Nup35	ESD4	-0.7	4.20803e-06
Nup54	CRWN3	-0.7	4.20803e-06
Sec13a	Nup50c	-0.7	4.20803e-06
Nup133	Sec13a	-0.7	4.20803e-06
Sec13a	GBPL1	-0.7	4.20803e-06
Sec13a	Gle1	-0.7	4.20803e-06
GBPL2	GBPL1	-0.8	3.04301e-06
Nup35	MAD2	-0.8	3.04301e-06
MAD2	LOS4	-0.8	3.04301e-06
GBPL2	Nup214	-0.8	3.04301e-06
Sec13a	Nup205	-0.8	3.04301e-06
MAD2	Nup98a	-0.8	3.04301e-06
CRWN3	RAE1	-0.8	3.04301e-06
KAKU4	Gle1	-0.8	3.04301e-06
GBPL2	Nup54	-0.8	3.04301e-06
MAD2	Nup155	-0.9	2.21381e-06
MAD2	NDC1	-0.9	2.21381e-06
MAD2	Nup58	-0.9	2.21381e-06
CPR5	CRWN3	-0.9	2.21381e-06
NUP188	Seh1	-0.9	2.21381e-06
Nup93a	ESD4	-0.9	2.21381e-06
ESD4	GBPL1	-0.9	2.21381e-06
CPR5	GBPL1	-0.9	2.21381e-06
CPR5	Seh1	-0.9	2.21381e-06
Sec13a	CRWN4	-0.9	2.21381e-06
CPR5	Nup98b	-1	1.62122e-06
ALADIN	CRWN4	-1	1.62122e-06
MAD2	Nup82	-1	1.62122e-06
Nup35	CRWN3	-1	1.62122e-06
MAD2	Nup50a	-1	1.62122e-06
MAD2	CG1	-1.1	1.19572e-06
Nup50b	Nup205	-1.1	1.19572e-06
GP210	CPR5	-1.1	1.19572e-06
MAD2	CRWN3	-1.1	1.19572e-06
GBPL2	CRWN2	-1.1	1.19572e-06
Nup160	Seh1	-1.1	1.19572e-06
GBPL2	GP210	-1.2	8.88608e-07
GP210	Seh1	-1.2	8.88608e-07
Sec13a	CRWN3	-1.2	8.88608e-07
ALADIN	CRWN1	-1.2	8.88608e-07
Nup54	CRWN1	-1.2	8.88608e-07
MAD2	Nup160	-1.2	8.88608e-07
MAD2	Nup85	-1.2	8.88608e-07
ESD4	Nup214	-1.2	8.88608e-07
Sec13a	CRWN2	-1.2	8.88608e-07
Nup107	MAD2	-1.2	8.88608e-07
MAD2	GP210	-1.2	8.88608e-07
ESD4	Nup85	-1.3	6.65668e-07
Sec13a	HOS1	-1.3	6.65668e-07
Nup35	CRWN1	-1.3	6.65668e-07
Nup133	MAD2	-1.3	6.65668e-07
Nup133	GBPL2	-1.3	6.65668e-07
Nup93a	MAD2	-1.4	5.02833e-07
CRWN2	Seh1	-1.4	5.02833e-07
CPR5	CG1	-1.4	5.02833e-07
MAD2	Nup214	-1.4	5.02833e-07
Nup107	ESD4	-1.4	5.02833e-07
CPR5	Nup54	-1.5	3.83118e-07
MAD2	Nup50c	-1.5	3.83118e-07
GBPL1	Seh1	-1.5	3.83118e-07
GBPL2	CRWN3	-1.5	3.83118e-07
GBPL2	CRWN1	-1.5	3.83118e-07
Nup43	CRWN3	-1.6	2.94501e-07
MAD2	NUA	-1.6	2.94501e-07
MAD2	CPR5	-1.6	2.94501e-07
Sec13a	Nup160	-1.6	2.94501e-07
CRWN1	NDC1	-1.7	2.28433e-07
ESD4	Nup88	-1.7	2.28433e-07
LOS4	GP210	-1.8	1.78816e-07
Sec13a	NUA	-2	1.12648e-07
GBPL2	Nup50b	-2	1.12648e-07
ALADIN	ESD4	-2.1	9.06551e-08
MAD2	Nup88	-2.2	7.36275e-08
GBPL2	NUA	-2.8	2.54175e-08
Sec13a	GP210	-3.3	1.30362e-08

## Sheet: Fig 2A
LFQ data				PSM data
ID	Log2_GBPL3_vs_Ctrl	GBPL3_vs_Ctrl_p.val		ID	Log2_GBPL3_vs_Ctrl	GBPL3_vs_Ctrl_p.val
AT5G46070	7.72	4.59e-06		AT1G68790	8.93873	1.12689e-09
AT3G10650	4.55	5.31e-05		AT1G13220	8.45622	9.15718e-09
AT5G20200	5.62	1.59e-05		AT4G31430	7.12487	2.54046e-06
AT1G67230	5.56	6.27e-05		AT5G27030	6.89541	6.30902e-06
AT1G68790	6.69	1.06e-05		AT5G04990	6.89305	6.25296e-06
AT5G65770	3.49	0.000101108		AT5G20200	6.78096	3.99282e-06
AT1G52380	4.68	0.000191935		AT1G80490	6.45247	1.24609e-05
AT3G15970	3.09	0.00018113		AT3G10650	6.39832	1.34781e-09
AT4G11790	3.79	9.59e-05		AT1G52380	6.00034	0.000294578
AT4G31430	5.5	8.17e-06		AT3G16830	5.99985	5.56693e-05
AT1G80670	2.67	0.000588302		AT3G10730	5.70997	0.000866503
AT5G04990	3.99	0.000148785		AT2G39810	5.44904	0.00209657
AT3G10730	2.56	0.000128814		AT1G67230	5.26483	3.96276e-14
AT1G09270	2.91	8.96e-05		AT1G80670	5.2378	0.00383901
AT3G03140	2.38	0.000272538		AT1G79280	5.00057	0.00885647
AT1G80490	5.85	1.82e-05		AT4G15880	4.9971	0.00872951
AT3G16830	6.09	1.57e-05		AT5G46070	4.24788	1.13973e-27
AT5G27030	5.88	1.66e-05		AT5G65770	2.77773	1.74297e-15
AT3G15880	5.66	1.07e-05		AT4G11790	2.18081	0.000124957
AT1G15750	5.83	3.82e-05		AT1G12270	8.25117	2.18435e-08
AT4G15900	2.23	0.000222362		AT2G20330	8.12084	3.75707e-08
AT5G40490	6.57	2.76e-06		AT5G25060	8.05843	4.90349e-08
AT3G14100	2.05	0.000337011		AT3G54230	7.89532	9.93229e-08
AT5G53060	2.81	0.000258643		AT4G08350	7.80447	1.44541e-07
AT4G04920	2.59	0.000140576		AT4G37120	7.72804	2.00838e-07
AT5G51300	5.56	1.34e-05		AT3G15880	7.70707	2.13972e-07
AT1G18450	3.08	0.00485134		AT4G32551	7.66783	2.59799e-07
AT2G13540	2.59	0.00104679		AT1G43850	7.66737	2.56962e-07
AT3G26560	6.8	1.06e-05		AT2G33540	7.53829	4.38476e-07
AT3G48050	3.12	0.00029784		AT4G31200	7.53635	4.27593e-07
AT1G05805	4.18	5.18e-05		AT2G32700	7.49205	5.24514e-07
AT5G16840	4.09	6.12e-05		AT5G51300	7.44276	6.27116e-07
AT1G08450	4.39	5.28e-05		AT2G36480	7.39544	7.74677e-07
AT5G01270	4	0.000225987		AT2G47330	7.31751	1.05398e-06
AT2G02160	3.26	0.000515882		AT4G04885	7.23751	1.4819e-06
AT1G07360	2.71	0.000781704		AT5G08550	7.18161	1.89118e-06
AT1G77180	4.24	6.81e-05		AT3G22380	7.09147	2.72241e-06
AT2G13370	2.52	0.000626612		AT5G40490	7.0908	2.71598e-06
AT3G55200	2.76	0.000161714		AT1G79000	7.06294	3.23346e-06
AT4G25550	3.54	3.36e-05		AT1G65660	7.06221	3.17789e-06
AT1G02330	4.31	2.4e-05		AT3G48050	6.9682	1.31627e-05
AT5G08450	2.78	0.000210001		AT5G06460	6.96554	4.84921e-06
AT1G72390	2.82	0.00169014		AT4G39680	6.96178	4.67288e-06
AT2G26280	2.65	0.000431265		AT3G16857	6.9305	5.47273e-06
AT4G21670	2.31	0.000588587		AT1G15750	6.90246	2.61694e-06
AT2G33540	3.9	0.000133401		AT1G71220	6.89541	6.30902e-06
AT5G46210	2.6	0.0002558		AT3G07790	6.86026	7.38855e-06
AT2G36130	5.53	2.05e-05		AT1G17070	6.85862	7.2664e-06
AT1G01940	5.44	1.21e-05		AT4G21670	6.85862	7.2664e-06
AT4G33060	3.47	9.66e-05		AT1G18660	6.82254	8.50812e-06
AT1G30480	5.73	8.9e-06		AT2G43410	6.74757	1.18797e-05
AT1G33520	4.43	3.92e-05		AT3G28730	6.74757	1.18797e-05
AT3G01540	3.71	0.000145049		AT3G12280	6.70954	1.44576e-05
AT3G06480	4.14	4.74e-05		AT5G15810	6.70674	1.39e-05
AT5G14610	3.75	0.000118089		AT4G26750	6.70582	1.38922e-05
AT3G07790	3.6	0.000129667		AT5G62090	6.70582	1.38922e-05
AT3G15950	2.53	0.00723631		AT2G30110	6.66756	1.67624e-05
AT2G36480	4.71	5.09e-05		AT3G52120	6.66756	1.67624e-05
AT5G07030	2.22	0.000288616		AT4G36080	6.62735	2.06685e-05
AT5G03660	3.03	8.05e-05		AT2G37040	6.5839	2.462e-05
AT3G54170	3.85	5.4e-05		AT5G01400	6.58285	2.41578e-05
AT4G17330	3.28	0.000320886		AT5G43130	6.58182	2.38812e-05
AT2G16860	3.37	8.98e-05		AT5G53330	6.57877	2.40952e-05
AT5G08550	3.41	0.000174649		AT1G30480	6.49175	3.51861e-05
AT1G17070	2.91	6.79e-05		AT3G53260	6.3981	5.52085e-05
AT4G08350	5.04	1.72e-05		AT5G02890	6.39688	5.39342e-05
AT5G40270	2.13	0.000894641		AT1G08450	6.39568	5.31757e-05
AT5G01400	2.91	0.00014195		AT1G50410	6.39568	5.31757e-05
AT5G28540	2.12	0.00029424		AT2G17930	6.34702	6.77857e-05
AT5G42020	2.03	0.000377784		AT4G25520	6.34702	6.77857e-05
AT3G28730	4.06	4.89e-05		AT2G06510	6.34575	6.64591e-05
AT1G79000	2.42	0.00525321		AT5G28740	6.34575	6.64591e-05
AT5G02890	3.71	3.36e-05		AT4G34270	6.34451	6.57844e-05
AT4G26750	6.77	5e-06		AT4G04920	6.34327	6.57303e-05
AT2G32600	3.64	0.000136359		AT5G01270	6.34077	6.74945e-05
AT1G73840	3.13	0.000361776		AT4G12640	6.29539	8.61687e-05
AT1G13930	5.99	3.04e-05		AT5G13590	6.29539	8.61687e-05
AT2G25970	5.11	0.000140106		AT1G05805	6.29275	8.26147e-05
AT5G25220	4.24	4.3e-05		AT2G16950	6.29145	8.21358e-05
AT5G04290	3.08	0.000434794		AT3G26560	6.2855	5.88088e-13
AT2G32700	6.35	0.000108436		AT1G68185	6.23771	0.00010366
AT4G32551	5.71	7.94e-06		AT3G12400	6.23635	0.000103563
AT4G16310	3.96	3.14e-05		AT2G38770	6.18048	0.00013136
AT3G59970	3.15	0.000155023		AT1G17980	6.12539	0.000174853
AT2G44160	2.75	0.000415129		AT2G13540	6.12387	0.000170568
AT4G09980	3.52	0.000185682		AT1G01940	6.12088	0.000168214
AT3G53120	4.87	1.56e-05		AT1G07360	6.12088	0.000168214
AT4G10760	2.97	0.000170498		AT2G41020	6.06183	0.000218324
AT2G47210	2.75	0.000220754		AT5G16840	6.06183	0.000218324
AT5G15810	4.26	8.17e-05		AT2G02160	6.06026	0.000216721
AT3G02320	4.15	7.02e-05		AT3G02320	6.00205	0.000307233
AT2G03440	5.16	4.18e-05		AT2G26280	5.99866	0.000286448
AT4G28910	4.34	0.000113231		AT3G55200	5.997	0.000282339
AT4G04885	5.01	4.94e-05		AT5G06600	5.997	0.000282339
AT3G21865	2.97	0.000133328		AT3G53120	5.99535	0.000281967
AT2G37040	4.02	5.44e-05		AT4G28910	5.93439	0.000394979
AT3G53260	3.96	3.66e-05		AT5G13710	5.93261	0.000380602
AT2G17930	2.97	7.33e-05		AT1G52160	5.93085	0.000372134
AT4G36080	2.67	0.000185565		AT3G27700	5.92737	0.000371082
AT5G67530	4.29	3.63e-05		AT5G64390	5.92737	0.000371082
AT2G47330	4.5	3e-05		AT1G17760	5.86532	0.000537811
AT2G38770	3.14	0.00014917		AT2G03440	5.85969	0.000488119
AT1G17980	2.4	0.00026745		AT4G10760	5.85969	0.000488119
AT5G35910	3.07	0.000147564		AT5G53060	5.85969	0.000488119
AT1G54440	2.7	0.000529643		AT1G75510	5.85602	0.000493622
AT4G37120	5.49	9.38e-06		AT3G15950	5.85602	0.000493622
AT1G65660	5.38	1.27e-05		AT4G09980	5.85602	0.000493622
AT1G80070	3.25	5.55e-05		AT1G32490	5.79395	0.000109182
AT4G28400	3.69	0.000755449		AT1G54440	5.78873	0.0006658
AT2G40650	5.89	8.91e-06		AT2G21150	5.71207	0.000898791
AT2G26460	4.22	0.000417544		AT3G04740	5.70997	0.000866503
AT2G06510	3.48	7.31e-05		AT4G33060	5.70997	0.000866503
AT3G16857	3.98	0.000121116		AT1G14650	5.67914	0.000158983
AT4G16110	4.16	0.000166456		AT1G72390	5.63112	0.0012269
AT1G06220	2.83	0.000109137		AT5G04290	5.63112	0.0012269
AT1G20110	6.82	5.07e-06		AT1G73840	5.62887	0.00116722
AT2G43410	3.65	3.19e-05		AT5G47790	5.62666	0.00113259
AT3G12640	3.01	0.000336979		AT1G31870	5.62448	0.00111923
AT1G32490	6.01	7.9e-06		AT1G36370	5.62448	0.00111923
AT2G47250	3.05	8.96e-05		AT2G32600	5.62448	0.00111923
AT5G13010	2.12	0.000616197		AT4G28400	5.62448	0.00111923
AT3G62310	4.41	0.00199526		AT5G15020	5.62448	0.00111923
AT5G25060	6.07	1.29e-05		AT5G25220	5.62448	0.00111923
AT4G12640	4.38	8.15e-05		AT5G03660	5.54058	0.00152703
AT1G13190	4.05	9.18e-05		AT1G02330	5.53824	0.00149331
AT4G39680	3.73	0.000241772		AT3G02860	5.53593	0.00148799
AT1G36370	2.43	0.0002783		AT3G54170	5.53593	0.00148799
AT1G43850	5.01	2.79e-05		AT4G22360	5.53593	0.00148799
AT4G25520	2.31	0.00072025		AT4G33945	5.53593	0.00148799
AT5G62090	2.65	0.000560745		AT5G37020	5.53593	0.00148799
AT5G15020	2.47	0.000210448		AT5G58230	5.53593	0.00148799
AT5G47790	3.12	0.0003404		AT2G25970	5.48593	0.000296592
AT5G38840	2.66	0.000140613		AT5G40270	5.44904	0.00209657
AT3G07220	2.64	0.000146737		AT4G16110	5.44653	0.00202483
AT5G64270	2.89	0.00528607		AT1G13190	5.44158	0.00200978
AT5G13710	4.26	8.55e-05		AT5G07030	5.44158	0.00200978
AT1G12270	6.33	1.16e-05		AT4G26450	5.34861	0.00281389
AT3G54230	3.83	0.000100356		AT1G24050	5.34593	0.00274344
AT3G52120	3.78	5.2e-05		AT2G39340	5.34593	0.00274344
AT1G14650	4.05	5.8e-05		AT3G16260	5.34593	0.00274344
AT4G31200	5.55	2.26e-05		AT1G17440	5.34328	0.00273323
AT4G22360	2.64	0.000226413		AT2G36680	5.34328	0.00273323
AT5G14170	2.6	0.00243176		AT4G38130	5.34328	0.00273323
AT5G28740	2.17	0.000748476		AT1G75660	5.34063	0.0027816
AT1G17760	2.81	0.00109844		AT3G05210	5.34063	0.0027816
AT3G22380	3.63	0.000108631		AT5G12140	5.34063	0.0027816
AT4G34270	3.21	0.000109284		AT5G07980	5.24359	0.00405187
AT5G43130	3.47	9.36e-05		AT5G16680	5.24359	0.00405187
AT1G03280	3.03	7.54e-05		AT5G67320	5.24359	0.00405187
AT1G75510	2.93	0.000228356		AT2G19270	5.2378	0.00383901
AT1G73720	3.96	5.63e-05		AT4G02590	5.2378	0.00383901
AT2G20330	5.87	3.37e-05		AT5G11500	5.2378	0.00383901
AT1G10580	3.51	6.57e-05		AT5G25150	5.2378	0.00383901
AT5G58230	2.83	0.000105901		AT5G30490	5.2378	0.00383901
AT3G12280	3.7	6.87e-05		AT1G11060	5.23494	0.00387001
AT2G43770	2.8	0.000709338		AT1G19480	5.23494	0.00387001
AT2G16950	2.92	0.00130049		AT4G34430	5.12718	0.00580744
AT1G52160	2.38	0.000172219		AT1G12910	5.12402	0.00564829
AT1G20960	2.2	0.000236467		AT2G20630	5.12402	0.00564829
AT5G06460	3.09	8.52e-05		AT4G16430	5.12402	0.00564829
AT2G30110	5.15	1.06e-05		AT3G11910	5.12089	0.00563461
AT5G53330	6.3	1.26e-05		AT4G16280	5.12089	0.00563461
AT3G12400	5.38	0.000155669		AT5G06160	5.12089	0.00563461
AT1G68185	3.79	0.000104858		AT5G15970	5.12089	0.00563461
AT5G06600	2.45	0.000229248		AT1G27595	5.11776	0.00575986
AT1G71220	2.9	0.000163205		AT5G13860	5.11458	0.00603925
AT3G08780	3.31	0.000171632		AT2G36130	5.0958	0.00105075
AT1G31870	3.04	7.91e-05		AT4G17330	5.05099	3.71535e-06
AT5G13590	3.04	0.000362989		AT4G12610	5.00409	0.00925134
AT1G14000	2.07	0.000764167		AT1G15780	5.00057	0.00885647
AT2G41020	4.88	4.73e-05		AT2G03150	5.00057	0.00885647
AT2G21150	2.55	0.000279348		AT2G27285	5.00057	0.00885647
AT1G18660	4.5	1.57e-05		AT2G40630	5.00057	0.00885647
AT3G27700	2.55	0.000368188		AT5G19350	5.00057	0.00885647
AT3G02860	3.86	0.000132373		AT5G45600	5.00057	0.00885647
AT2G25450	4.11	2.17e-05		AT5G47430	5.00057	0.00885647
AT1G75660	2.79	0.000244157		AT1G17210	4.9971	0.00872951
AT3G11200	4.35	0.000108623		AT1G69010	4.9971	0.00872951
AT3G43240	2.21	0.000653165		AT3G18790	4.9971	0.00872951
AT1G30330	2.17	0.0009234		AT5G14530	4.9971	0.00872951
AT4G16430	2.94	7.65e-05		AT5G17510	4.9971	0.00872951
AT4G02590	2.51	0.000215768		AT5G54900	4.9971	0.00872951
AT2G23760	3.01	7.65e-05		AT1G72010	4.99363	0.00883324
AT1G69010	2.13	0.000568296		AT2G30105	4.99363	0.00883324
AT1G48950	2.22	0.00135656		AT3G06110	4.99363	0.00883324
AT5G64130	4.01	0.000504074		AT2G13370	4.62479	0.0046679
AT1G71800	2.28	0.000961139		AT1G62740	4.56157	0.00598771
AT3G04680	3.09	0.000156724		AT1G20960	4.43151	5.34314e-10
AT2G27285	3.36	0.000747764		AT1G20110	4.3984	3.18547e-08
AT5G30490	3.99	0.000174633		AT3G01540	4.39334	1.79825e-06
AT2G19270	3.98	0.000326125		AT5G46210	4.23919	5.05261e-06
AT3G13200	2.17	0.00134559		AT5G13010	4.22395	0.000248283
AT1G53720	3.1	9.58e-05		AT1G80070	4.2176	5.72321e-09
AT5G12140	4.09	7.56e-05		AT3G62310	4.07748	2.08718e-08
AT4G15880	2.12	0.000324435		AT5G67530	4.03246	1.86416e-05
AT5G28050	3.12	0.000591541		AT1G73720	4.00066	8.70196e-07
AT1G19480	3.2	9.24e-05		AT3G06480	3.95533	0.000941903
AT4G34430	2.74	0.00138478		AT5G35910	3.90277	2.05609e-06
AT1G56220	2.67	0.00130085		AT1G77180	3.73615	3.66955e-08
AT5G47430	2.58	0.00135291		AT5G14610	3.63997	0.000236321
AT1G27430	2.07	0.00468574		AT5G08450	3.59402	0.0002894
AT3G54610	2.33	0.00123424		AT2G40650	3.58658	2.26794e-05
AT5G64610	3.23	0.000129926		AT2G47250	3.41597	9.43482e-07
AT4G38130	2.05	0.00038847		AT1G13930	3.30482	0.000170518
AT2G20550	3.01	7.03e-05		AT2G44160	3.30148	0.000168524
AT3G06110	3.7	2.71e-05		AT1G14000	3.00448	0.00124062
AT5G35330	2.93	0.000749795		AT1G18450	2.89834	0.00968938
AT2G36680	4.1	2.32e-05		AT1G06220	2.82278	1.11126e-05
AT3G05210	2.87	0.000588258		AT3G59970	2.77823	6.44767e-05
AT2G19880	2.07	0.000309644		AT2G42600	2.74134	0.00500567
AT1G61620	3.87	0.0003062		AT3G21865	2.73778	0.0047815
AT1G25540	2.05	0.000504009		AT1G03280	2.72424	0.00133511
AT2G20630	3.86	6.26e-05		AT2G47210	2.67884	0.00201444
AT5G16680	3.33	0.00036787		AT2G02570	2.61854	0.00889943
AT1G79350	2.19	0.000529096		AT2G26460	2.53069	0.0048354
AT4G16280	2.68	0.000191836		AT5G64270	2.52904	2.57216e-05
AT5G19350	3.63	0.000202288		AT2G46020	2.09542	0.00394414
AT3G61860	2.88	0.000484298		AT4G15900	1.77422	0.00914703
AT1G24050	2.01	0.000813698		AT5G41770	1.71192	0.0017957
AT2G39340	3.25	0.000195356		AT1G09770	1.56146	0.00110589
AT5G16780	2.14	0.000447976		AT2G17410	5.35583	0.0164444
AT5G25080	2.9	0.000176733		AT5G49880	5.00944	0.0426694
AT3G13570	2.06	0.00289		AT3G24870	4.8708	0.0388007
AT5G15970	4.23	0.000954415		AT1G20670	4.86566	0.0146234
AT5G25150	2.51	0.000138651		AT4G32570	4.86566	0.0146234
AT3G51110	2.59	0.00144196		AT5G07940	4.86566	0.0146234
AT5G12410	2.56	0.000686205		AT1G24290	4.86175	0.0141983
AT4G12610	3.49	0.000165155		AT1G48950	4.86175	0.0141983
AT1G17440	2.56	0.00070278		AT2G43140	4.86175	0.0141983
AT4G20330	2.26	0.000425182		AT3G05680	4.86175	0.0141983
AT2G19520	2.06	0.000966955		AT4G04614	4.86175	0.0141983
AT3G18140	3.37	6.9e-05		AT1G25540	4.85787	0.014193
AT1G12910	3.4	0.00106146		AT1G27540	4.85787	0.014193
AT1G09760	3.23	7.01e-05		AT1G56220	4.85787	0.014193
AT4G22285	2.11	0.000253134		AT1G70060	4.85787	0.014193
AT3G11910	2.01	0.000498806		AT2G19880	4.85787	0.014193
AT5G17510	2.29	0.000897317		AT2G23760	4.85787	0.014193
AT5G11500	3.39	7.83e-05		AT3G13200	4.85787	0.014193
AT4G04614	3.23	0.000108885		AT3G49600	4.85787	0.014193
AT3G56720	2.48	0.000220385		AT3G62330	4.85787	0.014193
AT1G11060	2.8	0.000281027		AT5G20170	4.85787	0.014193
AT5G67320	2.54	0.00016979		AT1G30330	4.85398	0.0145791
AT5G45600	2.74	0.000309045		AT3G13570	4.85398	0.0145791
AT1G01350	2.36	0.00201327		AT5G42470	4.85398	0.0145791
AT1G74730	6.14	1.05e-05		AT5G59830	4.85398	0.0145791
AT4G16330	2.03	0.00305354		AT5G64610	4.85398	0.0145791
AT3G60830	2.42	0.000856234		AT3G56720	4.71695	0.0252992
AT2G02470	3.09	0.00169918		AT1G71800	4.71248	0.0240808
AT4G27450	2.14	0.00042031		AT1G79020	4.71248	0.0240808
AT3G18990	2.09	0.000759479		AT3G15970	4.71248	0.0240808
AT3G22990	2.04	0.00520436		AT3G18140	4.71248	0.0240808
AT1G13690	2.03	0.000523129		AT3G43240	4.71248	0.0240808
AT1G19220	2.31	0.000502621		AT3G54610	4.71248	0.0240808
AT1G69510	3.71	0.0010528		AT4G13460	4.71248	0.0240808
AT5G44200	2.53	0.00083586		AT4G32200	4.71248	0.0240808
AT1G03230	2.04	0.000374419		AT5G38600	4.71248	0.0240808
AT4G32690	2.39	0.000262896		AT4G30780	4.70807	0.0237484
AT5G54270	4.33	0.00202581		AT5G23880	4.70807	0.0237484
AT2G16485	2.08	0.00057051		AT5G26680	4.70807	0.0237484
ATCG00350	2.03	0.00334725		AT5G35330	4.70807	0.0237484
AT2G03750	3.31	0.000421764		AT1G24190	4.70367	0.0241005
AT1G19880	2.13	0.00212028		AT1G35460	4.70367	0.0241005
AT3G02920	2.9	8.89e-05		AT5G05100	4.70367	0.0241005
AT2G18510	2.62	0.000105936		AT1G22020	4.54611	0.0424879
AT5G04280	3.72	4.72e-05		AT1G35780	4.54611	0.0424879
AT4G20440	3.47	4.55e-05		AT2G32950	4.54611	0.0424879
AT5G25520	2.01	0.00249504		AT1G01350	4.54101	0.0412247
AT1G21700	2.32	0.00168435		AT3G02890	4.54101	0.0412247
AT3G26640	2.82	0.000138085		AT3G03140	4.54101	0.0412247
AT3G50670	2.05	0.000799742		AT3G07750	4.54101	0.0412247
AT1G43690	2.16	0.000603709		AT4G00990	4.54101	0.0412247
AT1G04000	2.28	0.000987214		AT5G05970	4.54101	0.0412247
AT1G73350	4.19	1.95e-05		AT5G09620	4.54101	0.0412247
AT5G22040	2.67	0.000228635		AT5G12410	4.54101	0.0412247
AT4G11660	2.67	0.000358709		AT5G24460	4.54101	0.0412247
AT5G43630	2.34	0.000161004		AT1G78650	4.53595	0.0413119
AT1G13220	3.63	0.0866853		AT3G18640	4.53595	0.0413119
AT3G03340	2.06	0.0143765		AT3G61860	4.53595	0.0413119
AT2G02570	2.91	0.0126065		AT4G32285	4.53595	0.0413119
AT1G62740	3.32	0.0252639		AT5G28050	4.53595	0.0413119
AT3G42790	2.09	0.000703771		AT3G08780	4.09453	0.0171194
AT1G14510	2.54	0.0339494		AT3G12640	4.00269	0.0209779
AT4G36870	3.25	0.000360043		AT3G03340	3.99544	0.0219798
AT1G49590	2.44	0.00014381		AT1G13020	3.90155	0.0260084
AT5G09390	2.2	0.00229557		AT3G59770	3.79333	0.0323892
AT1G28330	2.18	0.00280559		AT1G79350	3.68282	0.0410725
AT1G76880	2.03	0.0848299		AT3G04680	3.6798	0.0410303
AT4G36730	2.42	0.0110485		AT1G24300	3.67933	0.0411391
AT2G43910	2.65	0.00130112		AT1G10580	3.34215	0.0106884
AT5G03380	2.99	0.000178143		AT5G38840	3.26322	0.0139029
AT3G28920	3.28	0.000391759		AT1G73180	3.00611	0.0307926
AT3G16460	2.38	0.000697316		AT5G53480	2.90064	0.0383227
AT3G44310	2.08	0.0405225		AT5G67100	2.79237	0.0497207
AT1G17370	3.1	0.0133664		AT1G33520	2.76062	0.0170406
AT5G45690	2.28	0.00113482		AT4G16310	2.59514	0.0342713
AT3G27830	2.24	0.0945157		AT3G07220	2.59499	0.0295929
AT4G27150	5.34	2.54e-05		AT5G14170	2.41629	0.0212126
AT4G30330	2.75	0.0103819		AT4G21660	2.29809	0.0137515
AT2G18740	2.71	0.0101536		AT1G10390	2.16966	0.0257489
AT1G20580	2.6	0.0888221		AT2G43770	2.02139	0.0418538
AT2G03680	2.37	0.00145042		AT4G25550	1.67702	0.0154434
AT1G58270	2.67	0.00122597		AT1G09270	1.67532	0.0361647
AT1G60900	2.08	0.00415063		AT1G03140	1.52564	0.0329926
AT3G20630	2.58	0.00108023		AT1G68010	1.3177	0.0497293
AT3G04740	1.91	0.00599907		AT4G16143	1.19723	0.0188544
AT1G10390	1.78	0.00474112		AT2G46510	4.35824	0.0777469
AT2G03070	1.59	0.00260981		AT3G60830	4.35824	0.0777469
AT2G41620	1.56	0.0051468		AT5G18960	4.35824	0.0777469
AT4G27000	2	0.000333993		AT1G43700	4.35222	0.0735342
AT5G13860	1.98	0.00108626		AT1G60080	4.35222	0.0735342
AT5G64390	1.98	0.00196486		AT1G61040	4.35222	0.0735342
AT2G17410	1.98	0.00267337		AT1G73350	4.35222	0.0735342
AT1G03140	1.97	0.000528738		AT2G03750	4.35222	0.0735342
AT1G35460	1.97	0.000642281		AT2G21230	4.35222	0.0735342
AT4G29520	1.96	0.00125152		AT2G26430	4.35222	0.0735342
AT5G12190	1.96	0.0036872		AT4G16330	4.35222	0.0735342
ATCG00905	1.95	0.00268083		AT5G08130	4.35222	0.0735342
AT1G04400	1.95	0.00965352		AT5G48160	4.35222	0.0735342
AT5G43830	1.94	0.000461408		AT5G54260	4.35222	0.0735342
AT1G67580	1.94	0.00185272		AT1G01260	4.34628	0.0726907
AT2G25170	1.93	0.00106353		AT1G06650	4.34628	0.0726907
AT4G33580	1.92	0.00120768		AT1G13690	4.34628	0.0726907
AT5G20930	1.91	0.00140267		AT1G21700	4.34628	0.0726907
AT4G04320	1.91	0.00549805		AT1G27900	4.34628	0.0726907
AT3G18165	1.9	0.000537975		AT1G32360	4.34628	0.0726907
AT1G27595	1.88	0.00063718		AT1G43690	4.34628	0.0726907
AT1G70180	1.87	0.000529418		AT2G38710	4.34628	0.0726907
AT2G38710	1.86	0.00132218		AT3G26640	4.34628	0.0726907
AT2G03150	1.86	0.00147392		AT3G54500	4.34628	0.0726907
AT4G16143	1.84	0.000456408		AT3G57890	4.34628	0.0726907
AT3G12480	1.84	0.000799257		AT4G20400	4.34628	0.0726907
AT2G46510	1.84	0.00141033		AT5G62000	4.34628	0.0726907
AT3G52930	1.83	0.00142844		AT1G19220	4.34033	0.0739364
AT3G57890	1.82	0.00152379		AT3G02920	4.34033	0.0739364
AT1G27540	1.79	0.00165007		AT3G06820	4.34033	0.0739364
AT5G23080	1.78	0.000575915		AT3G29390	4.34033	0.0739364
AT1G32130	1.78	0.000699732		AT5G22040	4.34033	0.0739364
AT2G36460	1.78	0.00217988		AT5G23080	4.34033	0.0739364
AT3G49600	1.76	0.000560685		AT5G44800	4.34033	0.0739364
AT4G33945	1.76	0.00449366		AT5G51280	4.34033	0.0739364
AT4G38600	1.75	0.00129241		AT5G51410	4.34033	0.0739364
AT2G44950	1.74	0.00277433		AT5G52890	4.34033	0.0739364
AT1G24290	1.73	0.00262304		AT3G50670	4.33433	0.0773232
AT3G18790	1.73	0.00590572		AT4G38600	3.56284	0.0547792
AT3G54500	1.73	0.00657863		AT5G65540	3.56284	0.0547792
AT1G20670	1.71	0.0021927		AT5G17440	3.54944	0.0545577
AT1G50410	1.71	0.00573342		AT1G65440	3.42079	0.070899
AT3G22590	1.7	0.00696933		AT3G54760	3.42079	0.070899
AT4G32285	1.69	0.000739824		AT1G70180	3.41709	0.0708987
AT5G17440	1.69	0.00189166		AT1G09760	3.2674	0.0961127
AT5G37020	1.69	0.00206714		AT2G25170	3.26249	0.09623
AT5G06160	1.69	0.00293869		AT5G25080	3.26249	0.09623
AT1G13020	1.68	0.00064741		AT1G61620	2.67824	0.064369
AT5G58060	1.68	0.0029995		AT2G20550	2.55429	0.0845941
AT1G61040	1.67	0.00185714		AT4G22285	2.32534	0.0681505
AT4G00990	1.66	0.00128291		AT3G61440	2.21058	0.0845353
AT2G24500	1.65	0.0091691		AT4G10710	1.94629	0.0557339
AT2G32850	1.64	0.000715672		AT1G08130	1.86033	0.0722135
AT5G54900	1.64	0.00153467		AT1G76890	1.60997	0.070181
AT1G70060	1.64	0.00165315		AT3G42660	1.38034	0.0839624
AT5G53400	1.63	0.00392479		AT2G38560	1.35747	0.0687825
AT2G42280	1.62	0.00176622		AT2G33340	1.31978	0.0511993
AT1G17720	1.62	0.00292598		AT3G06720	1.20365	0.0681674
AT3G06720	1.61	0.00134797		AT2G36460	1.09358	0.0547652
AT2G42600	1.61	0.00145043		AT2G03070	4.12092	0.130463
AT1G24190	1.6	0.00163657		AT2G41620	4.12092	0.130463
AT2G30105	1.6	0.00857641		AT1G11760	3.8711	0.239618
AT2G21230	1.56	0.00199062		AT2G05120	3.8711	0.239618
AT1G53310	1.55	0.000978479		AT5G05680	3.8711	0.239618
AT1G04850	1.55	0.00153073		AT3G16310	3.8623	0.238711
AT2G40630	1.55	0.00804919		AT2G27170	4.72352	0.119017
AT2G33340	1.53	0.00322544		AT1G55325	4.55273	0.121495
AT5G54430	1.53	0.00343723		AT5G20930	4.55273	0.121495
AT1G76300	1.52	0.00145743		AT1G79430	4.13516	0.133405
AT1G76890	1.52	0.00191201		AT2G28290	4.13516	0.133405
AT3G14940	1.51	0.00163863		AT3G14180	4.13516	0.133405
AT2G24590	1.95	0.014305		AT5G41880	4.13516	0.133405
AT4G31580	1.93	0.0453425		AT5G56900	4.13516	0.133405
AT1G24300	1.91	0.0139727		AT1G17130	4.12803	0.129637
AT2G16365	1.68	0.0983167		AT1G19860	4.12803	0.129637
AT1G73180	1.66	0.0119768		AT1G29220	4.12803	0.129637
AT2G30200	1.64	0.028854		AT1G77320	4.12803	0.129637
AT1G06650	1.63	0.0286973		AT4G00450	4.12803	0.129637
AT3G02230	1.61	0.0250128		AT4G23860	4.12803	0.129637
AT5G26210	1.6	0.0193861		AT5G24840	4.12803	0.129637
AT1G72010	1.55	0.0166166		AT5G25520	4.12803	0.129637
AT1G32060	1.53	0.0390049		AT5G43630	4.12803	0.129637
AT3G16260	1.53	0.0491768		AT5G49160	4.12803	0.129637
AT3G19590	1.52	0.0239982		AT5G58470	4.12803	0.129637
AT5G14530	1.49	0.00143054		AT5G60410	4.12803	0.129637
AT2G38560	1.49	0.00161958		AT1G04000	4.12092	0.130463
AT4G21660	1.49	0.00239499		AT1G16470	4.12092	0.130463
AT5G07980	1.49	0.00752035		AT1G19880	4.12092	0.130463
AT4G37090	1.48	0.00151115		AT1G32130	4.12092	0.130463
AT4G32570	1.48	0.00177136		AT1G58100	4.12092	0.130463
AT3G42170	1.46	0.00206265		AT1G80940	4.12092	0.130463
AT1G43700	1.45	0.00156799		AT2G17560	4.12092	0.130463
AT5G41770	1.45	0.00218283		AT3G54620	4.12092	0.130463
AT4G26450	1.43	0.00715676		AT4G27450	4.12092	0.130463
AT3G16760	1.41	0.00223844		AT4G32690	4.12092	0.130463
AT1G79020	1.39	0.00405288		AT4G36730	4.12092	0.130463
AT5G59830	1.38	0.00216609		AT4G38930	4.12092	0.130463
AT5G44800	1.38	0.00691481		AT5G07970	4.12092	0.130463
AT5G09620	1.38	0.00921361		AT5G44200	4.12092	0.130463
AT2G22230	1.37	0.00360497		AT4G02450	4.11376	0.134522
AT5G39590	1.35	0.00674772		AT5G15960	4.11376	0.134522
AT5G09850	1.32	0.00541428		AT2G06210	3.88105	0.421413
AT4G26130	1.29	0.00346662		AT3G27320	3.8711	0.239618
AT1G16470	1.28	0.00252121		AT4G15410	3.8711	0.239618
AT5G10780	1.27	0.00332629		AT4G18130	3.8711	0.239618
AT3G59770	1.27	0.00487558		AT1G02140	3.8623	0.238711
AT1G68010	1.26	0.00193868		AT1G04400	3.8623	0.238711
AT3G07100	1.26	0.00320304		AT1G21500	3.8623	0.238711
AT4G25500	1.24	0.00248271		AT1G28200	3.8623	0.238711
AT5G52040	1.24	0.00304454		AT1G54490	3.8623	0.238711
AT5G20170	1.22	0.00803065		AT1G56440	3.8623	0.238711
AT1G01730	1.2	0.00274744		AT2G27970	3.8623	0.238711
AT3G42660	1.18	0.00312443		AT2G33835	3.8623	0.238711
AT5G49530	1.18	0.00642298		AT2G42280	3.8623	0.238711
AT5G64730	1.18	0.00857591		AT3G07100	3.8623	0.238711
AT3G55770	1.18	0.00958787		AT3G14890	3.8623	0.238711
AT5G11170	1.16	0.00401574		AT3G18380	3.8623	0.238711
AT3G03960	1.16	0.004588		AT4G09180	3.8623	0.238711
AT4G20400	1.12	0.0031854		AT4G37210	3.8623	0.238711
AT5G51280	1.1	0.00412575		AT4G37300	3.8623	0.238711
AT1G20620	1.09	0.00699125		AT4G39860	3.8623	0.238711
AT5G51410	1.09	0.00855736		AT5G02770	3.8623	0.238711
AT1G51710	1.08	0.0041718		AT5G09390	3.8623	0.238711
AT4G35090	1.08	0.00646862		AT5G22750	3.8623	0.238711
AT4G10710	1.08	0.00699583		AT5G45690	3.8623	0.238711
AT1G08130	1.07	0.00629091		AT1G58270	3.85345	0.243154
AT2G17560	1.05	0.0050068		AT1G61730	3.85345	0.243154
AT1G59760	1.05	0.00619189		AT1G75600	3.85345	0.243154
AT2G16600	1.04	0.00418753		AT2G06530	3.85345	0.243154
AT4G30600	1.04	0.00960052		AT2G21270	3.85345	0.243154
AT3G09260	1.03	0.00466061		AT2G44950	3.85345	0.243154
AT5G41150	1.02	0.00872363		AT3G12380	3.85345	0.243154
AT5G10060	1.01	0.00576284		AT4G25660	3.85345	0.243154
AT1G20630	1.01	0.00709894		AT4G27150	3.85345	0.243154
AT4G26530	1.5	0.0100246		AT4G32960	3.85345	0.243154
AT2G31570	1.45	0.0245218		AT5G22330	3.85345	0.243154
AT5G07940	1.43	0.0109485		AT5G63670	3.85345	0.243154
AT5G24460	1.43	0.0205463		AT1G07670	3.55874	0.430362
AT1G32360	1.39	0.0207953		AT1G66200	3.55874	0.430362
AT3G11630	1.38	0.0223998		AT3G07740	3.55874	0.430362
AT5G25610	1.36	0.0287372		AT1G54140	3.54724	0.389534
AT1G66260	1.36	0.0892999		AT1G55540	3.54724	0.389534
AT3G62330	1.34	0.0253352		AT1G75410	3.54724	0.389534
AT3G54760	1.3	0.0113332		AT2G18410	3.54724	0.389534
AT2G27970	1.3	0.0267329		AT2G25355	3.54724	0.389534
AT5G42470	1.29	0.0179206		AT2G44230	3.54724	0.389534
AT5G26680	1.28	0.0117463		AT3G09180	3.54724	0.389534
AT1G17130	1.27	0.0193608		AT4G00830	3.54724	0.389534
AT5G67100	1.27	0.0347524		AT4G05000	3.54724	0.389534
AT1G17210	1.26	0.0110398		AT4G24970	3.54724	0.389534
AT4G24510	1.24	0.0703681		AT4G31160	3.54724	0.389534
AT5G64330	1.23	0.0920803		AT4G33400	3.54724	0.389534
AT1G02690	1.22	0.0347455		AT5G11430	3.54724	0.389534
AT1G20260	1.22	0.0609863		AT5G15570	3.54724	0.389534
AT1G22300	1.19	0.014928		AT5G18110	3.54724	0.389534
AT1G48610	1.19	0.0197189		AT5G38890	3.54724	0.389534
AT3G18640	1.18	0.010881		AT5G55670	3.54724	0.389534
AT1G11650	1.17	0.0132326		AT5G64160	3.54724	0.389534
AT5G18110	1.13	0.0102402		AT5G67630	3.54724	0.389534
AT3G14890	1.13	0.0594349		AT1G01470	3.53594	0.391359
AT1G80930	1.12	0.0194024		AT1G01730	3.53594	0.391359
AT3G57560	1.11	0.0163951		AT1G06570	3.53594	0.391359
AT3G10060	1.08	0.0388694		AT1G11580	3.53594	0.391359
AT1G73370	1.07	0.0385117		AT1G16810	3.53594	0.391359
AT3G60820	1.06	0.0295544		AT1G28330	3.53594	0.391359
AT3G29390	1.06	0.0619818		AT1G49590	3.53594	0.391359
AT1G80210	1.04	0.029505		AT2G27040	3.53594	0.391359
AT1G04690	1.03	0.0253582		AT3G02160	3.53594	0.391359
AT2G38140	1.03	0.0269109		AT3G10060	3.53594	0.391359
AT3G61220	1.03	0.0385408		AT3G12480	3.53594	0.391359
AT2G47730	1.03	0.0802363		AT3G19420	3.53594	0.391359
AT5G27670	4.33	0.243628		AT3G20630	3.53594	0.391359
AT1G11760	0.881	0.00789209		AT3G28920	3.53594	0.391359
AT2G39810	0.755	0.111458		AT3G47620	3.53594	0.391359
AT3G27310	2.71	0.000216207		AT3G61220	3.53594	0.391359
AT5G15650	2.47	0.00310709		AT3G61620	3.53594	0.391359
AT5G14220	1.98	0.00679001		AT4G03250	3.53594	0.391359
AT2G42590	1.78	0.00152032		AT4G20410	3.53594	0.391359
AT1G14740	1.7	0.000945721		AT4G28610	3.53594	0.391359
AT1G20696	1.68	0.00210338		AT4G36870	3.53594	0.391359
AT4G19350	1.59	0.00611791		AT5G03380	3.53594	0.391359
AT1G09800	1.16	0.00277215		AT5G05610	3.53594	0.391359
AT5G40370	1.38	0.0131083		AT5G10780	3.53594	0.391359
AT1G79880	1.15	0.0170948		AT5G39590	3.53594	0.391359
AT4G23670	1.41	0.00575232		AT5G57710	3.53594	0.391359
AT3G20640	1.18	0.00667162		AT5G61150	3.53594	0.391359
AT2G02070	1.08	0.004686		AT5G64730	3.53594	0.391359
AT4G17170	3.53	0.200721		AT1G16610	3.52453	0.39868
AT5G16715	2.85	0.127602		AT2G16365	3.52453	0.39868
AT4G21110	2.63	0.151327		AT2G41900	3.52453	0.39868
AT2G47710	2.53	0.108587		AT3G15010	3.52453	0.39868
AT1G79600	2.05	0.124252		AT4G13290	3.52453	0.39868
AT5G43460	2.04	0.111135		AT5G44060	3.52453	0.39868
AT5G20090	2.01	0.29261		AT1G31220	3.14353	0.517369
AT3G17020	1.78	0.195379		AT1G51450	3.14353	0.517369
AT3G48040	1.77	0.266586		AT1G63160	3.14353	0.517369
AT1G66750	1.74	0.207607		AT1G72320	3.14353	0.517369
AT2G40060	1.72	0.145338		AT2G27140	3.14353	0.517369
AT3G14180	1.72	0.15788		AT3G06810	3.14353	0.517369
AT1G75600	1.71	0.193344		AT3G10760	3.14353	0.517369
AT1G16610	1.67	0.111783		AT3G12300	3.14353	0.517369
AT4G12800	1.66	0.121783		AT3G21350	3.14353	0.517369
AT2G29960	1.66	0.192038		AT3G63500	3.14353	0.517369
AT3G45140	1.59	0.171127		AT4G35800	3.14353	0.517369
AT4G00660	1.57	0.114456		AT5G04430	3.14353	0.517369
AT3G09980	1.57	0.198853		AT1G02080	3.12841	0.49429
AT4G35100	1.51	0.208217		AT1G03110	3.12841	0.49429
AT5G41600	1.5	0.411517		AT1G03360	3.12841	0.49429
AT1G14345	1.49	0.127777		AT1G07530	3.12841	0.49429
AT2G18800	1.47	0.301908		AT1G09800	3.12841	0.49429
AT1G35680	1.42	0.136417		AT1G14850	3.12841	0.49429
AT1G03220	1.37	0.119988		AT1G27660	3.12841	0.49429
AT2G24050	1.37	0.172094		AT1G52730	3.12841	0.49429
AT1G09640	1.37	0.205958		AT1G54390	3.12841	0.49429
AT2G19680	1.3	0.221886		AT1G55250	3.12841	0.49429
AT2G42680	1.29	0.334542		AT1G58220	3.12841	0.49429
AT3G42950	1.26	0.333283		AT1G72740	3.12841	0.49429
AT5G13850	1.25	0.196938		AT1G79880	3.12841	0.49429
AT4G35770	1.25	0.372207		AT2G22370	3.12841	0.49429
AT2G28290	1.25	0.422352		AT2G23930	3.12841	0.49429
AT3G05090	1.24	0.101927		AT2G24100	3.12841	0.49429
AT1G15980	1.24	0.150123		AT2G25070	3.12841	0.49429
AT5G18610	1.24	0.175479		AT2G35940	3.12841	0.49429
AT1G51650	1.21	0.216095		AT2G37690	3.12841	0.49429
AT5G64680	1.2	0.134626		AT2G40930	3.12841	0.49429
AT1G01050	1.19	0.150032		AT2G42120	3.12841	0.49429
AT4G39150	1.14	0.210905		AT2G45000	3.12841	0.49429
AT3G05760	1.12	0.129474		AT3G01160	3.12841	0.49429
AT1G12310	1.12	0.180329		AT3G06670	3.12841	0.49429
AT1G72710	1.12	0.270109		AT3G09300	3.12841	0.49429
AT4G32260	1.1	0.168794		AT3G19240	3.12841	0.49429
AT1G04950	1.1	0.414817		AT3G23590	3.12841	0.49429
AT1G09750	1.04	0.261365		AT3G24430	3.12841	0.49429
AT3G50820	1.03	0.282607		AT3G25810	3.12841	0.49429
AT1G35160	1	0.0116229		AT3G27310	3.12841	0.49429
AT1G28600	0.996	0.193084		AT3G46820	3.12841	0.49429
AT5G54260	0.992	0.00948464		AT3G51120	3.12841	0.49429
AT4G34740	0.992	0.0314072		AT3G52220	3.12841	0.49429
AT1G48920	0.991	0.0107556		AT3G52630	3.12841	0.49429
AT1G21660	0.987	0.094158		AT3G52660	3.12841	0.49429
AT3G47620	0.973	0.0556526		AT3G58120	3.12841	0.49429
AT1G01260	0.972	0.00660048		AT4G05150	3.12841	0.49429
AT4G39330	0.97	0.0142564		AT4G06634	3.12841	0.49429
AT5G47770	0.969	0.0223071		AT4G08580	3.12841	0.49429
AT5G56740	0.965	0.0113143		AT4G10070	3.12841	0.49429
AT2G41100	0.96	0.00586017		AT4G10920	3.12841	0.49429
AT2G22125	0.944	0.00842312		AT4G11260	3.12841	0.49429
AT2G37690	0.93	0.120361		AT4G11820	3.12841	0.49429
AT3G07590	0.927	0.313184		AT4G16535	3.12841	0.49429
AT5G03740	0.92	0.255269		AT4G19350	3.12841	0.49429
AT5G57110	0.919	0.124794		AT4G26840	3.12841	0.49429
AT3G49220	0.919	0.288164		AT4G30100	3.12841	0.49429
AT2G05990	0.918	0.246448		AT5G02480	3.12841	0.49429
AT5G66920	0.917	0.0389598		AT5G06950	3.12841	0.49429
AT5G16050	0.914	0.020643		AT5G09860	3.12841	0.49429
AT1G52730	0.902	0.324357		AT5G14270	3.12841	0.49429
AT4G03250	0.901	0.0260123		AT5G14600	3.12841	0.49429
AT1G01140	0.9	0.137289		AT5G17900	3.12841	0.49429
AT4G26100	0.899	0.284305		AT5G28770	3.12841	0.49429
AT1G14830	0.896	0.0186164		AT5G35410	3.12841	0.49429
AT1G64090	0.895	0.368158		AT5G40480	3.12841	0.49429
AT1G74970	0.892	0.231503		AT5G51660	3.12841	0.49429
AT1G09770	0.89	0.0126468		AT5G53000	3.12841	0.49429
AT1G04510	0.885	0.0137142		AT5G54300	3.12841	0.49429
AT1G66270	0.885	0.0601267		AT5G64430	3.12841	0.49429
AT3G47800	0.884	0.0169329		AT1G19350	3.11334	0.496399
AT1G78300	0.877	0.0133771		AT1G23230	3.11334	0.496399
AT1G09070	0.876	0.0445288		AT1G77470	3.11334	0.496399
AT4G34870	0.867	0.0106429		AT1G78850	3.11334	0.496399
AT2G01140	0.862	0.0630009		AT2G27100	3.11334	0.496399
AT2G43140	0.861	0.00952436		AT2G41630	3.11334	0.496399
AT4G09000	0.861	0.0110828		AT2G47640	3.11334	0.496399
AT2G38730	0.858	0.0169561		AT3G09980	3.11334	0.496399
AT4G22010	0.857	0.398552		AT3G18210	3.11334	0.496399
AT1G20693	0.85	0.0260882		AT3G47820	3.11334	0.496399
AT1G60490	0.848	0.0586017		AT4G34110	3.11334	0.496399
AT4G31880	0.846	0.0298472		AT5G57110	3.11334	0.496399
AT5G10230	0.841	0.45742		AT5G63960	3.11334	0.496399
AT5G48370	0.838	0.0567823		AT5G66120	3.11334	0.496399
AT5G48160	0.832	0.0579495		AT2G32850	3.10048	0.132662
AT5G18900	0.825	0.0841439		AT3G51110	3.10048	0.132662
AT5G38480	0.824	0.0232552		AT1G14740	3.09792	0.523659
AT2G43350	0.824	0.252985		AT2G47580	3.09792	0.523659
AT4G20410	0.819	0.0121129		AT3G01890	3.09792	0.523659
AT3G60190	0.818	0.0227315		AT1G80210	3.09569	0.132744
AT5G13450	0.815	0.0501575		AT3G05760	3.09569	0.132744
AT1G47128	0.812	0.0121381		AT1G04950	3.09472	0.132838
AT2G06990	0.812	0.0185981		AT1G27430	3.09472	0.132838
AT5G52840	0.806	0.162268		AT4G37090	3.09472	0.132838
AT1G60080	0.804	0.0659873		AT5G66920	3.08607	0.139769
AT5G30510	0.801	0.0110137		AT2G16485	2.91182	0.185958
AT3G05070	0.801	0.589082		AT2G07690	2.90618	0.18448
AT3G15000	0.796	0.110736		AT1G74310	2.90494	0.186237
AT3G55800	0.791	0.0446352		AT3G19590	2.6881	0.258474
AT2G27600	0.79	0.012451		AT3G54670	2.68651	0.264256
AT3G62770	0.79	0.0180184		AT1G69510	2.68142	0.258914
AT1G66580	0.79	0.0650701		AT3G17020	2.68142	0.258914
AT5G57020	0.782	0.251934		AT3G22590	2.68142	0.258914
AT3G15450	0.778	0.0143254		AT4G11660	2.68142	0.258914
ATCG00340	0.768	0.210887		AT4G29810	2.68142	0.258914
AT3G12380	0.764	0.0359884		ATCG00350	2.68142	0.258914
AT1G15780	0.762	0.0508445		AT5G53400	2.67993	0.258881
AT1G51660	0.762	0.0831819		AT5G25610	2.67329	0.259305
AT4G02840	0.761	0.414236		AT1G05510	2.55738	0.561825
AT3G09200	0.759	0.0230081		AT1G07840	2.55738	0.561825
AT4G14130	0.758	0.437162		AT1G21690	2.55738	0.561825
AT1G78900	0.752	0.0195659		AT1G28960	2.55738	0.561825
AT1G30820	0.751	0.0195566		AT1G35830	2.55738	0.561825
AT1G24020	0.751	0.254945		AT1G50670	2.55738	0.561825
AT3G20820	0.749	0.0643837		AT1G56420	2.55738	0.561825
AT5G58710	0.743	0.596101		AT1G72550	2.55738	0.561825
AT1G51510	0.741	0.0404248		AT1G78150	2.55738	0.561825
AT3G54670	0.728	0.0727726		AT2G02070	2.55738	0.561825
AT3G54050	0.725	0.0218135		AT2G17510	2.55738	0.561825
AT5G38600	0.725	0.0313914		AT2G24490	2.55738	0.561825
AT4G13460	0.725	0.0442102		AT2G25930	2.55738	0.561825
AT5G45930	0.72	0.0568753		AT2G29970	2.55738	0.561825
AT5G35630	0.715	0.0362921		AT2G33610	2.55738	0.561825
AT5G48300	0.713	0.0255238		AT2G40590	2.55738	0.561825
AT2G32950	0.712	0.114723		AT3G06010	2.55738	0.561825
AT5G65430	0.71	0.0213926		AT3G07780	2.55738	0.561825
AT5G53370	0.71	0.34096		AT3G10070	2.55738	0.561825
AT3G04560	0.705	0.0279357		AT3G20640	2.55738	0.561825
AT4G02520	0.705	0.270517		AT3G24080	2.55738	0.561825
AT1G51690	0.697	0.103799		AT3G42860	2.55738	0.561825
AT4G21105	0.697	0.566979		AT3G48430	2.55738	0.561825
AT5G10450	0.694	0.0204704		AT3G48740	2.55738	0.561825
AT5G64100	0.689	0.0597922		AT3G52090	2.55738	0.561825
AT1G06760	0.685	0.0671396		AT4G02400	2.55738	0.561825
AT4G36690	0.681	0.0338376		AT4G05420	2.55738	0.561825
AT4G39860	0.669	0.133539		AT4G16420	2.55738	0.561825
AT5G05970	0.665	0.0404244		AT4G26640	2.55738	0.561825
AT5G16470	0.661	0.335114		AT5G02240	2.55738	0.561825
AT4G15560	0.657	0.13432		AT5G06260	2.55738	0.561825
AT3G12580	0.656	0.0331304		AT5G16270	2.55738	0.561825
AT2G30620	0.654	0.0261176		AT5G16630	2.55738	0.561825
AT1G78060	0.651	0.443271		AT5G19920	2.55738	0.561825
AT3G63080	0.643	0.442066		AT5G40870	2.55738	0.561825
AT5G64160	0.643	0.488245		AT5G43280	2.55738	0.561825
AT2G10940	0.643	0.781359		AT5G47870	2.55738	0.561825
AT3G12130	0.642	0.0822701		AT5G66760	2.55738	0.561825
AT1G22360	0.639	0.321089		AT1G01160	2.53593	0.525704
AT5G11450	0.636	0.745122		AT1G02840	2.53593	0.525704
AT5G02490	0.635	0.0454929		AT1G08220	2.53593	0.525704
AT3G61470	0.633	0.152445		AT1G13870	2.53593	0.525704
AT2G39900	0.632	0.0248907		AT1G15200	2.53593	0.525704
AT5G28840	0.631	0.0300416		AT1G15340	2.53593	0.525704
AT4G11010	0.628	0.0389606		AT1G18600	2.53593	0.525704
AT3G01500	0.627	0.0241632		AT1G21720	2.53593	0.525704
AT2G21160	0.627	0.0448568		AT1G23130	2.53593	0.525704
AT2G41560	0.626	0.226597		AT1G24793	2.53593	0.525704
AT3G13750	0.625	0.127764		AT1G30530	2.53593	0.525704
AT2G42520	0.619	0.0257803		AT1G49670	2.53593	0.525704
AT1G60550	0.605	0.297118		AT1G49750	2.53593	0.525704
AT1G31340	0.604	0.0389641		AT1G54360	2.53593	0.525704
AT2G36170	0.604	0.0389641		AT1G55520	2.53593	0.525704
AT3G63140	0.599	0.272847		AT1G59520	2.53593	0.525704
AT2G23940	0.598	0.0873516		AT1G60200	2.53593	0.525704
AT5G46580	0.597	0.338563		AT1G63310	2.53593	0.525704
AT5G45420	0.591	0.183102		AT1G70700	2.53593	0.525704
AT4G31160	0.587	0.194153		AT1G71410	2.53593	0.525704
AT5G49880	0.586	0.0716451		AT1G72630	2.53593	0.525704
AT5G10240	0.583	0.0469292		AT1G76380	2.53593	0.525704
AT2G39800	0.581	0.0346359		AT1G77885	2.53593	0.525704
AT2G17695	0.581	0.456577		AT2G01710	2.53593	0.525704
AT1G23410	0.58	0.0413984		AT2G01930	2.53593	0.525704
AT5G38430	0.579	0.0896325		AT2G04550	2.53593	0.525704
AT2G35690	0.579	0.0903378		AT2G15430	2.53593	0.525704
AT5G57870	0.572	0.114113		AT2G19390	2.53593	0.525704
AT2G41800	0.566	0.165888		AT2G22090	2.53593	0.525704
ATCG00120	0.565	0.0376389		AT2G26230	2.53593	0.525704
AT5G02500	0.565	0.0592069		AT2G26470	2.53593	0.525704
AT5G56900	0.564	0.16914		AT2G28550	2.53593	0.525704
AT1G31230	0.561	0.277652		AT2G30120	2.53593	0.525704
AT5G14740	0.557	0.0421642		AT2G30710	2.53593	0.525704
AT4G25210	0.553	0.356528		AT2G35230	2.53593	0.525704
AT5G07350	0.546	0.0820097		AT2G35530	2.53593	0.525704
AT4G32460	0.546	0.460944		AT2G36010	2.53593	0.525704
AT3G50590	0.545	0.170677		AT2G39990	2.53593	0.525704
AT3G11130	0.538	0.0505769		AT2G45730	2.53593	0.525704
AT2G13360	0.537	0.088093		AT2G46340	2.53593	0.525704
AT3G26420	0.537	0.113483		AT2G46520	2.53593	0.525704
AT3G06650	0.535	0.076081		AT3G01200	2.53593	0.525704
AT1G24360	0.532	0.146195		AT3G01520	2.53593	0.525704
AT3G08530	0.529	0.0601284		AT3G04610	2.53593	0.525704
AT1G50200	0.529	0.0963884		AT3G06483	2.53593	0.525704
ATCG00770	0.527	0.0579541		AT3G07565	2.53593	0.525704
AT2G40765	0.524	0.261142		AT3G07890	2.53593	0.525704
AT3G18080	0.523	0.0451863		AT3G10220	2.53593	0.525704
AT5G49460	0.523	0.0840782		AT3G12490	2.53593	0.525704
ATCG00670	0.522	0.193216		AT3G13550	2.53593	0.525704
AT5G60600	0.52	0.0573779		AT3G16950	2.53593	0.525704
AT2G25080	0.52	0.138257		AT3G17205	2.53593	0.525704
AT4G03190	0.519	0.33279		AT3G22520	2.53593	0.525704
AT3G09440	0.516	0.0604752		AT3G46210	2.53593	0.525704
AT5G61780	0.513	0.564427		AT3G48800	2.53593	0.525704
AT1G11610	0.512	0.371519		AT3G56120	2.53593	0.525704
AT3G09180	0.51	0.200982		AT3G60500	2.53593	0.525704
AT4G33010	0.509	0.279793		AT4G00200	2.53593	0.525704
ATCG00490	0.507	0.0741893		AT4G02390	2.53593	0.525704
AT5G52890	0.506	0.279516		AT4G11400	2.53593	0.525704
AT5G65020	0.504	0.0782843		AT4G14385	2.53593	0.525704
AT1G06410	0.503	0.0548044		AT4G15630	2.53593	0.525704
AT1G30380	0.503	0.234759		AT4G18590	2.53593	0.525704
AT1G65440	0.502	0.0903926		AT4G22745	2.53593	0.525704
AT5G62690	0.501	0.0485094		AT4G24200	2.53593	0.525704
AT5G04140	0.495	0.0590157		AT4G27640	2.53593	0.525704
AT1G02560	0.494	0.125941		AT4G30220	2.53593	0.525704
AT1G35780	0.494	0.166053		AT4G30610	2.53593	0.525704
AT5G26742	0.492	0.0532487		AT4G38440	2.53593	0.525704
AT5G45280	0.49	0.0666223		AT5G01160	2.53593	0.525704
AT4G18240	0.488	0.111108		AT5G08430	2.53593	0.525704
AT3G13120	0.486	0.120516		AT5G08565	2.53593	0.525704
AT5G65540	0.485	0.0632531		AT5G09650	2.53593	0.525704
AT3G22960	0.484	0.0830064		AT5G11480	2.53593	0.525704
AT2G29550	0.481	0.0528487		AT5G13020	2.53593	0.525704
AT1G52100	0.48	0.13757		AT5G14910	2.53593	0.525704
AT5G03280	0.479	0.269627		AT5G16260	2.53593	0.525704
AT5G35410	0.476	0.202961		AT5G19140	2.53593	0.525704
AT4G28440	0.471	0.0605695		AT5G19400	2.53593	0.525704
AT1G52360	0.469	0.0789311		AT5G24020	2.53593	0.525704
AT1G49480	0.466	0.0688053		AT5G32450	2.53593	0.525704
AT5G12250	0.465	0.0624435		AT5G42740	2.53593	0.525704
AT3G58830	0.465	0.340942		AT5G42920	2.53593	0.525704
AT1G68560	0.464	0.0749483		AT5G48335	2.53593	0.525704
ATCG00540	0.462	0.0618158		AT5G52545	2.53593	0.525704
AT4G39260	0.461	0.107775		AT5G54770	2.53593	0.525704
AT4G30000	0.459	0.169887		AT5G55040	2.53593	0.525704
AT5G23860	0.455	0.063339		AT5G56270	2.53593	0.525704
AT1G64190	0.454	0.0728896		AT5G58330	2.53593	0.525704
AT5G23300	0.45	0.110146		AT5G60730	2.53593	0.525704
AT1G33240	0.45	0.203273		AT5G62410	2.53593	0.525704
AT5G38660	0.447	0.0705605		AT5G65120	2.53593	0.525704
AT1G18170	0.446	0.423027		AT5G67270	2.53593	0.525704
AT3G11710	0.444	0.0835788		ATCG00340	2.53593	0.525704
AT1G67090	0.442	0.110485		ATCG00420	2.53593	0.525704
AT3G14420	0.442	0.171156		ATCG01060	2.53593	0.525704
AT2G36830	0.441	0.672774		AT1G58290	2.51439	0.558322
AT5G63810	0.44	0.128649		AT3G19120	2.51439	0.558322
AT5G42080	0.437	0.0737036		AT3G22990	2.43127	0.363555
AT5G38410	0.437	0.110078		AT3G42790	2.42299	0.360866
AT4G18480	0.436	0.131235		AT5G16715	2.42299	0.360866
AT3G14990	0.433	0.0754277		AT4G32520	2.42228	0.115277
AT1G20010	0.433	0.0863715		AT1G53720	2.4152	0.113125
AT1G09310	0.429	0.103919		AT5G64130	2.4152	0.113125
AT1G62750	0.429	0.201189		AT5G44180	2.41304	0.361305
AT3G07170	0.425	0.130092		AT5G54430	2.41304	0.361305
AT2G41740	0.422	0.118875		ATCG00730	2.40477	0.364994
AT3G06980	0.422	0.124397		AT2G19520	2.26913	0.154658
AT4G20890	0.42	0.0875828		AT5G43830	2.26516	0.153336
AT1G69250	0.42	0.561184		AT1G33240	2.25412	0.164714
AT4G14430	0.419	0.0843224		AT5G10060	2.09776	0.209087
AT5G66420	0.418	0.402334		AT1G09750	2.09759	0.507848
AT1G65310	0.417	0.267965		AT1G66410	2.09759	0.507848
AT3G58510	0.416	0.0834443		AT2G44310	2.09759	0.507848
AT1G03860	0.416	0.176406		AT3G48425	2.09759	0.507848
AT4G37930	0.413	0.0960019		AT4G21710	2.09759	0.507848
AT4G16660	0.412	0.0873673		AT1G03220	2.09653	0.223993
AT2G34480	0.412	0.134501		AT5G49530	2.09551	0.506985
AT3G18380	0.411	0.226922		AT5G16780	2.09547	0.107499
AT1G55140	0.41	0.147599		AT2G25450	2.09326	0.209074
AT1G74310	0.408	0.106635		AT3G11200	2.09326	0.209074
AT3G06400	0.406	0.118365		AT4G30600	2.09326	0.209074
AT1G41830	0.405	0.12564		AT3G04560	2.08874	0.212292
AT2G06850	0.403	0.225313		AT2G03680	2.08491	0.508421
AT3G47470	0.402	0.242291		AT2G42680	2.08491	0.508421
AT4G16760	0.401	0.173013		AT3G07590	2.08491	0.508421
AT2G34430	0.401	0.251355		AT1G30820	2.074	0.516844
AT3G61440	0.399	0.140379		AT4G02840	2.074	0.516844
AT4G13010	0.399	0.243553		AT5G09850	2.074	0.516844
AT3G47340	0.398	0.117403		AT1G11650	1.97159	0.13882
AT2G42010	0.397	0.147504		AT5G64330	1.91757	0.299326
AT5G26780	0.394	0.0984883		AT1G53310	1.90665	0.104317
AT1G09340	0.393	0.459108		AT3G49220	1.90322	0.282815
AT1G21500	0.39	0.345806		AT1G03230	1.90142	0.306272
AT4G17090	0.386	0.106946		AT4G04320	1.89799	0.284993
AT5G44340	0.385	0.104502		AT5G04280	1.89799	0.284993
AT1G01080	0.385	0.271274		AT1G67580	1.83265	0.180576
AT1G05010	0.384	0.120114		AT4G16660	1.83117	0.181624
AT1G14320	0.379	0.123761		AT1G76160	1.82434	0.183721
AT1G43170	0.379	0.20781		AT4G19710	1.7054	0.687803
AT2G01350	0.378	0.437928		AT5G58760	1.7054	0.687803
ATCG00720	0.377	0.251586		AT4G38040	1.69079	0.386402
AT5G26280	0.376	0.213438		AT1G55810	1.69037	0.66534
AT5G56870	0.375	0.205382		AT1G68590	1.69037	0.66534
AT3G08940	0.37	0.257295		AT1G69830	1.69037	0.66534
AT4G13170	0.368	0.115427		AT4G10970	1.69037	0.66534
AT4G32470	0.367	0.498441		AT4G25210	1.69037	0.66534
AT2G43080	0.366	0.397973		AT5G15270	1.69037	0.66534
AT1G17650	0.363	0.462412		AT2G02470	1.68443	0.379923
AT3G25530	0.36	0.299413		AT5G03740	1.68443	0.379923
AT3G24830	0.359	0.162864		AT5G58060	1.68443	0.379923
AT5G56500	0.358	0.122653		AT3G44310	1.68384	0.167169
AT4G23620	0.357	0.251766		AT5G26210	1.68271	0.235814
AT1G24706	0.356	0.141229		AT2G16860	1.68004	0.119805
AT2G33730	0.353	0.154005		AT2G18740	1.67892	0.237271
AT1G30690	0.352	0.577983		AT4G30330	1.67892	0.237271
AT1G65590	0.35	0.173388		AT2G02560	1.67821	0.380169
AT4G04640	0.349	0.210603		AT2G18510	1.67821	0.380169
AT2G20530	0.348	0.234176		AT2G24270	1.67821	0.380169
AT5G41220	0.348	0.261362		AT3G18990	1.67821	0.380169
AT5G20890	0.347	0.135721		AT5G35630	1.67782	0.118951
AT4G38970	0.346	0.437723		AT1G75240	1.67577	0.669814
AT1G76160	0.345	0.184925		AT3G10260	1.67577	0.669814
AT2G39470	0.342	0.174338		AT3G14610	1.67577	0.669814
AT5G40770	0.341	0.317313		AT3G43980	1.67577	0.669814
AT1G65960	0.339	0.130632		AT3G44620	1.67577	0.669814
AT1G16920	0.338	0.145306		AT4G19840	1.67577	0.669814
AT5G59880	0.336	0.855698		AT5G48240	1.67577	0.669814
AT3G61240	0.335	0.140615		AT1G10522	1.67484	0.666957
ATCG00500	0.333	0.17202		AT1G43670	1.67484	0.666957
AT5G01750	0.33	0.385404		AT1G70290	1.67484	0.666957
AT1G62850	0.328	0.750243		AT2G45640	1.67484	0.666957
AT4G36800	0.327	0.142812		AT5G40370	1.67484	0.666957
AT5G20250	0.327	0.171701		ATCG00905	1.66841	0.400275
AT3G58610	0.326	0.157347		AT4G39150	1.66549	0.39795
AT1G63940	0.323	0.584523		AT1G01050	1.66018	0.671483
ATCG00680	0.322	0.199112		AT1G55460	1.66018	0.671483
AT2G37620	0.322	0.199219		AT1G55880	1.66018	0.671483
ATCG00020	0.322	0.238287		AT2G04350	1.66018	0.671483
AT1G55250	0.321	0.396632		AT4G21105	1.66018	0.671483
AT1G68590	0.321	0.593955		AT5G15650	1.66018	0.671483
AT5G49910	0.32	0.191643		AT1G32060	1.59993	0.110845
AT3G24503	0.32	0.277678		AT3G42050	1.55418	0.208297
AT1G29930	0.32	0.368504		AT1G02990	1.54416	0.595892
AT2G19560	0.319	0.615602		AT1G04080	1.54416	0.595892
AT5G48000	0.315	0.676527		AT1G05720	1.54416	0.595892
AT2G30260	0.31	0.213531		AT1G06500	1.54416	0.595892
AT3G56750	0.308	0.226591		AT1G06910	1.54416	0.595892
AT5G10480	0.308	0.633625		AT1G07950	1.54416	0.595892
AT4G09320	0.305	0.238025		AT1G08680	1.54416	0.595892
ATCG00270	0.304	0.259432		AT1G09160	1.54416	0.595892
AT5G08080	0.304	0.640997		AT1G11475	1.54416	0.595892
AT1G11860	0.302	0.186194		AT1G11720	1.54416	0.595892
AT5G48760	0.302	0.204733		AT1G11840	1.54416	0.595892
AT3G54890	0.302	0.258697		AT1G12860	1.54416	0.595892
AT4G32200	0.302	0.435835		AT1G13940	1.54416	0.595892
AT5G53480	0.301	0.332014		AT1G16430	1.54416	0.595892
AT5G22100	0.3	0.212657		AT1G18150	1.54416	0.595892
AT3G07110	0.299	0.177439		AT1G19020	1.54416	0.595892
AT3G62600	0.299	0.433341		AT1G20020	1.54416	0.595892
AT4G34700	0.298	0.503867		AT1G21130	1.54416	0.595892
AT3G16420	0.297	0.302396		AT1G21610	1.54416	0.595892
AT4G21710	0.297	0.412483		AT1G23820	1.54416	0.595892
AT1G55490	0.296	0.17676		AT1G23880	1.54416	0.595892
AT5G65010	0.295	0.173942		AT1G24800	1.54416	0.595892
AT1G10840	0.295	0.243939		AT1G25490	1.54416	0.595892
AT5G45390	0.294	0.175567		AT1G26470	1.54416	0.595892
AT4G11150	0.294	0.199157		AT1G28380	1.54416	0.595892
AT4G19710	0.294	0.238096		AT1G32150	1.54416	0.595892
AT4G12420	0.293	0.29741		AT1G32750	1.54416	0.595892
AT5G38520	0.291	0.260475		AT1G32810	1.54416	0.595892
AT5G44380	0.291	0.422657		AT1G44910	1.54416	0.595892
AT5G25754	0.29	0.352225		AT1G50370	1.54416	0.595892
AT3G60750	0.289	0.215331		AT1G51580	1.54416	0.595892
AT1G61520	0.289	0.401071		AT1G52540	1.54416	0.595892
AT1G25380	0.289	0.588463		AT1G54100	1.54416	0.595892
AT3G14310	0.288	0.268273		AT1G55750	1.54416	0.595892
AT3G54620	0.288	0.596592		AT1G59890	1.54416	0.595892
AT3G01280	0.287	0.311446		AT1G62045	1.54416	0.595892
ATCG00480	0.285	0.234304		AT1G63980	1.54416	0.595892
AT4G09010	0.285	0.254294		AT1G64840	1.54416	0.595892
AT3G12080	0.285	0.314754		AT1G65150	1.54416	0.595892
AT4G30270	0.285	0.328275		AT1G65580	1.54416	0.595892
AT1G56070	0.283	0.18732		AT1G67890	1.54416	0.595892
AT5G48230	0.283	0.313066		AT1G67950	1.54416	0.595892
AT3G16220	0.283	0.615524		AT1G69160	1.54416	0.595892
AT4G32520	0.281	0.243997		AT1G70480	1.54416	0.595892
AT4G28510	0.281	0.30075		AT1G71430	1.54416	0.595892
AT5G17820	0.28	0.326147		AT1G76510	1.54416	0.595892
AT4G13430	0.277	0.264869		AT1G79950	1.54416	0.595892
AT2G20760	0.272	0.333509		AT2G01600	1.54416	0.595892
AT2G45710	0.271	0.212387		AT2G02080	1.54416	0.595892
AT5G13650	0.27	0.214325		AT2G04530	1.54416	0.595892
AT3G42050	0.269	0.228222		AT2G16400	1.54416	0.595892
AT3G19760	0.268	0.251056		AT2G23140	1.54416	0.595892
AT2G05070	0.267	0.401947		AT2G26780	1.54416	0.595892
AT1G06000	0.267	0.683726		AT2G27110	1.54416	0.595892
AT4G21280	0.264	0.237304		AT2G30970	1.54416	0.595892
AT5G18960	0.261	0.544542		AT2G40070	1.54416	0.595892
AT1G16210	0.26	0.472875		AT2G40860	1.54416	0.595892
ATCG00470	0.259	0.224314		AT2G40890	1.54416	0.595892
AT3G14415	0.258	0.406622		AT2G44040	1.54416	0.595892
AT5G52920	0.255	0.405056		AT2G44490	1.54416	0.595892
AT1G04820	0.254	0.231267		AT2G45880	1.54416	0.595892
AT1G30120	0.254	0.279275		AT2G46110	1.54416	0.595892
AT4G15000	0.254	0.307339		AT2G46590	1.54416	0.595892
AT1G44446	0.25	0.643179		AT3G01460	1.54416	0.595892
AT4G03280	0.248	0.261644		AT3G01510	1.54416	0.595892
AT5G43940	0.248	0.265753		AT3G01780	1.54416	0.595892
AT5G15450	0.247	0.262089		AT3G03460	1.54416	0.595892
AT1G27450	0.247	0.674347		AT3G04780	1.54416	0.595892
AT3G13470	0.246	0.251997		AT3G07230	1.54416	0.595892
ATCG00380	0.245	0.277551		AT3G10920	1.54416	0.595892
AT2G44060	0.244	0.425413		AT3G12170	1.54416	0.595892
AT1G79280	0.242	0.387399		AT3G13235	1.54416	0.595892
AT5G55210	0.241	0.31219		AT3G13670	1.54416	0.595892
AT1G30230	0.239	0.327121		AT3G14090	1.54416	0.595892
AT1G48630	0.237	0.297699		AT3G14120	1.54416	0.595892
AT1G64520	0.237	0.342924		AT3G15790	1.54416	0.595892
AT2G46020	0.235	0.295593		AT3G16470	1.54416	0.595892
ATCG00810	0.234	0.306856		AT3G16640	1.54416	0.595892
AT5G19220	0.233	0.275794		AT3G17590	1.54416	0.595892
ATCG00160	0.233	0.283861		AT3G18890	1.54416	0.595892
AT3G22210	0.233	0.289089		AT3G19860	1.54416	0.595892
AT4G14960	0.231	0.278914		AT3G19895	1.54416	0.595892
AT2G42740	0.231	0.28015		AT3G20740	1.54416	0.595892
AT5G47930	0.231	0.359584		AT3G21060	1.54416	0.595892
AT4G02230	0.231	0.47116		AT3G22850	1.54416	0.595892
AT5G09810	0.23	0.300385		AT3G26030	1.54416	0.595892
AT2G07698	0.227	0.28105		AT3G44750	1.54416	0.595892
AT5G41670	0.226	0.317461		AT3G46540	1.54416	0.595892
AT4G37980	0.226	0.323288		AT3G47120	1.54416	0.595892
AT5G40340	0.225	0.782546		AT3G49430	1.54416	0.595892
AT1G18080	0.224	0.458204		AT3G50960	1.54416	0.595892
AT5G53130	0.224	0.510897		AT3G57350	1.54416	0.595892
AT3G06530	0.224	0.666713		AT3G60410	1.54416	0.595892
AT1G42970	0.223	0.290405		AT3G61850	1.54416	0.595892
AT2G18040	0.223	0.292536		AT4G00231	1.54416	0.595892
AT1G18890	0.223	0.342		AT4G02020	1.54416	0.595892
AT2G21330	0.222	0.552465		AT4G09420	1.54416	0.595892
AT4G14680	0.22	0.34451		AT4G14040	1.54416	0.595892
AT1G64370	0.22	0.350946		AT4G14720	1.54416	0.595892
AT5G42980	0.218	0.308743		AT4G15240	1.54416	0.595892
AT5G01530	0.217	0.368198		AT4G17270	1.54416	0.595892
AT1G23310	0.217	0.471877		AT4G20280	1.54416	0.595892
AT1G78915	0.216	0.559132		AT4G21560	1.54416	0.595892
AT5G56010	0.215	0.393272		AT4G23710	1.54416	0.595892
AT4G10340	0.213	0.443863		AT4G24060	1.54416	0.595892
AT5G14320	0.213	0.453761		AT4G26370	1.54416	0.595892
AT3G28900	0.212	0.307253		AT4G26480	1.54416	0.595892
AT2G18770	0.21	0.843901		AT4G27585	1.54416	0.595892
ATCG00520	0.209	0.539101		AT4G30840	1.54416	0.595892
AT4G33400	0.209	0.598512		AT4G31750	1.54416	0.595892
AT2G35840	0.207	0.397044		AT4G31830	1.54416	0.595892
AT2G34040	0.207	0.606429		AT4G32760	1.54416	0.595892
AT4G25100	0.206	0.836423		AT4G35850	1.54416	0.595892
AT1G02890	0.205	0.335981		AT4G36960	1.54416	0.595892
AT1G71500	0.205	0.342581		AT5G01600	1.54416	0.595892
AT1G80480	0.203	0.32078		AT5G05510	1.54416	0.595892
AT3G18035	0.203	0.471491		AT5G05600	1.54416	0.595892
AT4G18465	0.203	0.505391		AT5G10950	1.54416	0.595892
AT1G55540	0.203	0.724092		AT5G12120	1.54416	0.595892
AT1G26880	0.202	0.326041		AT5G12320	1.54416	0.595892
AT3G02090	0.202	0.440552		AT5G13480	1.54416	0.595892
AT4G39460	0.202	0.568941		AT5G15540	1.54416	0.595892
ATCG00280	0.201	0.361646		AT5G16760	1.54416	0.595892
AT1G20950	0.201	0.450318		AT5G19370	1.54416	0.595892
AT1G74070	0.2	0.419265		AT5G20650	1.54416	0.595892
AT5G49360	0.2	0.511204		AT5G28630	1.54416	0.595892
AT5G64960	0.199	0.375132		AT5G28850	1.54416	0.595892
AT3G18130	0.199	0.398546		AT5G35520	1.54416	0.595892
AT4G24280	0.197	0.389793		AT5G38860	1.54416	0.595892
AT4G15930	0.197	0.601537		AT5G39660	1.54416	0.595892
AT1G10290	0.196	0.412397		AT5G41560	1.54416	0.595892
ATCG00640	0.194	0.457124		AT5G42240	1.54416	0.595892
AT1G22530	0.194	0.48552		AT5G42390	1.54416	0.595892
AT4G02480	0.193	0.409573		AT5G42650	1.54416	0.595892
AT5G42310	0.193	0.492027		AT5G44090	1.54416	0.595892
AT5G14270	0.192	0.5141		AT5G47010	1.54416	0.595892
AT3G47070	0.189	0.545719		AT5G48600	1.54416	0.595892
AT1G78380	0.188	0.404695		AT5G55220	1.54416	0.595892
ATCG00750	0.187	0.393244		AT5G55300	1.54416	0.595892
AT1G12900	0.183	0.44102		AT5G55730	1.54416	0.595892
AT3G29360	0.182	0.373899		AT5G55940	1.54416	0.595892
AT5G13630	0.182	0.707841		AT5G57290	1.54416	0.595892
AT2G30520	0.18	0.536466		AT5G63860	1.54416	0.595892
AT3G26650	0.179	0.475641		AT5G64620	1.54416	0.595892
AT5G61210	0.179	0.538379		ATCG01100	1.54416	0.595892
AT4G30950	0.179	0.611138		AT1G01100	1.531	0.593415
AT1G50250	0.178	0.482252		AT1G02680	1.531	0.593415
AT2G05920	0.176	0.388134		AT1G03475	1.531	0.593415
AT3G22320	0.176	0.450282		AT1G06230	1.531	0.593415
AT3G47430	0.176	0.734577		AT1G10570	1.531	0.593415
ATCG01110	0.175	0.563553		AT1G11280	1.531	0.593415
AT1G48600	0.174	0.434764		AT1G17880	1.531	0.593415
AT1G19720	0.174	0.532904		AT1G18250	1.531	0.593415
AT3G09820	0.174	0.671279		AT1G21580	1.531	0.593415
AT4G28880	0.173	0.43138		AT1G22950	1.531	0.593415
AT2G30950	0.173	0.520076		AT1G23900	1.531	0.593415
AT5G57370	0.173	0.627187		AT1G25375	1.531	0.593415
AT1G06390	0.171	0.934874		AT1G26090	1.531	0.593415
AT2G03820	0.17	0.42015		AT1G27530	1.531	0.593415
AT2G47940	0.169	0.461537		AT1G30240	1.531	0.593415
AT1G50480	0.165	0.451699		AT1G47200	1.531	0.593415
AT5G46630	0.165	0.472192		AT1G55820	1.531	0.593415
AT3G08920	0.165	0.486874		AT1G63970	1.531	0.593415
AT1G59610	0.165	0.49775		AT1G66350	1.531	0.593415
AT1G55670	0.16	0.551422		AT1G68370	1.531	0.593415
AT2G21660	0.16	0.594227		AT1G73230	1.531	0.593415
AT2G30720	0.159	0.430003		AT1G73820	1.531	0.593415
AT4G37910	0.159	0.518405		AT1G78580	1.531	0.593415
AT1G67700	0.156	0.565585		AT1G79730	1.531	0.593415
AT1G25420	0.156	0.812652		AT2G01210	1.531	0.593415
AT3G51800	0.155	0.526943		AT2G20940	1.531	0.593415
AT5G65750	0.154	0.47609		AT2G25100	1.531	0.593415
AT4G20360	0.151	0.489192		AT2G25710	1.531	0.593415
AT2G18110	0.15	0.49876		AT2G31270	1.531	0.593415
AT3G23810	0.149	0.567315		AT2G34620	1.531	0.593415
AT4G28750	0.149	0.594357		AT2G34810	1.531	0.593415
AT5G46110	0.149	0.718265		AT2G40690	1.531	0.593415
AT3G04790	0.148	0.482205		AT2G41460	1.531	0.593415
AT4G24550	0.147	0.617911		AT2G47490	1.531	0.593415
AT1G58440	0.147	0.731517		AT3G01180	1.531	0.593415
AT1G69620	0.145	0.462038		AT3G01800	1.531	0.593415
AT4G39280	0.145	0.481849		AT3G09350	1.531	0.593415
AT1G79340	0.145	0.578004		AT3G11560	1.531	0.593415
AT2G33330	0.144	0.780456		AT3G12145	1.531	0.593415
AT3G13920	0.143	0.482171		AT3G12990	1.531	0.593415
AT1G10630	0.143	0.51611		AT3G14150	1.531	0.593415
AT1G27650	0.143	0.925176		AT3G15680	1.531	0.593415
AT3G54400	0.142	0.479336		AT3G17300	1.531	0.593415
AT1G72730	0.142	0.485607		AT3G18680	1.531	0.593415
AT1G06430	0.141	0.613989		AT3G22170	1.531	0.593415
AT5G49930	0.14	0.562122		AT3G22640	1.531	0.593415
AT3G04870	0.14	0.689035		AT3G24170	1.531	0.593415
AT1G54270	0.139	0.485426		AT3G47630	1.531	0.593415
AT4G37870	0.138	0.497127		AT3G51550	1.531	0.593415
AT5G51820	0.138	0.587554		AT3G54180	1.531	0.593415
AT3G02260	0.138	0.644035		AT3G55440	1.531	0.593415
AT3G05840	0.138	0.892218		AT3G57980	1.531	0.593415
AT5G45950	0.137	0.509233		AT3G59920	1.531	0.593415
AT4G10840	0.137	0.730862		AT3G66658	1.531	0.593415
AT2G40690	0.137	0.769259		AT4G01037	1.531	0.593415
AT5G23210	0.136	0.547016		AT4G01070	1.531	0.593415
AT4G28250	0.135	0.4945		AT4G09040	1.531	0.593415
AT1G09630	0.135	0.552064		AT4G10180	1.531	0.593415
AT5G42950	0.134	0.663953		AT4G11970	1.531	0.593415
AT1G15500	0.134	0.945952		AT4G14160	1.531	0.593415
AT4G17040	0.131	0.612863		AT4G14342	1.531	0.593415
AT1G43890	0.131	0.788229		AT4G27320	1.531	0.593415
AT5G25780	0.13	0.516734		AT4G32180	1.531	0.593415
AT1G60070	0.128	0.758618		AT4G34135	1.531	0.593415
AT3G10370	0.126	0.710383		AT4G34340	1.531	0.593415
AT2G44640	0.126	0.78874		AT4G38160	1.531	0.593415
AT1G16410	0.125	0.841868		AT4G39710	1.531	0.593415
AT2G24270	0.124	0.550078		AT5G02120	1.531	0.593415
AT1G03600	0.123	0.67588		AT5G03290	1.531	0.593415
AT5G47210	0.122	0.543566		AT5G03440	1.531	0.593415
AT5G54940	0.122	0.716815		AT5G04170	1.531	0.593415
AT5G53460	0.122	0.737119		AT5G10770	1.531	0.593415
AT1G69740	0.121	0.58311		AT5G13470	1.531	0.593415
AT1G09590	0.121	0.651966		AT5G14240	1.531	0.593415
AT3G22890	0.119	0.565149		AT5G16440	1.531	0.593415
AT3G06860	0.116	0.565416		AT5G20150	1.531	0.593415
AT5G42270	0.116	0.585477		AT5G20570	1.531	0.593415
AT1G08640	0.116	0.822707		AT5G37510	1.531	0.593415
AT5G48790	0.115	0.560494		AT5G37720	1.531	0.593415
AT1G26230	0.115	0.56163		AT5G45400	1.531	0.593415
AT5G66055	0.115	0.593295		AT5G49820	1.531	0.593415
AT4G09650	0.115	0.601143		AT5G51200	1.531	0.593415
AT5G03520	0.115	0.632958		AT5G53170	1.531	0.593415
AT2G14120	0.115	0.888853		AT5G64180	1.531	0.593415
AT3G25140	0.115	0.899137		AT5G64200	1.531	0.593415
AT3G29160	0.113	0.747861		AT1G73370	1.5141	0.315585
AT3G46060	0.112	0.651929		AT1G51660	1.50975	0.311245
AT3G46830	0.111	0.584368		AT3G11630	1.50975	0.311245
AT4G11380	0.111	0.615795		AT3G14100	1.50773	0.134234
AT1G15820	0.111	0.62157		AT5G12190	1.50546	0.31125
AT4G35250	0.111	0.632744		AT1G17370	1.47141	0.189796
AT3G29250	0.111	0.673619		AT1G09640	1.43016	0.518017
AT4G01050	0.11	0.577725		AT5G42980	1.43016	0.518017
AT1G02780	0.11	0.725387		AT1G63940	1.42665	0.503748
AT4G05180	0.107	0.588713		AT2G22125	1.42665	0.503748
AT2G34560	0.106	0.596692		AT1G74970	1.41897	0.500449
AT5G35790	0.106	0.612258		AT3G14010	1.41897	0.500449
AT5G20490	0.105	0.604714		AT3G16460	1.41897	0.500449
AT3G25860	0.104	0.66576		AT4G25450	1.41897	0.500449
AT1G28200	0.104	0.745609		AT5G58950	1.41577	0.525561
AT5G62880	0.104	0.853249		AT5G66420	1.41577	0.525561
AT5G19770	0.103	0.598379		AT2G24500	1.41516	0.263903
AT3G55610	0.103	0.620969		AT2G22230	1.41135	0.504056
AT5G09420	0.103	0.712879		AT1G51690	1.32002	0.406647
AT5G23880	0.0998	0.72903		AT4G20330	1.31795	0.208516
AT1G19870	0.0971	0.817956		AT3G15450	1.31503	0.404347
AT2G07690	0.0968	0.657626		AT1G66750	1.3112	0.412625
AT3G02360	0.0959	0.652117		ATCG00640	1.30806	0.218165
AT5G27820	0.0958	0.779724		AT5G04140	1.27078	0.16008
AT5G65460	0.095	0.836298		AT4G09010	1.26132	0.335213
AT4G00450	0.0946	0.808173		AT3G57560	1.25695	0.341752
AT3G49560	0.0929	0.733434		AT5G52040	1.22995	0.305144
AT4G24190	0.0924	0.638122		AT1G15980	1.19716	0.224186
AT4G01690	0.0912	0.781912		AT4G24800	1.12016	0.809786
AT4G13940	0.0911	0.6833		AT5G26280	1.12016	0.809786
AT3G56940	0.0905	0.803659		AT1G22360	1.10297	0.646561
AT5G16010	0.0891	0.749712		AT2G43910	1.10297	0.646561
AT3G48930	0.0886	0.688656		AT3G45140	1.10297	0.646561
AT5G27640	0.0881	0.655363		AT5G52840	1.10297	0.646561
AT1G60780	0.0881	0.730756		AT1G05140	1.10269	0.8127
AT3G19840	0.083	0.793907		AT1G50300	1.10269	0.8127
AT3G10540	0.0824	0.709937		AT1G70320	1.10269	0.8127
AT3G01890	0.081	0.883667		AT1G70830	1.10269	0.8127
AT3G48140	0.0805	0.781282		AT1G72970	1.10269	0.8127
AT5G46290	0.08	0.700747		AT2G19385	1.10269	0.8127
AT5G05450	0.0799	0.827293		AT3G14900	1.10269	0.8127
AT3G26520	0.0786	0.973337		AT3G24503	1.10269	0.8127
AT5G23120	0.0776	0.70243		AT5G51970	1.10269	0.8127
AT2G32230	0.0773	0.736222		AT3G14940	1.10201	0.369195
AT3G13930	0.077	0.802735		AT3G18165	1.09846	0.330958
AT3G56490	0.0761	0.692499		AT1G19990	1.09827	0.796936
AT1G10510	0.076	0.740078		AT1G29900	1.09827	0.796936
AT2G44530	0.0753	0.813882		AT1G37130	1.09827	0.796936
AT4G33760	0.0746	0.703873		AT1G48760	1.09827	0.796936
AT1G47750	0.0731	0.908432		AT1G63780	1.09827	0.796936
AT5G40760	0.0727	0.740011		AT1G64710	1.09827	0.796936
AT3G21220	0.0722	0.784353		AT2G24050	1.09827	0.796936
AT5G07440	0.0714	0.803607		AT2G27730	1.09827	0.796936
AT5G55070	0.069	0.764447		AT2G27880	1.09827	0.796936
AT2G44200	0.0678	0.826333		AT2G37860	1.09827	0.796936
AT3G11560	0.0674	0.74879		AT2G44430	1.09827	0.796936
AT1G57720	0.0666	0.750282		AT3G02950	1.09827	0.796936
AT5G17870	0.0663	0.978673		AT3G21110	1.09827	0.796936
AT4G05160	0.0659	0.828766		AT3G46630	1.09827	0.796936
AT2G43160	0.0656	0.771798		AT3G61870	1.09827	0.796936
AT3G04830	0.0656	0.878575		AT3G62030	1.09827	0.796936
AT1G52510	0.0651	0.789675		AT4G00860	1.09827	0.796936
AT2G46290	0.0644	0.778682		AT4G13180	1.09827	0.796936
AT1G02640	0.0611	0.779155		AT4G13310	1.09827	0.796936
AT4G37210	0.0609	0.87486		AT4G13830	1.09827	0.796936
AT1G74050	0.0606	0.78819		AT4G14880	1.09827	0.796936
AT3G03780	0.0604	0.779662		AT4G16390	1.09827	0.796936
AT5G58290	0.0603	0.810892		AT4G25370	1.09827	0.796936
AT3G52300	0.0597	0.847738		AT5G12940	1.09827	0.796936
AT4G27680	0.0591	0.766677		AT5G15230	1.09827	0.796936
AT5G13510	0.0591	0.910907		AT5G18660	1.09827	0.796936
AT4G25970	0.0584	0.860509		AT5G20935	1.09827	0.796936
AT5G08610	0.0577	0.86517		AT5G46020	1.09827	0.796936
AT1G50450	0.0573	0.809623		AT5G47180	1.09827	0.796936
AT5G15090	0.0571	0.806395		AT5G60980	1.09827	0.796936
AT3G07420	0.0568	0.774062		AT5G65730	1.09827	0.796936
AT1G02280	0.0565	0.862209		AT1G17720	1.09823	0.36233
AT3G07770	0.0545	0.778954		AT2G05990	1.09782	0.425735
AT3G48750	0.0498	0.808077		AT1G73650	1.0966	0.517866
AT1G17730	0.0491	0.893895		AT4G00660	1.0966	0.517866
AT4G32410	0.0474	0.943644		AT4G20440	1.0966	0.517866
AT5G08670	0.0466	0.808242		AT5G25754	1.0966	0.517866
AT4G34200	0.0458	0.829482		AT2G06990	1.09656	0.279074
AT5G13300	0.0452	0.827855		AT5G40770	1.09618	0.31988
AT1G11750	0.0447	0.831909		AT5G57870	1.09581	0.129545
AT3G48425	0.0445	0.90325		AT3G19480	1.09575	0.670955
AT5G09880	0.0441	0.907369		AT3G05070	1.09573	0.519294
AT5G62350	0.0439	0.889463		AT4G18740	1.09573	0.519294
ATCG00790	0.0434	0.844216		AT1G33810	1.09498	0.362278
AT1G49240	0.0429	0.842243		AT3G23450	1.09498	0.362278
AT4G22690	0.042	0.854551		AT2G01140	1.09468	0.363722
AT4G30580	0.0417	0.942025		AT5G11170	1.09468	0.363722
AT3G16780	0.0412	0.869061		AT1G06390	1.09323	0.647579
AT2G04030	0.0411	0.869657		AT1G20693	1.09323	0.647579
AT5G10050	0.0385	0.939222		AT1G29940	1.09323	0.647579
AT1G10200	0.0378	0.87129		AT1G60900	1.09323	0.647579
AT5G17920	0.0368	0.875771		AT2G37550	1.09323	0.647579
AT3G26080	0.0364	0.857446		AT2G41560	1.09323	0.647579
ATCG00740	0.0361	0.854596		AT3G60820	1.09323	0.647579
AT3G58140	0.0356	0.886074		AT4G29520	1.09323	0.647579
AT1G45474	0.0344	0.917519		AT1G18070	1.09322	0.422097
AT4G25080	0.0337	0.876012		AT1G80480	1.09322	0.317835
AT2G19490	0.0325	0.928789		AT5G60600	1.09306	0.238198
AT1G62390	0.0312	0.934954		AT3G60190	1.09101	0.151788
AT3G01090	0.0308	0.944848		AT1G60490	1.09071	0.523554
AT3G63460	0.0305	0.891432		AT5G54270	1.09071	0.523554
AT5G22320	0.0304	0.886855		AT1G74730	1.08985	0.519767
AT1G24510	0.0292	0.88644		AT3G02230	1.08985	0.519767
AT2G18710	0.0289	0.93647		AT5G58390	1.08985	0.519767
AT4G39990	0.0282	0.915028		AT1G14510	1.08389	0.525475
AT1G27400	0.0276	0.903585		AT3G27830	1.08389	0.525475
AT1G77470	0.027	0.919761		AT1G08380	1.0834	0.655451
AT5G59840	0.0266	0.917454		AT2G19680	1.0834	0.655451
AT1G45201	0.0253	0.937786		AT4G19120	1.0834	0.655451
AT2G28900	0.0238	0.923709		AT1G06000	1.08176	0.799952
AT2G15290	0.0232	0.989471		AT1G18500	1.08176	0.799952
AT4G02770	0.0213	0.914518		AT1G47260	1.08176	0.799952
AT5G60670	0.0207	0.929358		AT1G51980	1.08176	0.799952
AT3G52750	0.0205	0.924877		AT2G01590	1.08176	0.799952
AT1G03630	0.0204	0.933971		AT2G07696	1.08176	0.799952
AT5G24710	0.0199	0.941607		AT2G27710	1.08176	0.799952
AT5G56630	0.0168	0.938625		AT2G27720	1.08176	0.799952
AT4G05530	0.0166	0.93669		AT2G34060	1.08176	0.799952
AT1G17840	0.016	0.971959		AT2G45260	1.08176	0.799952
AT2G01590	0.0149	0.968341		AT2G47450	1.08176	0.799952
AT1G65032	0.0144	0.985381		AT3G16400	1.08176	0.799952
AT5G14040	0.00989	0.973022		AT3G23900	1.08176	0.799952
AT4G25900	0.0094	0.962722		AT3G47810	1.08176	0.799952
AT2G02560	0.00921	0.967466		AT3G52880	1.08176	0.799952
AT1G78650	0.00921	0.978442		AT5G08330	1.08176	0.799952
AT1G27970	0.00918	0.961852		AT5G10840	1.08176	0.799952
AT2G39730	0.00853	0.965349		AT5G11040	1.08176	0.799952
AT3G27300	0.00819	0.97073		AT5G21990	1.08176	0.799952
AT1G53050	0.00817	0.987077		AT5G63110	1.08176	0.799952
AT2G33450	0.00737	0.971637		AT5G66510	1.08176	0.799952
AT1G18070	0.00732	0.971277		AT1G12310	1.08084	0.667999
AT1G48520	0.00721	0.970344		AT1G43190	1.08084	0.667999
ATCG00650	0.00686	0.980784		AT4G24510	1.08084	0.667999
AT1G78630	0.00576	0.979765		AT4G25970	1.08084	0.667999
AT5G17170	0.00568	0.983584		AT2G47380	1.07642	0.816945
AT1G75990	0.0054	0.987559		AT4G32260	1.07642	0.816945
AT1G04280	0.00187	0.99286		AT1G67090	1.02465	0.180082
ATCG00130	0.00072	0.997676		AT3G06400	1.01681	0.211121
AT4G36250	0.000409	0.998639		AT4G26530	1.00893	0.247161
AT5G54160	-0.000613	0.997557		AT4G18240	1.00536	0.29251
AT4G16630	-0.000786	0.998218		AT1G41830	0.999151	0.293948
AT1G10940	-0.00187	0.993834		AT1G57720	0.996616	0.346198
AT1G60940	-0.00187	0.993834		AT2G16600	0.986353	0.338282
ATCG00730	-0.0031	0.995032		AT1G65960	0.966087	0.391819
AT5G35970	-0.0038	0.986476		AT1G80930	0.966087	0.391819
AT1G11260	-0.00431	0.983174		AT4G25500	0.966087	0.391819
AT1G07660	-0.00555	0.978832		AT3G54050	0.963163	0.393338
AT5G09660	-0.00578	0.982847		AT5G12470	0.960945	0.225487
AT5G50850	-0.00595	0.975145		AT2G42010	0.953505	0.220217
AT4G23690	-0.00633	0.984902		AT5G17820	0.948435	0.447079
AT5G43780	-0.00653	0.974213		AT5G48790	0.944815	0.445426
AT3G29320	-0.00696	0.971798		AT4G31360	0.941148	0.447006
AT4G32840	-0.00704	0.974737		AT2G30260	0.933733	0.458628
ATMG00640	-0.00935	0.967194		AT2G41100	0.924994	0.111641
AT2G04280	-0.00969	0.980305		AT5G41220	0.922286	0.305108
AT3G16910	-0.0105	0.960245		AT3G47800	0.921197	0.193487
AT3G09630	-0.0116	0.956663		AT4G31580	0.907898	0.533065
AT2G36530	-0.0122	0.955321		AT1G15500	0.903131	0.535765
AT4G29410	-0.0124	0.954403		AT1G20580	0.903131	0.535765
AT4G11175	-0.0131	0.959297		AT1G27970	0.902921	0.530046
AT4G27440	-0.0142	0.950513		AT1G51710	0.902921	0.530046
AT4G36980	-0.0144	0.984929		AT5G13510	0.901193	0.224395
AT1G78050	-0.0162	0.940007		AT1G04690	0.898208	0.532733
AT3G48870	-0.0168	0.931313		AT4G11600	0.898208	0.532733
AT3G10860	-0.0168	0.959073		AT5G20970	0.898208	0.532733
AT4G22310	-0.0174	0.949907		AT3G05090	0.898015	0.536664
AT3G26618	-0.0175	0.934098		AT5G41150	0.898015	0.536664
AT3G02530	-0.0201	0.941504		AT5G62390	0.885273	0.173575
AT3G52220	-0.0202	0.925749		AT5G30510	0.883199	0.262431
AT2G22250	-0.0202	0.930944		AT3G52930	0.871802	0.0341503
ATCG00840	-0.0203	0.922261		AT3G62600	0.869442	0.416195
AT3G48850	-0.0205	0.93062		AT5G45390	0.866848	0.412438
AT2G38040	-0.0236	0.909696		AT5G40760	0.856587	0.232679
AT1G73030	-0.0241	0.907938		AT1G76090	0.838296	0.670162
AT1G12920	-0.0245	0.903087		AT3G62770	0.837476	0.651337
AT5G52520	-0.0252	0.907017		AT3G63320	0.837476	0.651337
AT1G70670	-0.0263	0.972404		AT5G10050	0.837476	0.651337
AT3G55410	-0.0278	0.88696		AT5G20490	0.833411	0.477094
AT4G16990	-0.0285	0.885271		AT3G11400	0.832167	0.361554
AT1G48620	-0.0285	0.912711		AT4G17090	0.83195	0.0938412
AT1G72370	-0.029	0.904765		AT1G31230	0.830315	0.65496
AT3G61130	-0.0291	0.960895		AT2G44200	0.830315	0.65496
AT2G24280	-0.0304	0.88525		AT3G15000	0.830315	0.65496
AT1G12410	-0.0313	0.978312		AT4G34490	0.830315	0.65496
AT2G33150	-0.0319	0.869687		AT5G27670	0.83017	0.469694
AT2G36880	-0.0328	0.868699		AT5G22650	0.830052	0.653596
AT4G13780	-0.0328	0.872732		AT1G02560	0.823823	0.477607
AT5G05010	-0.0328	0.878021		AT4G15760	0.823823	0.477607
AT1G72150	-0.0332	0.869124		AT5G58710	0.822881	0.657224
AT5G20010	-0.0334	0.921869		AT5G07350	0.79724	0.42345
AT5G60790	-0.0339	0.871816		AT3G03590	0.790114	0.427577
AT2G45770	-0.0341	0.874428		AT4G28470	0.79004	0.427998
AT1G11430	-0.0351	0.909441		AT3G54890	0.779104	0.186011
AT1G50430	-0.0353	0.905727		AT5G20630	0.77717	0.545952
AT1G74960	-0.0361	0.864625		AT5G28540	0.774223	0.0138629
AT3G60810	-0.0364	0.960015		AT1G48620	0.773322	0.547723
AT5G54190	-0.0378	0.86625		AT1G55670	0.773186	0.546449
AT3G14110	-0.0392	0.856864		AT1G76080	0.773034	0.37169
AT3G21770	-0.0403	0.85925		AT4G13430	0.769364	0.548213
AT2G39460	-0.0405	0.922433		AT3G04870	0.765372	0.55236
AT4G33510	-0.0412	0.87232		AT4G16760	0.762586	0.215221
AT2G20260	-0.0416	0.876859		AT5G38430	0.759751	0.327214
AT1G29790	-0.0424	0.898427		AT5G56740	0.748059	0.48916
AT1G18540	-0.0426	0.85676		AT2G27600	0.745108	0.498971
AT3G55330	-0.0446	0.834983		AT3G07110	0.739601	0.496926
AT2G34060	-0.0463	0.88718		AT5G56870	0.736588	0.504516
AT2G24060	-0.0465	0.820013		AT5G20950	0.733729	0.436091
AT3G11830	-0.0471	0.817875		AT5G41670	0.729607	0.434684
AT2G28000	-0.0474	0.804054		AT3G13750	0.729476	0.436054
AT1G14810	-0.049	0.816121		ATCG00280	0.710735	0.128971
AT5G67560	-0.05	0.924976		AT2G35690	0.700962	0.178538
AT1G04410	-0.0508	0.826247		AT2G01260	0.699242	0.82277
AT5G54640	-0.0533	0.824895		AT5G44380	0.699242	0.82277
AT4G01040	-0.0536	0.780171		AT5G47770	0.699242	0.82277
ATCG01090	-0.0542	0.942236		AT5G66470	0.699242	0.82277
AT5G04900	-0.0543	0.820572		AT3G09260	0.698897	0.161708
AT1G44575	-0.0561	0.797773		AT2G36060	0.69879	0.822202
AT5G23740	-0.0577	0.804642		AT1G04850	0.689148	0.659189
AT4G13930	-0.0578	0.832272		AT2G10940	0.685453	0.827447
AT1G15290	-0.0619	0.764634		AT4G39100	0.685453	0.827447
AT4G29220	-0.0619	0.796017		AT1G01790	0.684886	0.813301
AT5G56350	-0.062	0.887977		AT1G20696	0.684886	0.813301
AT1G76090	-0.0626	0.833957		AT1G70850	0.684886	0.813301
AT5G62640	-0.0632	0.830117		AT2G24280	0.684886	0.813301
AT3G17390	-0.0635	0.762262		AT3G22430	0.684886	0.813301
AT5G52650	-0.0643	0.884112		AT3G27120	0.684886	0.813301
AT3G03060	-0.0652	0.810545		AT3G48560	0.684886	0.813301
AT3G20670	-0.0657	0.781015		AT3G53110	0.684886	0.813301
AT3G01290	-0.0661	0.788653		AT3G58500	0.684886	0.813301
AT5G09900	-0.0665	0.869181		AT4G14740	0.684886	0.813301
AT4G25340	-0.0667	0.767395		AT4G15560	0.684886	0.813301
AT1G63660	-0.0683	0.749447		AT4G16130	0.684886	0.813301
AT1G04480	-0.0687	0.750618		AT5G03300	0.684886	0.813301
AT4G39090	-0.0696	0.721349		AT5G03350	0.684886	0.813301
AT1G07920	-0.0706	0.736802		AT5G13630	0.684886	0.813301
AT5G16870	-0.0711	0.808104		AT5G16010	0.684886	0.813301
AT3G08030	-0.0714	0.738385		AT5G17020	0.684886	0.813301
AT3G12260	-0.0715	0.946454		AT5G43460	0.684886	0.813301
AT3G53420	-0.0716	0.720743		AT5G58130	0.684886	0.813301
AT4G03110	-0.0716	0.758063		AT1G09070	0.683721	0.657443
AT4G25740	-0.0723	0.857762		AT1G45474	0.683721	0.657443
AT3G07700	-0.0727	0.96653		AT3G12080	0.683721	0.657443
AT1G45170	-0.0736	0.947476		AT4G03110	0.683721	0.657443
AT3G60600	-0.074	0.788766		AT2G17695	0.683489	0.660247
AT5G51070	-0.075	0.840531		AT5G18900	0.683489	0.660247
AT2G39630	-0.0756	0.905777		AT3G16760	0.683388	0.565977
AT5G59290	-0.0783	0.6985		AT3G58610	0.683388	0.565977
AT4G17890	-0.0784	0.763989		ATMG00640	0.683388	0.565977
AT2G42220	-0.0798	0.889601		AT3G55770	0.68056	0.505404
ATCG00800	-0.0817	0.680997		AT1G76300	0.679662	0.56792
AT2G17265	-0.0817	0.789837		AT1G68680	0.678166	0.658468
AT1G54520	-0.0823	0.742138		AT2G29960	0.678166	0.658468
AT4G34250	-0.0827	0.741136		AT2G45810	0.678166	0.658468
AT2G22780	-0.0827	0.837402		AT3G60600	0.678166	0.658468
AT1G79930	-0.0829	0.730161		AT4G00430	0.678166	0.658468
AT5G27850	-0.083	0.745007		AT4G12390	0.678166	0.658468
AT5G06530	-0.0831	0.736343		AT5G03280	0.678166	0.658468
AT1G50920	-0.0837	0.799724		AT1G48610	0.67762	0.184959
AT5G19510	-0.0839	0.745813		AT1G14830	0.677193	0.206549
AT4G19410	-0.0841	0.754129		AT5G61780	0.67666	0.5693
AT1G70100	-0.0846	0.923732		AT4G12830	0.67558	0.507716
AT1G56190	-0.0855	0.659703		AT1G70670	0.672591	0.663733
AT2G14835	-0.0858	0.835818		AT3G21430	0.672591	0.663733
AT2G40730	-0.0866	0.785797		AT3G46430	0.671478	0.845616
AT3G44110	-0.0869	0.663598		AT5G42150	0.671478	0.845616
AT4G14070	-0.0874	0.923763		AT1G11610	0.671441	0.818114
AT5G50920	-0.0878	0.648804		AT1G49710	0.671441	0.818114
AT2G30860	-0.0881	0.706088		AT1G60070	0.671441	0.818114
AT3G17240	-0.089	0.655925		AT1G78060	0.671441	0.818114
AT4G01850	-0.0893	0.672019		AT2G01350	0.671441	0.818114
AT3G18390	-0.0894	0.669536		AT2G40100	0.671441	0.818114
AT2G32730	-0.0896	0.768506		AT3G05840	0.671441	0.818114
AT5G63420	-0.0901	0.672545		AT3G16370	0.671441	0.818114
AT5G11520	-0.0914	0.704292		AT3G19740	0.671441	0.818114
AT2G32920	-0.0917	0.711753		AT3G27820	0.671441	0.818114
AT2G30490	-0.0922	0.808575		AT3G62580	0.671441	0.818114
AT3G12345	-0.0925	0.701009		AT4G22010	0.671441	0.818114
AT1G56050	-0.0928	0.646776		AT4G22140	0.671441	0.818114
AT2G20580	-0.0928	0.79464		AT4G23890	0.671441	0.818114
AT2G42210	-0.0929	0.643432		AT4G38680	0.671441	0.818114
AT1G21065	-0.0932	0.779353		AT5G05450	0.671441	0.818114
AT4G19120	-0.0944	0.842495		AT5G07320	0.671441	0.818114
AT3G58760	-0.0946	0.75622		AT5G08280	0.671441	0.818114
AT5G15910	-0.0954	0.793658		AT5G08740	0.671441	0.818114
AT1G30825	-0.0975	0.877902		AT5G11280	0.671441	0.818114
AT1G07110	-0.101	0.604103		AT5G14800	0.671441	0.818114
AT1G06290	-0.101	0.647267		AT5G22350	0.671441	0.818114
AT3G62360	-0.103	0.653261		ATCG01020	0.671441	0.818114
AT4G35470	-0.104	0.929214		AT3G58680	0.671048	0.82809
AT3G60770	-0.105	0.594089		AT1G59760	0.664821	0.157687
AT1G02500	-0.105	0.624332		AT5G42020	0.658797	0.0365882
AT5G62390	-0.106	0.622191		AT2G21170	0.657207	0.832775
AT4G03430	-0.107	0.640268		AT3G10350	0.657207	0.832775
AT1G20200	-0.107	0.753609		AT2G20530	0.650538	0.299359
AT1G09150	-0.108	0.663091		AT5G01210	0.63639	0.448557
AT5G19760	-0.108	0.731107		AT4G37980	0.63457	0.44898
AT1G09130	-0.109	0.617077		AT3G48750	0.623596	0.51554
AT5G15210	-0.109	0.885827		AT2G40660	0.62125	0.519522
AT5G15640	-0.112	0.68005		AT5G49910	0.618307	0.347031
AT5G26830	-0.113	0.638241		AT1G68560	0.61617	0.347778
AT2G45240	-0.113	0.655218		AT3G05220	0.612627	0.58585
AT1G66530	-0.114	0.606558		AT3G09480	0.612028	0.585408
AT3G06730	-0.117	0.647265		AT3G14310	0.610599	0.276234
AT4G29010	-0.118	0.551199		AT3G06650	0.609987	0.202437
AT5G20980	-0.119	0.578323		AT2G30200	0.606373	0.584306
AT1G02920	-0.119	0.695996		AT2G43650	0.606373	0.584306
AT1G53760	-0.12	0.799009		AT5G52920	0.605744	0.594906
AT4G11600	-0.123	0.529256		AT2G36170	0.603939	0.405029
AT2G21290	-0.124	0.92085		AT3G16420	0.599698	0.455355
AT1G48030	-0.125	0.529552		AT4G39330	0.591903	0.668927
AT3G20330	-0.125	0.637851		AT3G26420	0.582888	0.664354
AT1G55900	-0.125	0.792256		AT2G42520	0.58107	0.401847
AT4G14605	-0.125	0.903961		AT1G56050	0.578853	0.666294
AT5G25460	-0.126	0.535482		AT3G07170	0.578853	0.666294
AT1G58380	-0.126	0.567398		AT4G03190	0.578853	0.666294
AT5G15320	-0.126	0.753011		AT1G76880	0.578391	0.66711
AT2G46505	-0.127	0.925403		AT2G20920	0.578391	0.66711
AT4G35830	-0.128	0.586535		AT4G35770	0.578391	0.66711
AT5G67500	-0.129	0.569472		AT4G39990	0.578391	0.66711
AT4G27500	-0.131	0.584352		AT1G17650	0.569722	0.675369
AT4G25630	-0.131	0.593369		AT4G01883	0.569722	0.675369
AT3G53430	-0.132	0.502222		AT3G03960	0.567862	0.462099
AT2G15090	-0.132	0.576084		AT2G45960	0.556828	0.59621
ATCG00830	-0.132	0.602901		AT1G30230	0.556496	0.595946
AT5G03940	-0.133	0.496167		AT4G30010	0.556496	0.595946
AT2G36145	-0.133	0.574737		AT1G09310	0.553697	0.597869
AT5G07320	-0.133	0.851545		AT3G55800	0.553697	0.597869
AT2G29970	-0.134	0.525495		AT4G38630	0.553697	0.597869
AT1G73650	-0.134	0.760052		AT2G13360	0.551232	0.597658
AT1G04750	-0.136	0.723494		AT1G15210	0.550888	0.602192
AT3G61430	-0.139	0.852063		AT5G47690	0.549041	0.363868
AT5G11420	-0.14	0.484848		AT1G16920	0.548415	0.601991
AT1G62640	-0.14	0.502489		ATCG00750	0.54549	0.609013
AT5G20970	-0.141	0.627228		AT5G63810	0.544707	0.53103
AT1G30580	-0.142	0.496893		AT5G20250	0.528856	0.251698
AT5G51110	-0.142	0.527584		AT3G52300	0.521469	0.802378
AT2G21280	-0.142	0.639446		AT5G55280	0.521469	0.802378
AT3G08580	-0.143	0.509884		AT4G13010	0.521154	0.813105
AT3G08740	-0.144	0.489904		AT4G25130	0.513248	0.804979
AT2G46280	-0.144	0.517021		AT1G31170	0.512324	0.804167
AT3G54200	-0.144	0.548372		AT1G35140	0.512324	0.804167
AT1G64790	-0.145	0.620031		AT1G51510	0.512324	0.804167
AT5G41210	-0.146	0.589889		AT1G53280	0.512324	0.804167
AT3G53890	-0.146	0.901183		AT3G42950	0.512324	0.804167
AT1G01710	-0.147	0.48324		AT3G63160	0.512324	0.804167
AT1G31330	-0.147	0.598801		AT4G12800	0.512324	0.804167
AT5G43280	-0.147	0.845885		AT4G30530	0.512324	0.804167
AT5G33320	-0.148	0.690882		AT2G31570	0.511576	0.676901
AT1G65930	-0.149	0.523218		AT2G34040	0.511576	0.676901
AT3G12780	-0.15	0.470269		AT3G56910	0.511576	0.676901
AT3G58730	-0.15	0.471175		AT1G03860	0.508775	0.469002
AT4G33360	-0.151	0.55227		AT4G24280	0.508775	0.469002
AT5G16370	-0.153	0.743415		AT1G10510	0.508227	0.676702
AT5G61240	-0.153	0.795066		AT1G66530	0.508227	0.676702
AT5G42960	-0.155	0.488965		AT2G22250	0.508227	0.676702
ATCG00780	-0.155	0.580459		AT3G09200	0.508227	0.676702
AT5G46750	-0.156	0.494671		AT5G42950	0.508227	0.676702
AT1G01620	-0.157	0.521476		AT2G44640	0.507953	0.33689
AT4G37800	-0.158	0.438515		AT5G56350	0.507723	0.680758
AT4G34620	-0.158	0.584448		AT1G53500	0.507139	0.606417
AT4G26300	-0.16	0.429053		AT3G24830	0.507139	0.606417
AT4G20130	-0.161	0.4552		AT3G63460	0.504613	0.60936
AT4G38630	-0.161	0.526954		AT5G64040	0.504383	0.680563
AT3G11400	-0.162	0.585206		AT1G24020	0.504177	0.806767
AT4G18740	-0.162	0.827815		AT1G30380	0.504177	0.806767
AT3G02110	-0.163	0.485241		AT2G44060	0.504177	0.806767
AT3G54110	-0.163	0.510842		AT4G10840	0.504177	0.806767
AT3G20680	-0.164	0.460258		AT4G21110	0.504177	0.806767
AT4G22890	-0.166	0.428926		AT4G31540	0.504177	0.806767
AT5G52470	-0.166	0.463125		AT5G51510	0.504177	0.806767
AT5G24850	-0.167	0.488185		AT1G65032	0.503198	0.810415
AT1G14450	-0.167	0.547358		AT1G10840	0.500982	0.684549
AT5G23060	-0.168	0.425047		AT1G13090	0.49496	0.81302
AT5G08570	-0.168	0.44014		AT1G48210	0.49496	0.81302
AT5G02870	-0.17	0.420236		ATCG00840	0.490605	0.376485
AT5G47690	-0.171	0.428452		AT3G58510	0.490181	0.419884
AT3G48730	-0.171	0.4681		AT5G38410	0.487158	0.472632
AT5G63570	-0.171	0.4681		AT4G04910	0.485795	0.826892
AT2G33210	-0.173	0.386236		AT4G09650	0.484868	0.473852
AT3G23990	-0.173	0.386236		AT1G68530	0.481968	0.537476
AT4G30690	-0.173	0.456443		AT5G10450	0.481968	0.537476
AT4G30010	-0.173	0.469768		AT1G31340	0.481607	0.48473
AT4G33350	-0.173	0.504864		AT3G52750	0.478698	0.538735
AT1G48850	-0.174	0.390417		AT3G07420	0.477295	0.542012
AT4G19210	-0.174	0.393794		AT1G64370	0.474778	0.610343
AT3G23820	-0.174	0.49689		AT5G46630	0.47283	0.610434
AT3G52140	-0.175	0.410771		ATCG00740	0.470561	0.612227
AT1G79550	-0.175	0.441741		AT1G30070	0.466292	0.618684
AT5G46800	-0.176	0.482473		AT1G06430	0.465893	0.621728
AT3G51840	-0.177	0.485582		AT4G24550	0.465622	0.476476
AT2G41840	-0.178	0.391975		AT1G23410	0.464847	0.479455
AT2G36250	-0.179	0.386254		AT4G37930	0.462599	0.156234
AT4G34830	-0.179	0.416083		AT1G01080	0.461851	0.688933
AT1G74850	-0.179	0.435877		AT5G45930	0.459458	0.553068
AT1G15210	-0.18	0.607456		AT3G54400	0.458881	0.687314
AT1G16720	-0.181	0.367215		AT5G65020	0.458881	0.687314
AT3G28200	-0.183	0.541149		ATCG00540	0.458881	0.687314
AT3G12050	-0.184	0.382486		AT1G49480	0.456012	0.68911
AT1G07310	-0.184	0.522649		AT2G46290	0.456012	0.68911
AT4G28470	-0.184	0.582888		AT1G65310	0.452086	0.694281
AT4G31480	-0.185	0.397296		AT4G16990	0.450169	0.483656
AT5G59870	-0.186	0.426976		AT4G34450	0.444041	0.614127
AT1G29690	-0.186	0.530174		AT3G11130	0.441765	0.165308
AT1G24120	-0.187	0.360972		AT3G08530	0.441292	0.163038
AT4G30170	-0.187	0.458026		AT3G20820	0.44024	0.616315
AT2G34640	-0.187	0.538782		AT4G37910	0.44024	0.616315
AT5G49030	-0.187	0.596614		AT4G05180	0.43936	0.434237
ATCG00860	-0.189	0.354161		AT5G46580	0.439352	0.545921
AT1G72810	-0.189	0.797236		AT5G42080	0.438804	0.334435
AT2G25110	-0.19	0.577283		AT4G38970	0.436181	0.392462
AT3G58680	-0.19	0.899332		AT2G21330	0.431864	0.484134
AT1G80770	-0.191	0.409127		AT5G64960	0.430438	0.485104
AT1G29150	-0.191	0.551664		AT1G10290	0.424519	0.348202
AT1G04170	-0.192	0.403758		AT1G74070	0.424266	0.801338
AT3G20000	-0.193	0.424325		AT2G39630	0.424266	0.801338
AT4G10730	-0.193	0.618539		AT5G63610	0.424266	0.801338
AT5G39850	-0.195	0.435939		AT2G16280	0.418708	0.701556
AT3G14690	-0.195	0.443634		AT1G01620	0.418466	0.801283
AT3G11964	-0.195	0.656035		AT1G18170	0.418466	0.801283
AT4G00090	-0.196	0.3984		AT1G21660	0.418466	0.801283
AT5G15200	-0.196	0.405738		AT2G47710	0.418466	0.801283
AT4G34450	-0.198	0.35385		AT3G09820	0.418466	0.801283
AT4G21450	-0.198	0.361953		AT4G27000	0.418466	0.801283
AT1G02150	-0.198	0.442667		AT4G28880	0.418466	0.801283
AT4G29480	-0.199	0.901792		AT5G57370	0.418466	0.801283
AT5G24650	-0.201	0.478975		AT3G06980	0.4175	0.804857
AT1G77590	-0.201	0.606971		AT3G12130	0.4175	0.804857
AT1G36240	-0.202	0.377571		AT4G11150	0.4175	0.804857
AT5G25940	-0.202	0.595061		AT5G11150	0.4175	0.804857
AT1G68530	-0.203	0.412964		AT2G30620	0.416858	0.265593
AT1G12000	-0.204	0.380036		ATCG00470	0.416167	0.546132
AT1G31440	-0.204	0.506202		AT1G71500	0.414787	0.441627
AT3G19480	-0.204	0.730987		AT2G18980	0.414614	0.701308
AT5G58420	-0.205	0.355887		AT3G47340	0.414601	0.487106
AT2G04842	-0.206	0.317871		AT1G20950	0.412577	0.701525
AT1G64510	-0.206	0.389479		AT1G12410	0.411774	0.804806
AT1G70600	-0.207	0.475377		AT1G14450	0.411774	0.804806
AT5G67380	-0.208	0.417245		AT1G19870	0.411774	0.804806
AT5G26360	-0.209	0.337962		AT2G29990	0.411774	0.804806
AT1G04190	-0.209	0.439448		AT2G41800	0.411774	0.804806
AT5G23390	-0.209	0.616169		AT3G27750	0.411774	0.804806
AT2G22360	-0.21	0.435854		AT5G10480	0.411774	0.804806
AT1G07890	-0.213	0.316162		AT5G27820	0.411774	0.804806
AT5G47880	-0.213	0.396718		ATCG00720	0.411774	0.804806
AT3G14650	-0.214	0.356787		AT1G69620	0.409513	0.704724
AT5G39410	-0.215	0.376842		AT1G09630	0.406333	0.710191
AT5G22440	-0.216	0.329614		AT3G28900	0.405994	0.809555
AT1G24160	-0.218	0.318185		AT4G35090	0.404552	0.410379
AT1G44170	-0.218	0.370289		AT4G18480	0.402783	0.490088
AT3G43540	-0.218	0.380044		AT5G49360	0.398679	0.331056
AT3G56460	-0.219	0.420067		AT3G61470	0.397677	0.55216
AT3G44330	-0.219	0.541661		AT1G14810	0.395519	0.62177
AT3G47520	-0.22	0.329329		AT3G02530	0.395519	0.62177
AT1G70070	-0.222	0.35677		AT5G26780	0.39494	0.445918
AT2G28430	-0.222	0.675462		AT1G74050	0.39243	0.448062
AT4G16720	-0.223	0.53148		AT1G78900	0.390863	0.492934
AT2G23080	-0.224	0.345802		AT5G42960	0.387457	0.494354
AT1G23290	-0.225	0.393764		AT1G04510	0.384542	0.55199
AT1G21600	-0.225	0.472004		AT4G33220	0.382449	0.705821
AT1G07650	-0.226	0.283513		AT3G18080	0.380662	0.709422
AT3G52730	-0.227	0.312094		AT2G05070	0.37844	0.560528
AT5G08180	-0.228	0.293424		AT3G16780	0.377438	0.711359
AT1G29310	-0.228	0.714754		AT4G17890	0.369234	0.800942
AT1G52740	-0.229	0.514965		AT3G08030	0.369119	0.555802
AT5G03610	-0.23	0.422725		ATCG00380	0.36869	0.55386
AT1G49300	-0.23	0.867461		AT3G47470	0.365895	0.46159
AT2G23070	-0.231	0.42865		AT5G49460	0.365573	0.454057
AT1G62020	-0.232	0.305408		AT4G26130	0.362826	0.80291
AT1G10760	-0.233	0.272366		AT4G37870	0.360689	0.706969
AT5G08060	-0.233	0.286163		AT1G20910	0.358368	0.801418
ATCG00820	-0.233	0.423559		AT1G25450	0.358368	0.801418
AT1G32990	-0.233	0.520117		AT5G61240	0.358368	0.801418
AT2G17800	-0.235	0.297943		AT2G35840	0.358275	0.623652
AT2G17360	-0.235	0.299444		AT5G51070	0.358213	0.708129
AT1G66670	-0.235	0.423552		AT5G22360	0.357995	0.624833
AT4G31490	-0.236	0.305087		AT5G23540	0.357796	0.712601
AT1G30630	-0.237	0.321434		AT1G66260	0.357488	0.807329
AT3G61820	-0.237	0.371489		AT1G70200	0.356214	0.708558
AT5G67030	-0.238	0.352003		AT5G15090	0.355176	0.557164
AT5G47990	-0.238	0.357105		AT5G13850	0.354972	0.807547
AT3G07320	-0.239	0.286423		AT1G13270	0.354143	0.559707
ATCG00180	-0.239	0.343562		AT1G47128	0.354077	0.803555
AT2G21390	-0.24	0.290839		AT3G53990	0.354077	0.803555
AT1G79850	-0.24	0.439098		AT3G53020	0.353759	0.711365
AT2G35605	-0.242	0.293222		AT2G20360	0.353102	0.805853
AT3G04260	-0.242	0.320311		AT1G78570	0.352622	0.631009
AT3G05590	-0.242	0.33262		AT4G26100	0.348772	0.807997
AT5G04510	-0.242	0.620623		AT1G24160	0.347594	0.813437
AT4G17530	-0.243	0.273416		AT5G04900	0.34293	0.575674
AT5G66680	-0.243	0.274309		AT3G63140	0.342251	0.32722
AT5G08650	-0.243	0.291902		AT2G45710	0.339568	0.630722
AT2G18980	-0.243	0.411561		AT3G22320	0.33903	0.629638
AT1G06680	-0.247	0.331656		AT2G34480	0.336634	0.710421
AT1G33810	-0.247	0.392188		AT5G65250	0.336183	0.709382
AT1G13270	-0.249	0.238482		AT1G35160	0.334401	0.710814
AT3G54210	-0.249	0.239304		AT5G43940	0.334401	0.710814
AT1G18060	-0.249	0.346313		AT4G28750	0.332603	0.714089
AT5G12470	-0.25	0.347704		AT5G14740	0.330392	0.508647
AT1G53750	-0.25	0.422946		AT1G18540	0.329696	0.51013
AT4G01883	-0.251	0.299725		AT3G13920	0.32677	0.381557
AT3G63160	-0.253	0.665291		AT1G78380	0.321234	0.801651
AT1G15270	-0.254	0.505979		ATCG00770	0.319208	0.710127
AT3G26060	-0.256	0.294084		AT4G22890	0.317725	0.802345
AT3G22200	-0.258	0.242787		AT5G08570	0.317725	0.802345
AT2G36580	-0.259	0.280046		AT3G43540	0.316891	0.804415
AT5G23540	-0.259	0.500152		AT5G67560	0.316891	0.804415
AT3G46740	-0.26	0.283912		AT1G30630	0.316794	0.714831
AT1G09620	-0.26	0.356768		AT2G42740	0.316794	0.714831
AT1G75220	-0.261	0.623184		AT3G06860	0.316242	0.341995
AT3G04120	-0.262	0.234734		AT5G20010	0.316151	0.628044
AT4G20760	-0.262	0.342001		AT4G16720	0.315566	0.711814
AT4G26870	-0.263	0.22399		AT3G14420	0.315211	0.298665
AT2G47610	-0.263	0.524858		AT1G11430	0.31426	0.805678
AT3G09840	-0.264	0.213853		ATCG00670	0.31426	0.805678
AT4G05060	-0.264	0.225753		AT4G14680	0.313957	0.713995
AT1G13440	-0.264	0.249455		AT4G17040	0.313957	0.713995
AT4G39960	-0.264	0.269802		AT2G42210	0.31342	0.805104
AT4G36130	-0.264	0.332542		AT4G09320	0.31342	0.805104
AT1G60810	-0.265	0.226619		AT4G33580	0.31342	0.805104
AT3G63170	-0.265	0.697323		AT4G34870	0.31342	0.805104
AT1G70200	-0.266	0.251321		AT5G26360	0.31342	0.805104
AT2G39670	-0.266	0.272117		AT1G47750	0.312505	0.809384
AT4G26410	-0.267	0.290834		AT1G72730	0.312456	0.52008
AT4G27700	-0.268	0.225878		AT4G14605	0.311456	0.819443
AT5G13780	-0.268	0.266595		AT1G20620	0.311398	0.477097
AT1G74910	-0.269	0.213719		AT1G04820	0.310681	0.479682
AT1G45000	-0.269	0.299889		AT5G48760	0.309916	0.808443
AT5G43010	-0.269	0.299889		AT5G13650	0.309624	0.564772
AT3G46780	-0.27	0.230335		AT1G48920	0.3081	0.724268
AT2G18360	-0.27	0.252879		AT3G01500	0.30799	0.564421
AT1G56330	-0.272	0.233273		AT2G45740	0.307365	0.565267
AT1G54780	-0.272	0.245504		AT3G22890	0.29806	0.570141
AT5G14430	-0.272	0.25412		AT1G09130	0.297974	0.714276
AT5G14030	-0.272	0.476673		AT1G72150	0.293197	0.633206
AT4G28080	-0.274	0.202959		AT2G20580	0.293197	0.633206
AT3G62870	-0.274	0.512026		AT3G21220	0.291052	0.805095
AT5G62575	-0.275	0.220245		AT1G80460	0.290321	0.807003
AT1G08360	-0.275	0.238063		AT3G48850	0.290321	0.807003
AT3G09480	-0.275	0.261841		AT1G29930	0.289093	0.577593
AT4G10320	-0.275	0.292988		AT4G32470	0.288508	0.712778
AT5G19550	-0.276	0.215834		AT1G68230	0.287298	0.806719
AT5G11770	-0.276	0.370439		AT4G15000	0.287298	0.806719
AT5G08740	-0.278	0.424716		AT5G11770	0.287298	0.806719
AT5G39740	-0.279	0.374408		AT4G03280	0.28545	0.714256
AT1G31970	-0.28	0.206572		AT2G30720	0.285104	0.8111
AT1G29880	-0.28	0.209876		AT1G65590	0.28435	0.808619
AT3G01130	-0.28	0.356488		AT1G66670	0.28435	0.808619
AT2G01250	-0.281	0.398905		AT5G53370	0.28435	0.808619
AT3G48990	-0.282	0.257572		AT3G11220	0.283561	0.810139
AT1G49710	-0.282	0.538494		AT5G45950	0.283561	0.810139
AT2G17630	-0.284	0.191052		AT1G63000	0.280593	0.812044
AT4G01800	-0.284	0.615175		AT2G14835	0.280593	0.812044
AT3G47930	-0.285	0.295104		AT4G20890	0.279283	0.438862
AT5G19820	-0.286	0.244873		AT2G33730	0.274793	0.713047
AT1G80460	-0.286	0.410272		AT5G20890	0.272683	0.715121
AT3G50000	-0.287	0.341541		AT5G44340	0.270353	0.44547
AT3G51250	-0.289	0.435295		AT4G11010	0.264751	0.8102
AT1G74470	-0.29	0.203458		AT3G57650	0.264049	0.811664
AT3G05910	-0.29	0.48257		AT5G54160	0.264049	0.811664
AT4G02080	-0.291	0.209991		AT4G36800	0.262158	0.812894
AT3G57290	-0.291	0.272783		AT1G78300	0.261965	0.714083
AT5G64260	-0.291	0.388788		AT3G08940	0.261919	0.537652
AT1G22700	-0.292	0.48897		AT3G20330	0.257493	0.812578
AT4G28390	-0.293	0.20517		AT5G16930	0.256332	0.634918
AT1G30360	-0.293	0.240994		AT2G19740	0.256092	0.819953
AT2G15620	-0.293	0.377105		AT5G56710	0.256092	0.819953
AT1G42550	-0.295	0.215626		AT1G54270	0.254385	0.513853
AT1G08880	-0.295	0.220913		AT2G47730	0.254252	0.812816
AT1G78570	-0.295	0.294139		AT1G67700	0.253777	0.712088
AT4G34660	-0.295	0.346152		AT1G42970	0.253368	0.456999
AT1G24180	-0.297	0.215286		AT2G34430	0.253146	0.642765
AT1G30070	-0.297	0.248486		AT3G27300	0.251402	0.543105
AT1G31170	-0.297	0.250123		AT4G35490	0.246992	0.813028
AT5G58670	-0.298	0.223735		AT5G02870	0.246885	0.545635
AT2G45960	-0.299	0.187871		AT1G10630	0.244194	0.713144
AT1G55160	-0.299	0.247021		AT3G28460	0.243366	0.815826
AT2G20190	-0.299	0.485306		AT5G59290	0.243366	0.815826
AT5G51510	-0.3	0.174196		AT4G09000	0.243207	0.715686
AT5G13430	-0.3	0.208837		AT1G72370	0.242934	0.714967
AT1G80030	-0.3	0.287984		AT2G21660	0.242397	0.722975
AT2G04350	-0.3	0.330014		AT5G22100	0.241054	0.817519
AT5G55280	-0.3	0.438254		AT4G14960	0.238765	0.5871
AT4G34670	-0.301	0.189591		AT3G11830	0.238584	0.710106
AT4G30720	-0.302	0.194117		AT2G38140	0.23741	0.711447
AT2G18020	-0.302	0.289481		AT3G14415	0.237045	0.417128
AT5G22060	-0.303	0.165604		AT2G39900	0.236225	0.812729
AT5G57490	-0.304	0.281494		AT5G14040	0.235574	0.552204
AT5G51150	-0.304	0.309496		AT1G23310	0.232889	0.709496
AT5G53580	-0.305	0.252728		ATCG00190	0.23284	0.59285
AT4G37410	-0.306	0.324402		AT5G13780	0.232003	0.813119
AT3G52990	-0.307	0.194439		AT1G52510	0.229352	0.815264
AT5G02740	-0.307	0.197536		AT2G20260	0.229352	0.815264
ATCG00190	-0.307	0.20082		AT3G14990	0.229352	0.815264
AT3G61070	-0.307	0.203854		AT2G22360	0.226368	0.708595
AT1G76400	-0.307	0.217407		AT5G23120	0.222597	0.639793
AT2G20890	-0.308	0.199137		AT1G04170	0.221719	0.554202
AT1G65020	-0.308	0.218163		AT1G60780	0.219077	0.814896
AT5G23630	-0.31	0.158794		AT1G49240	0.218832	0.55578
AT3G15730	-0.31	0.255057		AT4G23630	0.217786	0.814104
AT4G02930	-0.311	0.224261		AT1G20090	0.217229	0.815185
AT1G08520	-0.313	0.17255		AT5G38480	0.215926	0.816847
AT3G63410	-0.313	0.288158		AT1G59610	0.213906	0.601843
AT5G38830	-0.314	0.168094		AT4G39460	0.212918	0.820432
AT5G65250	-0.314	0.515189		AT4G10340	0.209007	0.561059
AT4G05020	-0.316	0.522212		AT4G17560	0.207736	0.710072
AT4G11420	-0.317	0.160947		AT1G63660	0.207568	0.812902
AT4G01100	-0.317	0.206743		AT4G28510	0.207568	0.812902
AT4G31180	-0.318	0.204766		AT1G12900	0.206492	0.498433
AT4G04040	-0.319	0.178733		AT3G03780	0.20585	0.565116
AT3G01060	-0.319	0.216859		AT5G09420	0.204826	0.807639
AT5G01390	-0.319	0.394105		AT1G07660	0.201571	0.718473
AT3G03100	-0.32	0.153737		AT1G48600	0.200829	0.809519
AT3G05530	-0.32	0.157223		AT1G08640	0.199898	0.81538
AT2G09990	-0.32	0.174977		AT2G06850	0.199663	0.710435
AT3G17970	-0.32	0.413547		AT5G05010	0.199323	0.645956
AT1G17470	-0.321	0.25224		AT2G30520	0.196737	0.707297
AT1G01320	-0.322	0.143635		AT1G06760	0.192682	0.707048
AT3G02350	-0.322	0.80134		AT3G26710	0.190844	0.811866
AT3G06510	-0.323	0.185068		AT1G20630	0.186046	0.807648
AT5G24165	-0.323	0.382613		AT3G01280	0.184819	0.810132
AT3G21430	-0.324	0.555068		AT1G79530	0.179886	0.704558
AT4G00400	-0.327	0.303266		AT1G01820	0.179862	0.804884
AT2G47510	-0.328	0.3984		AT1G20575	0.179479	0.806417
AT5G61220	-0.33	0.238451		AT1G64190	0.174016	0.804433
AT2G37270	-0.332	0.490324		AT5G19220	0.173673	0.804424
ATCG00170	-0.333	0.219902		AT4G19410	0.172806	0.798246
AT5G22360	-0.334	0.351893		AT5G47930	0.164809	0.802406
AT3G27160	-0.336	0.819692		AT4G18100	0.164464	0.651183
AT1G20090	-0.337	0.181044		AT4G26300	0.164116	0.794922
AT4G15760	-0.337	0.403668		AT3G19760	0.163254	0.796289
AT4G23890	-0.338	0.156494		AT3G56940	0.163124	0.708017
AT4G03550	-0.342	0.198912		AT1G75990	0.161807	0.79828
AT1G10670	-0.342	0.211745		AT4G28390	0.161797	0.708165
AT5G16930	-0.344	0.129382		AT4G39960	0.159598	0.789457
AT5G13490	-0.345	0.137307		AT5G02500	0.159155	0.595332
AT1G01610	-0.345	0.222134		AT5G18380	0.159042	0.795732
ATCG00900	-0.346	0.131364		AT3G26650	0.156977	0.595912
AT4G12830	-0.35	0.151903		AT5G09810	0.154194	0.703624
AT4G30190	-0.35	0.208439		AT5G63420	0.15343	0.786543
AT5G04810	-0.35	0.425871		AT5G52650	0.152033	0.789275
AT1G26550	-0.351	0.23396		AT4G19210	0.149234	0.700838
AT3G20550	-0.352	0.144724		AT1G31970	0.148638	0.783169
AT5G62790	-0.355	0.117443		AT3G62870	0.146101	0.787958
AT3G44190	-0.355	0.154192		AT1G09340	0.144243	0.615317
AT3G20320	-0.356	0.173653		AT3G09630	0.143246	0.698749
AT5G22880	-0.356	0.192074		AT2G23070	0.142553	0.699053
AT5G13110	-0.357	0.186658		AT1G32990	0.142521	0.779306
AT5G23900	-0.357	0.367843		AT2G37620	0.141586	0.780581
AT3G02420	-0.357	0.614129		AT4G01690	0.135848	0.779254
AT1G30270	-0.358	0.14945		AT1G58380	0.135492	0.785041
AT5G64580	-0.358	0.189786		AT5G62690	0.134978	0.700248
AT3G45980	-0.359	0.190498		AT1G61520	0.130901	0.768233
AT4G09730	-0.359	0.258885		AT1G07920	0.129872	0.621178
AT5G47200	-0.36	0.137802		AT1G55490	0.126171	0.76678
AT3G53990	-0.36	0.178042		AT1G56190	0.117962	0.753036
AT4G08950	-0.36	0.278683		ATCG00490	0.117211	0.741259
AT3G11940	-0.36	0.455081		AT4G21280	0.117073	0.744811
AT5G01210	-0.361	0.161336		AT3G22960	0.116935	0.963401
AT2G45140	-0.361	0.214656		AT5G62790	0.116935	0.963401
AT3G26070	-0.364	0.136853		AT5G13490	0.116729	0.748101
AT5G18380	-0.364	0.16177		AT1G13180	0.11407	0.976541
AT1G28530	-0.364	0.240004		AT1G71695	0.11407	0.976541
AT1G26090	-0.364	0.459772		AT4G15930	0.11407	0.976541
AT1G76080	-0.365	0.273992		AT1G76010	0.113698	0.964736
AT3G26710	-0.366	0.186068		AT5G63620	0.113698	0.964736
AT3G26290	-0.366	0.370497		AT1G03900	0.112474	0.977805
AT2G20140	-0.367	0.125005		AT1G21380	0.112474	0.977805
AT1G54610	-0.367	0.147142		AT1G25290	0.112474	0.977805
AT5G14950	-0.368	0.137054		AT1G32220	0.112474	0.977805
AT5G27770	-0.368	0.196741		AT1G33590	0.112474	0.977805
AT3G04650	-0.369	0.117064		AT1G67440	0.112474	0.977805
AT2G07707	-0.371	0.11632		AT1G78830	0.112474	0.977805
AT4G29330	-0.372	0.348925		AT2G19170	0.112474	0.977805
AT3G04840	-0.373	0.121117		AT2G30050	0.112474	0.977805
AT1G54570	-0.376	0.441585		AT2G40060	0.112474	0.977805
AT3G23450	-0.377	0.150876		AT2G41680	0.112474	0.977805
AT2G36850	-0.379	0.108696		AT3G02200	0.112474	0.977805
AT3G56150	-0.379	0.190052		AT3G10130	0.112474	0.977805
AT3G18190	-0.381	0.10372		AT3G22110	0.112474	0.977805
AT3G06430	-0.381	0.114318		AT3G28710	0.112474	0.977805
AT3G54090	-0.382	0.240088		AT3G48860	0.112474	0.977805
AT3G04230	-0.383	0.157801		AT3G54300	0.112474	0.977805
AT3G08910	-0.383	0.383428		AT4G02350	0.112474	0.977805
AT3G12290	-0.385	0.100105		AT4G12880	0.112474	0.977805
AT5G65720	-0.385	0.140694		AT4G15610	0.112474	0.977805
AT1G59870	-0.385	0.167456		AT4G21570	0.112474	0.977805
AT4G39980	-0.388	0.115507		AT4G23250	0.112474	0.977805
AT2G45740	-0.389	0.171956		AT4G23540	0.112474	0.977805
AT1G20816	-0.391	0.177689		AT4G39080	0.112474	0.977805
AT3G54470	-0.392	0.150383		AT5G08530	0.112474	0.977805
AT2G43460	-0.395	0.151691		AT5G50370	0.112474	0.977805
AT5G20950	-0.397	0.0981636		AT5G51100	0.112474	0.977805
AT5G57350	-0.397	0.154065		AT5G11450	0.110909	0.954938
AT1G80410	-0.399	0.135457		AT3G56240	0.108649	0.977869
AT5G02570	-0.4	0.111059		AT5G03880	0.108649	0.977869
AT5G08050	-0.4	0.125711		AT5G37740	0.108649	0.977869
AT5G14660	-0.4	0.126812		AT5G53580	0.108649	0.977869
AT1G69200	-0.4	0.141284		AT1G80300	0.108012	0.954068
AT4G36850	-0.402	0.19897		AT2G46820	0.108012	0.954068
AT2G18960	-0.405	0.13182		AT1G04440	0.103828	0.965365
AT3G03590	-0.405	0.185659		AT1G12800	0.103828	0.965365
AT1G78180	-0.407	0.104283		AT1G30825	0.103828	0.965365
AT2G37470	-0.407	0.108281		AT1G70100	0.103828	0.965365
AT3G59780	-0.407	0.125684		AT1G78000	0.103828	0.965365
AT4G24750	-0.408	0.341201		AT2G02000	0.103828	0.965365
AT2G47470	-0.41	0.0935299		AT2G26980	0.103828	0.965365
AT1G71260	-0.41	0.555804		AT2G27680	0.103828	0.965365
ATCG00330	-0.412	0.127591		AT2G42590	0.103828	0.965365
AT5G55610	-0.414	0.177187		AT2G43350	0.103828	0.965365
AT5G15520	-0.414	0.206397		AT3G61430	0.103828	0.965365
AT2G32440	-0.417	0.0969917		AT4G04940	0.103828	0.965365
AT3G04950	-0.419	0.0796823		AT4G15802	0.103828	0.965365
AT3G05220	-0.419	0.239991		AT4G30950	0.103828	0.965365
AT1G12230	-0.419	0.406066		AT5G45620	0.103828	0.965365
AT1G48480	-0.42	0.110239		AT5G48880	0.103828	0.965365
AT2G33040	-0.421	0.109287		AT5G55230	0.103828	0.965365
AT3G05560	-0.422	0.123467		AT5G57020	0.103828	0.965365
AT1G22620	-0.422	0.176047		AT1G19720	0.103442	0.94731
AT5G03040	-0.424	0.119788		AT4G05160	0.101887	0.939947
AT1G12770	-0.424	0.125011		AT2G19940	0.101641	0.956156
AT4G23650	-0.424	0.128174		AT2G36145	0.101641	0.956156
AT1G09430	-0.426	0.16092		AT2G41740	0.101641	0.956156
AT4G12390	-0.426	0.459842		AT4G27430	0.101641	0.956156
AT2G39725	-0.427	0.10914		AT1G17730	0.10106	0.934637
AT5G23040	-0.428	0.198933		AT1G78915	0.100907	0.968874
AT5G58140	-0.429	0.11639		AT5G23310	0.100432	0.948624
AT1G01820	-0.43	0.0909958		AT3G47930	0.0999306	0.93542
AT5G21326	-0.43	0.15127		AT2G43110	0.0995253	0.930775
AT5G01500	-0.431	0.614556		AT4G23620	0.099403	0.957318
AT2G36950	-0.432	0.126518		AT4G29330	0.099403	0.957318
AT1G34130	-0.432	0.162643		AT5G15210	0.099403	0.957318
AT2G31040	-0.432	0.375391		AT4G34050	0.0989337	0.981256
AT3G27750	-0.432	0.591209		AT2G34560	0.0986206	0.948735
AT1G68830	-0.435	0.0774995		AT5G26110	0.0986206	0.948735
AT5G01920	-0.435	0.0798942		AT5G33320	0.0986206	0.948735
AT5G05780	-0.436	0.488659		AT4G32840	0.0986169	0.932155
AT1G23190	-0.437	0.0725314		AT5G63680	0.0983876	0.9275
AT5G05000	-0.439	0.148589		AT4G32460	0.0981579	0.941697
AT4G31360	-0.44	0.144261		AT1G60940	0.0979661	0.936614
AT4G29060	-0.44	0.202852		AT1G16300	0.0970851	0.857877
AT5G20920	-0.441	0.0995036		AT1G29670	0.0970809	0.980999
AT5G43760	-0.442	0.162052		AT1G61980	0.0970809	0.980999
AT4G23940	-0.442	0.211318		AT1G78140	0.0970809	0.980999
AT1G79040	-0.443	0.070517		AT2G35370	0.0970809	0.980999
AT1G16300	-0.443	0.070896		AT2G40510	0.0970809	0.980999
AT1G04430	-0.443	0.101088		AT2G40765	0.0970809	0.980999
AT5G66060	-0.444	0.157213		AT2G43360	0.0970809	0.980999
AT2G02790	-0.445	0.103105		AT2G43750	0.0970809	0.980999
AT4G38580	-0.445	0.109788		AT2G47620	0.0970809	0.980999
AT2G40660	-0.447	0.0947408		AT3G01420	0.0970809	0.980999
AT3G17840	-0.451	0.103332		AT3G13062	0.0970809	0.980999
AT3G62530	-0.452	0.0635147		AT3G15356	0.0970809	0.980999
AT1G49970	-0.454	0.160297		AT3G15770	0.0970809	0.980999
AT1G54320	-0.455	0.139916		AT3G56340	0.0970809	0.980999
AT1G79530	-0.456	0.0686613		AT3G60240	0.0970809	0.980999
AT5G45560	-0.457	0.0972559		AT3G62010	0.0970809	0.980999
AT5G20520	-0.457	0.18159		AT5G53310	0.0970809	0.980999
AT5G10860	-0.458	0.0726644		AT5G58490	0.0970809	0.980999
AT4G31500	-0.461	0.342971		AT1G45170	0.0968267	0.942592
AT5G22080	-0.462	0.110998		AT2G18110	0.0968267	0.942592
AT1G20575	-0.462	0.140031		AT2G24590	0.0968267	0.942592
AT3G14660	-0.464	0.0676158		AT5G42130	0.0968267	0.942592
AT3G17910	-0.464	0.131926		AT1G36240	0.0967764	0.9367
AT5G43745	-0.464	0.198162		AT1G74960	0.0967764	0.9367
AT5G17770	-0.466	0.171491		AT3G53420	0.0967764	0.9367
AT2G19730	-0.467	0.0750654		AT5G16470	0.0967764	0.9367
AT1G80890	-0.468	0.138255		AT3G09840	0.0966046	0.889143
AT3G20290	-0.468	0.432435		AT3G18035	0.0965505	0.910593
AT2G39140	-0.469	0.250113		AT5G19770	0.0964435	0.856082
AT3G47450	-0.47	0.0954906		AT5G10240	0.0964203	0.897587
AT3G21650	-0.47	0.198029		AT3G51800	0.0958372	0.933029
AT3G49720	-0.471	0.0993472		ATCG00270	0.0958372	0.933029
AT3G02080	-0.473	0.141275		AT5G27390	0.0956993	0.93818
AT3G27325	-0.474	0.197121		ATCG00020	0.0954937	0.915766
AT3G08510	-0.475	0.120553		AT1G02640	0.0952857	0.925133
AT2G31810	-0.477	0.0967777		AT5G13300	0.0952426	0.882297
AT3G06610	-0.478	0.0748647		AT1G01140	0.0948428	0.968251
AT4G19040	-0.478	0.0979166		AT2G18630	0.0948428	0.968251
AT1G70730	-0.479	0.0629532		AT3G07300	0.0948428	0.968251
AT3G57180	-0.479	0.0644694		AT3G50590	0.0948428	0.968251
AT1G36730	-0.48	0.0961006		AT5G08080	0.0948428	0.968251
AT4G36680	-0.48	0.215996		AT5G63440	0.0948428	0.968251
AT5G11900	-0.481	0.0745407		AT4G29010	0.0943597	0.78253
AT5G41685	-0.481	0.0768063		AT3G55410	0.0943107	0.825772
AT2G27530	-0.483	0.0941593		AT1G18080	0.0940301	0.883602
AT5G47190	-0.485	0.0808555		AT3G02260	0.0940217	0.951063
AT3G25920	-0.487	0.114539		AT3G08920	0.0940217	0.951063
AT1G61870	-0.488	0.105483		AT4G38740	0.0940217	0.951063
AT5G43470	-0.488	0.387053		AT5G08050	0.0940217	0.951063
AT3G17410	-0.489	0.0746482		AT5G48370	0.0940217	0.951063
AT5G10470	-0.489	0.1788		AT4G14430	0.0939506	0.926414
AT5G19990	-0.49	0.062425		AT5G19550	0.093776	0.863634
AT3G58750	-0.49	0.116322		AT3G42170	0.093729	0.938669
AT3G13150	-0.49	0.476741		AT2G28800	0.0936028	0.930404
AT2G29990	-0.491	0.0965438		AT5G08060	0.0936028	0.930404
AT2G18900	-0.491	0.182008		AT3G04840	0.0934428	0.831428
AT5G35530	-0.493	0.0540687		AT5G26742	0.0932294	0.845715
AT5G54500	-0.493	0.0658544		AT1G06460	0.0932124	0.979358
AT2G01720	-0.493	0.0745843		AT1G18210	0.0932124	0.979358
AT3G23300	-0.493	0.0862432		AT1G18270	0.0932124	0.979358
AT1G65270	-0.497	0.0731129		AT1G20510	0.0932124	0.979358
AT1G62180	-0.498	0.0639432		AT1G22840	0.0932124	0.979358
AT1G68680	-0.5	0.289001		AT1G34000	0.0932124	0.979358
AT1G25450	-0.501	0.0884905		AT1G44446	0.0932124	0.979358
AT5G61170	-0.502	0.101335		AT1G44920	0.0932124	0.979358
AT4G00430	-0.503	0.352883		AT1G49400	0.0932124	0.979358
AT3G09860	-0.504	0.137398		AT1G49410	0.0932124	0.979358
AT5G46560	-0.506	0.173642		AT1G62850	0.0932124	0.979358
AT5G19690	-0.507	0.060478		AT1G69250	0.0932124	0.979358
AT4G38240	-0.507	0.152585		AT2G18770	0.0932124	0.979358
AT3G13580	-0.507	0.157296		AT2G18800	0.0932124	0.979358
AT1G22410	-0.508	0.0537341		AT2G21385	0.0932124	0.979358
AT2G35800	-0.508	0.0724809		AT2G21510	0.0932124	0.979358
AT1G06950	-0.508	0.0726138		AT2G30880	0.0932124	0.979358
AT4G11850	-0.51	0.075201		AT2G33830	0.0932124	0.979358
AT2G22500	-0.513	0.150251		AT2G37120	0.0932124	0.979358
AT5G63620	-0.514	0.236365		AT2G37410	0.0932124	0.979358
AT4G29130	-0.516	0.0930829		AT2G43080	0.0932124	0.979358
AT2G17840	-0.517	0.133932		AT2G44270	0.0932124	0.979358
AT1G23170	-0.518	0.0776752		AT2G46470	0.0932124	0.979358
AT4G25960	-0.518	0.291836		AT3G01390	0.0932124	0.979358
AT1G13110	-0.518	0.305417		AT3G01920	0.0932124	0.979358
AT5G63680	-0.519	0.0703435		AT3G10940	0.0932124	0.979358
AT4G39520	-0.52	0.101208		AT3G19660	0.0932124	0.979358
AT4G22570	-0.52	0.18114		AT3G22330	0.0932124	0.979358
AT4G12770	-0.521	0.343357		AT3G46530	0.0932124	0.979358
AT2G28800	-0.522	0.0440242		AT3G51600	0.0932124	0.979358
AT5G67385	-0.523	0.0530949		AT3G51880	0.0932124	0.979358
AT4G30890	-0.523	0.0860405		AT3G55070	0.0932124	0.979358
AT3G11220	-0.523	0.339872		AT3G56650	0.0932124	0.979358
AT2G24420	-0.524	0.112472		AT4G04800	0.0932124	0.979358
AT2G19860	-0.525	0.0782611		AT4G12340	0.0932124	0.979358
AT5G24690	-0.526	0.0700643		AT4G15620	0.0932124	0.979358
AT4G00026	-0.526	0.135476		AT4G16060	0.0932124	0.979358
AT4G23850	-0.526	0.203068		AT4G19006	0.0932124	0.979358
AT3G53020	-0.527	0.286329		AT4G20390	0.0932124	0.979358
AT3G53650	-0.528	0.0611162		AT4G26210	0.0932124	0.979358
AT4G30440	-0.528	0.18415		AT4G27080	0.0932124	0.979358
AT4G26630	-0.529	0.0683884		AT4G27690	0.0932124	0.979358
AT4G32330	-0.53	0.0422432		AT4G29480	0.0932124	0.979358
AT1G09870	-0.53	0.117618		AT4G34640	0.0932124	0.979358
AT3G55360	-0.531	0.0492438		AT4G35785	0.0932124	0.979358
AT1G67730	-0.532	0.044504		AT5G01750	0.0932124	0.979358
AT4G29160	-0.532	0.0457146		AT5G02040	0.0932124	0.979358
AT3G20050	-0.532	0.0959068		AT5G03630	0.0932124	0.979358
AT2G44120	-0.533	0.119775		AT5G04610	0.0932124	0.979358
AT1G67680	-0.534	0.0576989		AT5G05670	0.0932124	0.979358
AT4G31700	-0.534	0.0825062		AT5G11340	0.0932124	0.979358
AT3G51460	-0.535	0.332548		AT5G19940	0.0932124	0.979358
AT5G26110	-0.536	0.071469		AT5G21160	0.0932124	0.979358
AT5G64040	-0.537	0.814441		AT5G24314	0.0932124	0.979358
AT3G57150	-0.538	0.0394151		AT5G25195	0.0932124	0.979358
AT1G08410	-0.539	0.195074		AT5G26570	0.0932124	0.979358
AT3G53870	-0.54	0.0453262		AT5G36880	0.0932124	0.979358
AT5G65810	-0.54	0.0777372		AT5G40890	0.0932124	0.979358
AT1G26850	-0.54	0.119361		AT5G42090	0.0932124	0.979358
AT3G12030	-0.542	0.0388119		AT5G51545	0.0932124	0.979358
AT5G64420	-0.542	0.137444		AT5G58110	0.0932124	0.979358
AT5G02940	-0.542	0.328965		AT5G58640	0.0932124	0.979358
AT1G29810	-0.543	0.123707		AT5G61810	0.0932124	0.979358
AT5G11240	-0.547	0.05221		AT5G64680	0.0932124	0.979358
AT5G24490	-0.548	0.0497701		ATCG00580	0.0932124	0.979358
AT2G25830	-0.549	0.0899803		AT1G15270	0.0931866	0.959409
AT5G14780	-0.55	0.0440788		AT1G21065	0.0931866	0.959409
AT1G17220	-0.55	0.0903561		AT3G26080	0.0931866	0.959409
AT5G42130	-0.55	0.441656		AT3G29250	0.0931866	0.959409
AT3G12800	-0.551	0.0698994		AT3G61240	0.0931866	0.959409
AT4G31340	-0.551	0.0803374		AT5G11890	0.0931866	0.959409
AT1G28510	-0.551	0.138847		AT5G51110	0.0931866	0.959409
AT4G38400	-0.553	0.0620223		AT1G20260	0.0931714	0.944332
AT4G21150	-0.553	0.0685906		AT1G25260	0.0931714	0.944332
AT2G36070	-0.553	0.124511		AT2G22780	0.0931714	0.944332
AT4G33220	-0.554	0.0495306		AT4G05060	0.0931714	0.944332
AT4G23630	-0.557	0.0436073		AT1G49970	0.0931686	0.934564
AT4G24805	-0.557	0.134703		AT1G72640	0.0931686	0.934564
AT3G11510	-0.559	0.057552		AT2G20760	0.0931686	0.934564
AT4G39850	-0.561	0.0369019		AT3G22200	0.0931686	0.934564
AT2G36160	-0.561	0.0551667		AT4G22310	0.0931686	0.934564
AT4G35630	-0.562	0.0375825		AT1G14320	0.0931678	0.926507
AT1G12360	-0.562	0.0516102		AT2G21160	0.0931678	0.926507
AT5G49720	-0.562	0.0643877		AT2G25080	0.0931678	0.926507
AT1G53590	-0.562	0.405659		AT4G21450	0.0931678	0.926507
AT1G51500	-0.563	0.0370449		AT5G24850	0.0931678	0.926507
AT2G31610	-0.566	0.0423742		AT3G19840	0.0931639	0.917586
AT4G34290	-0.566	0.226593		AT5G06660	0.0931595	0.908737
AT2G42790	-0.567	0.0981249		AT5G66680	0.0931595	0.908737
AT3G32930	-0.568	0.0391768		AT4G02230	0.0931518	0.892141
AT4G18100	-0.569	0.0942271		AT2G36250	0.0929956	0.88115
AT5G21160	-0.569	0.106141		AT3G55330	0.0928792	0.913518
AT5G35570	-0.57	0.110981		AT3G61070	0.0928792	0.913518
AT1G47550	-0.571	0.0340749		AT5G24710	0.092819	0.922506
AT3G52580	-0.571	0.0532489		AT5G56630	0.092819	0.922506
AT4G04470	-0.573	0.034952		AT5G23860	0.0927832	0.806278
AT2G35795	-0.574	0.063169		AT3G08740	0.0926428	0.909702
AT5G06660	-0.575	0.0317911		AT5G42270	0.0926186	0.858181
AT3G44620	-0.575	0.216887		AT4G27650	0.0926092	0.939451
AT5G64940	-0.578	0.0407561		AT5G17870	0.0926092	0.939451
AT1G55450	-0.578	0.0793668		AT5G35970	0.0925852	0.886105
AT5G10010	-0.58	0.0429343		AT5G65430	0.0923999	0.902039
AT1G31410	-0.58	0.175367		AT4G01100	0.0923777	0.88965
AT4G06599	-0.58	0.241328		AT1G51650	0.0923319	0.952086
AT1G13090	-0.581	0.20812		AT1G64090	0.0923319	0.952086
AT1G64400	-0.582	0.252834		AT4G17170	0.0923319	0.952086
AT5G20040	-0.585	0.0386715		AT2G47610	0.0922766	0.865788
AT4G39200	-0.587	0.0361883		AT4G25740	0.092274	0.875207
AT2G07360	-0.587	0.0962155		AT3G47070	0.0919757	0.901682
AT1G70770	-0.59	0.0606765		AT1G32440	0.0915414	0.969618
AT4G04910	-0.592	0.51044		AT2G19480	0.0915414	0.969618
AT1G79560	-0.594	0.0554279		AT2G21060	0.0915414	0.969618
AT5G02270	-0.595	0.0293827		AT3G10670	0.0915414	0.969618
AT3G51140	-0.596	0.0362231		AT3G27230	0.0915414	0.969618
AT3G57940	-0.598	0.0521633		AT4G31990	0.0915414	0.969618
AT1G31660	-0.599	0.180078		AT4G34910	0.0915414	0.969618
AT5G55660	-0.6	0.036167		AT5G24165	0.0915414	0.969618
AT3G16200	-0.601	0.0566836		AT5G63550	0.0915414	0.969618
AT5G47040	-0.602	0.0541396		AT1G04640	0.0913931	0.981744
AT3G44890	-0.604	0.032803		AT1G04730	0.0913931	0.981744
AT3G57650	-0.604	0.202939		AT1G07090	0.0913931	0.981744
AT3G25230	-0.607	0.034831		AT1G14360	0.0913931	0.981744
AT5G40950	-0.607	0.133999		AT1G17100	0.0913931	0.981744
AT3G54540	-0.608	0.0575078		AT1G17290	0.0913931	0.981744
AT2G19740	-0.609	0.414583		AT1G20460	0.0913931	0.981744
AT5G58950	-0.61	0.136297		AT1G21730	0.0913931	0.981744
AT2G19080	-0.612	0.104868		AT1G29690	0.0913931	0.981744
AT5G23310	-0.615	0.0553911		AT1G44170	0.0913931	0.981744
AT1G19690	-0.616	0.0259621		AT1G53000	0.0913931	0.981744
AT4G36500	-0.616	0.0359917		AT1G64500	0.0913931	0.981744
AT1G65220	-0.616	0.0466509		AT1G75420	0.0913931	0.981744
AT5G22650	-0.62	0.599679		AT1G77290	0.0913931	0.981744
AT5G36230	-0.621	0.0303637		AT2G26970	0.0913931	0.981744
AT5G03540	-0.621	0.0328314		AT2G28430	0.0913931	0.981744
AT1G66180	-0.622	0.0576435		AT2G35720	0.0913931	0.981744
AT5G17990	-0.625	0.0361388		AT2G46170	0.0913931	0.981744
AT3G63490	-0.626	0.245842		AT3G04640	0.0913931	0.981744
[truncated: 1,693 more rows]

## Sheet: Fig 2B
name	NormPSM_GBPL3_1	NormPSM_GBPL3_2	NormPSM_Nup82_1	NormPSM_Nup82_2	NormPSM_Nup82_3	NormPSM_WT_1	NormPSM_WT_2	average_Log2(NormPSM+1)_GBPL3	average_Log2(NormPSM+1)_Nup82	average_Log2(NormPSM+1)_Ctrl
CRWN1	88.7966	106.021	14.0615	14.8739	30.4251	2.0343	2.9679	6.62071	4.3776	1.28026
CRWN2	58.8411	72.1378	0	2.97479	4.22573	0	0	6.05505	1.76561	0
CRWN3	80.2379	102.742	11.3573	15.6176	20.2834	0	0	6.53122	4.06633	0
CRWN4	115.543	127.881	9.73487	8.18065	13.5223	20.343	14.8395	6.93913	3.52096	0
KAKU4	19.2571	32.7899	1.08167	0	1.6903	0	0	4.75614	0	0
NUA	4.27936	7.65098	2.16332	3.71849	5.91601	0	0	2.80016	2.30235	0
Nup50a	8.55871	15.302	1.62249	1.48741	0.845161	0	0	3.69269	1.2131	0
Nup50b	3.20952	6.55798	0.540841	0.743713	0.845161	0	0	2.55674	0.773916	0
Nup50c	25.6761	29.5109	81.6647	87.0121	120.855	7.12006	4.94651	4.83762	6.60749	0.618587
Nup136	75.9586	95.0908	46.511	46.8527	80.2885	2.0343	0	6.43504	5.87981	0
Nup82	50.2824	61.2078	308.271	385.233	503.705	1.01715	0	5.82642	8.64411	0
GBPL3	209.688	232.808	21.633	36.441	49.8634	8.13721	14.8395	7.79603	5.20864	1.82098
ESD4	5.34919	6.55798	0	0	0	0	0	2.79776	0	0
MAD1	2.13968	9.83698	0	0	0	0	0	2.80495	0	0
MAD2	0	0	0	0	0	0	0	0	0	0
NUP188	0	0	0	0	0	0	0	0	0	0
Nup205	1.06984	0	2.81494e-05	0.743713	1.6903	0	0	0.618163	0.857064	0
Nup155	1.06984	2.18599	8.1124	11.8991	7.6063	0	0	1.39392	3.35134	0
Nup35	2.13968	3.27899	0	0	0	0	0	1.89116	0	0
Nup93a	3.20952	3.27899	3.78579	6.69326	5.07087	0	0	2.08551	2.62838	0
Nup93b	0	1.093	1.08167	0.743713	3.06522e-05	0	0	0.629006	0.685689	0
Nup160	0	0	4.32662	6.69326	9.29658	0	0	0	2.95831	0
Nup133	1.06984	4.37199	39.4803	43.8779	58.3148	0	0	1.89566	5.59169	0
Nup107	0	1.093	12.9798	15.6176	19.4383	0	0	0.629006	4.08847	0
Nup96	0	0	4.86744	3.71849	2.53544	0	0	0	2.23485	0
Nup85	0	0	2.16332	2.97479	5.07087	0	0	0	2.13848	0
Nup43	0	1.093	2.81494e-05	3.16129e-05	0	0	0	0.629006	2.87e-05	0
Sec13a	0	1.093	2.70414	3.71849	2.53544	0	0.989301	0.629006	1.99495	0
Seh1	0	0	2.81494e-05	1.48741	1.6903	0	0	0	1.04212	0
HOS1	5.34919	10.93	9.73487	9.66803	17.748	0	0	3.19213	3.7424	0
Gp210	1.06984	2.18599	2.81494e-05	3.16129e-05	3.06522e-05	0	0	1.39392	4.35e-05	0
CPR5	0	0	0	0	0	0	0	0	0	0
NDC1	0	0	0	0	0	0	0	0	0	0
PNET1	0	0	0	0	0	0	0	0	0	0
Nup98a	9.62855	13.116	0.540841	0.743713	0.845161	1.01715	3.9572	3.62904	0.773916	9.88e-05
Nup98b	0	0	0	0	0	0	0	0	0	0
Nup58	0	0	0	0	0	0	0	0	0	0
Nup54	0	0	0	0	0	0	0	0	0	0
Nup62	1.06984	2.18599	0	0	0	0	0	1.39392	0	0
Nup214	1.06984	3.27899	0	0	0	0	0	1.66649	0	0
ALADIN	0	0	0	0	0	0	0	0	0	0
Gle1	0	0	0	0	0	0	0	0	0	0
CG1	0	0	0	0	0	0	0	0	0	0
RAE1	6.41903	7.65098	0.540841	0.743713	2.53544	0	0	3.0063	1.18481	0
Nup88	1.06984	4.37199	2.81494e-05	3.16129e-05	0	0	0	1.89566	2.87e-05	0

## Sheet: Fig 3A
GO_acc	term_type	Term	queryitem	querytotal	bgitem	bgtotal	FDR	coverage(%)	pvalue
GO:0051276	P	chromosome organization	35	270	752	28397	1.9e-12	4.65426	2.9e-14
GO:0010467	P	gene expression	104	270	4766	28397	5.5e-15	2.18212	2.3e-17
GO:0006350	P	transcription	72	270	2620	28397	2.2e-14	2.74809	1.7e-16
GO:0045449	P	regulation of transcription	65	270	2376	28397	6.7e-13	2.73569	9.7e-15
GO:0010608	P	posttranscriptional regulation of gene expression	19	270	347	28397	7.7e-08	5.4755	2.4e-09
GO:0006342	P	chromatin silencing	19	270	242	28397	3.4e-10	7.85124	7.7e-12
GO:0016568	P	chromatin modification	19	270	447	28397	2.7e-06	4.25056	1.1e-07
GO:0007059	P	chromosome segregation	10	270	166	28397	0.00013	6.0241	7.2e-06
GO:0006310	P	DNA recombination	12	270	255	28397	0.00017	4.70588	9.7e-06
GO:0016070	P	RNA metabolic process	108	270	3734	28397	2.4e-24	2.89234	9.9e-28
GO:0016071	P	mRNA metabolic process	32	270	381	28397	3.2e-17	8.39895	5.7e-20
GO:0006366	P	transcription from RNA polymerase II promoter	12	270	84	28397	4.3e-09	14.2857	1.2e-10
GO:0006396	P	RNA processing	56	270	967	28397	7e-24	5.79111	6.1e-27
GO:0006397	P	mRNA processing	21	270	179	28397	3.9e-14	11.7318	4e-16
GO:0031123	P	RNA 3'-end processing	7	270	27	28397	7.8e-07	25.9259	2.6e-08
GO:0008380	P	RNA splicing	29	270	302	28397	5.8e-17	9.60265	1.2e-19
GO:0000398	P	nuclear mRNA splicing, via spliceosome	15	270	120	28397	1.4e-10	12.5	3.1e-12
GO:0000375	P	RNA splicing, via transesterification reactions	15	270	131	28397	4.1e-10	11.4504	9.7e-12
GO:0032774	P	RNA biosynthetic process	72	270	2621	28397	2.2e-14	2.74704	1.8e-16
GO:0051028	P	mRNA transport	6	270	61	28397	0.00062	9.83607	4.1e-05
GO:0031047	P	gene silencing by RNA	25	270	371	28397	5.1e-12	6.73854	8.6e-14
GO:0070918	P	production of small RNA involved in gene silencing by RNA	16	270	144	28397	1.4e-10	11.1111	3e-12

## Sheet: Fig 4D
	primrary root length							Rosette diameter
	Col-0	gbpl3-6	gbpl3-7	gbpl3-8	gbpl3-9			Col-0	gbpl3-6	gbpl3-7	gbpl3-8	gbpl3-9
1	2.831	0.43	0.47	0.605	1.358		1	4.26122	2.60866	2.9341	2.85867	4.26122
2	2.761	0.645	0.443	0.611	1.371		2	4.20933	2.71678	2.80695	2.87422	4.20933
3	2.914	0.587	0.437	0.604	1.272		3	4.06163	2.85041	2.4887	2.57425	4.33678
4	3.092	0.689	0.464	0.575	1.065		4	4.44743	2.94579	2.27784	2.70739	4.2282
5	3.013	0.592	0.557	0.448	1.097		5	4.53732	2.57375	2.89893	2.55737	4.20646
6	2.911	0.621	0.595	0.567	0.983		6	4.49132	2.51923	2.74407	2.49535	4.19539
7	2.965	0.642	0.699	0.452	1.437		7	4.55791	2.2837	2.7844	2.46737	4.33707
8	2.953	0.589	0.678	0.555	1.719		8	4.37756	2.32461	2.67496	2.68494	4.25927
9	2.829	0.685	0.614	0.478	1.158		9	4.73811	2.28593	2.91121	2.70997	4.2013
10	2.954	0.601	0.63	0.534	1.371		10	4.37684	2.77202	2.59053	2.64671	4.32059
11	2.854	0.597	0.593	0.514	1.254		11	4.42215	3.04551	2.40541	2.57474	4.2916
12	3.216	0.629	0.429	0.54	0.958		12	4.82813	3.00318	2.77707	2.88682	4.18733
13	2.917	0.535	0.665	0.668	0.774		13	4.44256	3.20052	2.33336	2.90902	4.23738
14	3.188	0.498	0.665	0.514	1.036		14	4.52185	2.51644	2.77202	2.7149	4.30775
15	3.085	0.575	0.467	0.539	1.137		15	4.469	2.92322	2.63054	2.28426	4.20267
mean	2.96553	0.594333	0.5604	0.546933	1.19933			4.44949	2.77918	2.66867	2.66307	4.22748
sd	0.12755	0.0654489	0.0956994	0.0592424	0.225929			0.184086	0.181863	0.202881	0.17084	0.205299

## Sheet: Fig 4H
gene_id	log2_FoldChange	p_value
AT1G20620	0.776555	1.87e-19
AT2G22330	-0.960019	8.21e-18
AT2G36830	-0.72524	1.56e-16
AT3G14210	0.774313	2.1e-16
AT1G19570	0.80184	1.44e-15
AT4G23670	0.669683	2.12e-14
AT4G22475	-0.786423	3.11e-14
AT2G20670	0.842329	4.19e-14
AT1G70830	0.731771	6.96e-14
AT4G22505	-0.870093	8.4e-14
AT4G22485	-0.811171	2.69e-13
AT3G56360	0.860095	7.55e-13
AT1G10682	-0.905028	2.9e-12
AT2G39310	0.682919	3.04e-12
AT4G34710	0.623438	5.6e-12
AT5G64120	-0.66293	1.25e-11
AT3G18280	0.910056	2.64e-11
AT5G44680	0.851889	2.75e-11
AT3G09390	0.7912	4.44e-11
AT1G10470	-0.856752	5.77e-11
AT1G70290	0.960378	6.78e-11
AT4G21850	-0.854237	1.03e-10
AT5G66690	0.865903	2.49e-10
AT4G13830	0.888492	3.2e-10
AT4G18700	0.677444	4.33e-10
AT1G68530	0.567876	4.48e-10
AT2G38860	0.830107	6.04e-10
AT1G69200	-0.900033	6.94e-10
AT1G76680	-0.600455	7.85e-10
AT3G20820	0.780139	7.94e-10
AT2G37170	-0.7309	1.12e-09
AT1G23020	0.755605	1.28e-09
AT2G43620	-0.921856	1.68e-09
AT5G25980	0.602683	1.69e-09
AT4G22495	-0.729161	1.7e-09
AT1G51400	0.715669	2.32e-09
AT3G18290	0.836194	2.33e-09
AT3G27690	0.841627	2.54e-09
AT3G26180	0.883105	2.62e-09
AT3G56090	-0.785571	2.92e-09
AT5G10435	-0.853197	2.98e-09
AT4G30960	0.64468	3.01e-09
AT5G16030	0.677841	3.81e-09
AT4G13510	-0.632298	4.75e-09
AT2G43010	0.843253	5.49e-09
AT5G22920	0.696365	5.95e-09
AT4G27260	0.798577	9.88e-09
AT4G22890	0.610433	1.17e-08
AT5G25460	0.502834	1.24e-08
AT5G67360	0.581192	1.25e-08
AT2G43535	0.827952	1.27e-08
AT4G16370	0.574527	1.3e-08
AT4G23690	0.952304	1.49e-08
AT1G67430	-0.624806	1.59e-08
AT2G15960	0.933455	1.72e-08
AT3G13470	-0.807482	2.46e-08
AT4G01610	0.725318	2.56e-08
AT2G18020	-0.565572	2.69e-08
AT5G05690	0.640503	2.8e-08
AT5G42650	0.618561	2.8e-08
AT1G09310	0.428002	2.97e-08
AT3G44310	0.511723	3.16e-08
AT1G66180	0.797196	3.61e-08
AT5G13770	0.624156	3.86e-08
AT3G15353	0.76422	4.17e-08
AT3G16670	-0.678186	4.17e-08
AT3G03105	0.744114	4.33e-08
AT5G54510	0.690451	4.45e-08
AT1G23390	0.71386	4.5e-08
AT5G63160	0.899453	4.78e-08
AT1G68190	0.841944	4.89e-08
AT1G20650	0.803582	5.1e-08
AT4G37800	0.519349	5.71e-08
AT4G11570	0.725874	5.86e-08
AT3G48500	-0.782464	6.68e-08
AT3G08940	0.695564	6.91e-08
AT1G68520	0.676694	7.35e-08
AT2G04030	-0.764136	8.44e-08
AT2G17500	-0.679039	8.56e-08
AT3G25190	-0.972188	8.67e-08
AT3G26280	0.831943	9.22e-08
AT1G66200	0.605885	9.53e-08
AT1G52100	0.675588	9.54e-08
AT3G28940	0.557651	1.05e-07
AT5G49360	0.688691	1.19e-07
AT5G10430	-0.722139	1.27e-07
AT4G23890	0.689623	1.4e-07
AT1G52240	0.449469	1.45e-07
AT4G12520	-0.951638	1.46e-07
AT1G49500	0.610334	1.48e-07
AT2G44140	0.80233	1.52e-07
AT3G18490	0.626353	1.52e-07
AT3G59940	0.575062	1.54e-07
AT2G34640	-0.78568	1.68e-07
AT4G25890	-0.744798	1.76e-07
AT4G37870	0.571579	1.81e-07
AT4G13505	-0.626027	1.82e-07
AT2G41430	0.499398	1.95e-07
AT4G34950	-0.615483	2.05e-07
AT2G05070	0.603773	2.22e-07
AT2G18700	0.915211	2.31e-07
AT1G48300	0.638245	2.55e-07
AT5G57710	0.476766	2.63e-07
AT1G58270	0.55978	2.67e-07
AT5G17160	-0.685642	2.71e-07
AT5G25610	0.518511	2.83e-07
AT4G27300	0.940907	2.93e-07
AT5G50950	0.859303	2.94e-07
AT5G13740	0.837575	3.1e-07
AT1G67900	0.618177	3.14e-07
AT3G46280	-0.723772	3.17e-07
AT1G07890	-0.573062	3.23e-07
AT1G68840	0.571027	3.28e-07
AT2G15880	0.882019	3.31e-07
AT4G05070	0.717893	3.68e-07
AT4G36540	0.651688	3.87e-07
AT5G19150	0.751574	4.03e-07
AT4G21960	0.430078	4.09e-07
AT5G14780	0.66568	4.29e-07
AT2G34620	0.77684	4.32e-07
AT5G62340	-0.977037	4.44e-07
AT4G31210	-0.687771	4.47e-07
AT1G79040	0.512211	4.88e-07
AT5G22440	-0.633977	4.97e-07
AT5G48490	0.980695	5.25e-07
AT1G23720	-0.786842	5.42e-07
AT2G32150	0.748321	5.59e-07
AT3G29240	0.605761	6.18e-07
AT2G28000	-0.563215	6.45e-07
AT2G26690	0.674416	6.47e-07
AT3G59060	0.508554	6.52e-07
AT1G32100	-0.813754	6.64e-07
AT5G08610	-0.711044	6.77e-07
AT3G54090	-0.656383	7.1e-07
AT1G29390	0.723799	7.4e-07
AT1G14810	-0.678313	7.44e-07
AT4G24230	0.675011	7.99e-07
AT4G25730	-0.613515	8.4e-07
AT1G48920	-0.50379	8.61e-07
AT4G34180	0.645736	9.03e-07
AT1G73480	0.913266	9.08e-07
AT5G15200	-0.578205	9.69e-07
AT4G17390	-0.596942	9.79e-07
AT5G20290	-0.494281	1.03e-06
AT4G09760	0.789733	1.03e-06
AT4G13660	0.804909	1.03e-06
AT2G43150	-0.593384	1.05e-06
AT4G37260	0.564538	1.1e-06
AT4G07190	0.640123	1.13e-06
AT4G33760	-0.622046	1.19e-06
AT2G05100	0.629553	1.2e-06
AT5G44130	-0.613109	1.24e-06
AT3G45140	0.757683	1.24e-06
AT4G04940	-0.794075	1.31e-06
AT3G18130	-0.604117	1.34e-06
AT3G61460	0.629247	1.34e-06
AT2G37190	-0.561344	1.36e-06
AT1G28710	-0.922477	1.4e-06
AT3G23940	-0.664804	1.42e-06
AT5G22580	0.9732	1.44e-06
AT5G28060	-0.576764	1.45e-06
AT2G23350	-0.558162	1.54e-06
AT2G39390	-0.662803	1.59e-06
AT2G15890	0.694221	1.63e-06
AT3G23530	-0.546334	1.68e-06
AT1G25275	0.59407	1.7e-06
AT1G27290	0.676234	1.7e-06
AT4G39090	0.60734	1.82e-06
AT4G06744	0.802991	1.84e-06
AT1G23310	0.427284	1.87e-06
AT4G31700	-0.554744	1.88e-06
AT5G22505	0.901915	1.92e-06
AT5G39740	-0.556527	1.97e-06
AT1G74850	-0.539528	1.99e-06
AT1G15810	0.442198	2e-06
AT1G74675	0.957601	2.06e-06
AT5G64840	0.568496	2.11e-06
AT2G47600	0.699496	2.19e-06
AT5G06150	-0.694788	2.35e-06
AT1G78830	0.435413	2.36e-06
AT3G52180	0.589554	2.68e-06
AT5G40240	0.935605	2.69e-06
AT5G02500	-0.37833	2.74e-06
AT4G25630	-0.676705	2.77e-06
AT5G27850	-0.512019	2.79e-06
AT1G49760	-0.504715	2.82e-06
AT3G14420	0.452469	2.89e-06
AT3G15356	0.703921	2.92e-06
AT3G49120	0.624896	2.94e-06
AT5G18570	-0.578669	2.99e-06
AT1G45201	0.44652	3.35e-06
AT3G09275	0.524758	3.4e-06
AT1G65390	-0.937632	3.5e-06
AT1G68010	0.525803	3.51e-06
AT5G03985	0.509502	3.51e-06
AT1G70600	-0.611516	3.59e-06
AT3G30390	0.433893	3.7e-06
AT2G22990	0.566797	3.79e-06
AT3G55400	-0.555037	3.85e-06
AT4G19170	0.837365	3.91e-06
AT1G56220	0.606634	3.97e-06
AT2G29300	0.917633	4.02e-06
AT1G55490	-0.564509	4.17e-06
AT1G22360	0.449567	4.31e-06
AT3G10690	-0.611247	4.37e-06
AT4G33270	-0.569623	4.37e-06
AT3G57150	-0.534283	4.38e-06
AT2G19730	-0.623383	4.46e-06
AT1G52400	0.535344	4.49e-06
AT1G13160	-0.607968	4.51e-06
AT3G15530	0.680808	4.53e-06
AT3G07540	0.700481	4.56e-06
AT3G13750	0.608789	4.58e-06
AT3G13610	0.720201	4.76e-06
AT1G35580	-0.465949	4.86e-06
AT1G70200	-0.521856	4.88e-06
AT1G04270	-0.460922	4.89e-06
AT4G02930	-0.545506	4.99e-06
AT2G40300	-0.73765	5e-06
AT1G09570	0.515781	5.09e-06
AT5G18860	-0.656227	5.3e-06
AT1G70890	0.552628	5.83e-06
AT4G08390	-0.705715	5.83e-06
AT1G16410	-0.764715	5.87e-06
AT3G07110	-0.565581	5.94e-06
AT5G47500	-0.679123	5.98e-06
AT3G48360	0.528882	6.18e-06
AT2G30550	0.871564	6.18e-06
AT5G47240	0.69229	6.57e-06
AT5G62190	-0.414261	6.58e-06
AT3G08740	-0.507687	7.1e-06
AT3G27700	0.614922	7.13e-06
AT5G37740	0.668455	7.35e-06
AT5G02870	-0.50334	7.55e-06
AT1G76990	-0.463686	7.68e-06
AT3G06080	0.728738	7.83e-06
AT1G54130	0.640036	7.9e-06
AT4G30650	0.691133	8.01e-06
AT5G10770	0.77193	8.24e-06
AT4G06695	-0.596264	8.38e-06
AT1G14700	0.575309	8.45e-06
AT3G10020	0.712327	8.47e-06
AT5G27120	-0.558411	8.54e-06
AT1G70760	0.438079	8.62e-06
AT5G07090	-0.487066	8.68e-06
AT1G56110	-0.623647	8.69e-06
AT3G07050	-0.583411	8.77e-06
AT2G24180	0.646186	9.15e-06
AT4G29190	0.88716	9.16e-06
AT2G44230	0.754655	9.31e-06
AT4G23680	0.660912	9.35e-06
AT1G51800	-0.624296	9.35e-06
AT2G46820	0.461475	9.53e-06
AT1G13280	0.651624	9.56e-06
AT2G37270	-0.602426	9.61e-06
AT4G33260	-0.926344	9.65e-06
AT3G53980	-0.555097	9.67e-06
AT2G38470	0.7112	9.76e-06
AT1G55020	0.532373	9.83e-06
AT3G23890	-0.520548	9.96e-06
AT1G57990	0.580652	1.02e-05
AT5G56950	-0.515921	1.02e-05
AT1G08650	-0.747468	1.03e-05
AT2G42790	0.592065	1.03e-05
AT5G64260	0.620208	1.04e-05
AT2G46750	0.832276	1.04e-05
AT5G49910	-0.566234	1.07e-05
AT2G24270	0.464763	1.08e-05
AT2G37640	0.477255	1.1e-05
AT1G58370	-0.799474	1.1e-05
AT5G02940	0.469095	1.14e-05
AT2G34357	-0.557992	1.16e-05
AT5G10360	-0.488942	1.2e-05
AT1G78380	-0.37453	1.21e-05
AT1G63810	-0.654835	1.23e-05
AT3G26512	0.709644	1.23e-05
AT1G33590	0.442142	1.26e-05
AT3G23990	-0.506479	1.26e-05
AT1G09690	-0.461775	1.27e-05
AT5G27770	-0.554175	1.29e-05
AT5G23660	0.587576	1.3e-05
AT3G45710	-0.77656	1.31e-05
AT4G08920	0.449294	1.32e-05
AT5G24380	0.728537	1.33e-05
AT5G62920	-0.980487	1.35e-05
AT4G34230	0.563784	1.37e-05
AT5G51070	0.610652	1.41e-05
AT5G62280	0.697636	1.42e-05
AT3G16780	-0.629859	1.45e-05
AT1G15125	0.790359	1.48e-05
AT2G23030	0.874311	1.48e-05
AT3G18080	0.38659	1.5e-05
AT1G74270	-0.741157	1.5e-05
AT5G12950	0.523893	1.54e-05
AT5G45775	-0.573994	1.56e-05
AT3G52380	-0.500662	1.6e-05
AT1G25260	-0.588387	1.64e-05
AT5G60680	0.595308	1.65e-05
AT2G46220	0.536886	1.66e-05
AT1G48630	-0.65284	1.67e-05
AT3G56480	-0.613532	1.72e-05
AT1G73230	-0.481336	1.72e-05
AT5G40780	0.663476	1.74e-05
AT3G62870	-0.51517	1.75e-05
AT5G10180	0.657949	1.76e-05
AT2G41105	0.681925	1.76e-05
AT3G02560	-0.507838	1.81e-05
AT1G25230	0.510619	1.82e-05
AT4G37000	0.620913	1.82e-05
AT5G02450	-0.656825	1.83e-05
AT5G58140	0.423318	1.87e-05
AT1G06950	-0.499018	1.92e-05
AT1G63800	0.723907	2.01e-05
AT5G57040	0.556094	2.01e-05
AT2G17360	-0.469757	2.07e-05
AT5G42050	0.488128	2.07e-05
AT3G09200	-0.478781	2.09e-05
AT1G63660	-0.54594	2.15e-05
AT3G49010	-0.484659	2.16e-05
AT2G27830	0.839802	2.24e-05
AT1G20190	0.580796	2.27e-05
AT5G47700	-0.498671	2.32e-05
AT4G05180	0.47376	2.43e-05
AT1G71970	0.659778	2.43e-05
AT3G46600	0.612535	2.44e-05
AT1G02780	-0.491996	2.45e-05
AT4G37930	0.376651	2.46e-05
AT4G17500	0.756667	2.49e-05
AT4G20240	-0.941903	2.5e-05
AT5G48240	-0.715083	2.51e-05
AT4G20390	-0.90695	2.51e-05
AT5G67370	0.685105	2.52e-05
AT3G62750	0.494731	2.53e-05
AT5G63800	0.571015	2.54e-05
AT2G30362	0.825838	2.63e-05
AT3G62250	-0.501181	2.64e-05
AT5G20720	-0.601294	2.66e-05
AT3G20440	-0.67743	2.67e-05
AT1G72370	-0.431742	2.68e-05
AT1G51420	0.890529	2.74e-05
AT2G39700	0.558281	2.76e-05
AT1G28395	-0.775724	2.78e-05
AT4G14120	-0.972153	2.89e-05
AT4G12750	-0.6773	2.9e-05
AT4G14320	-0.530946	2.96e-05
AT3G18830	0.560343	2.97e-05
AT3G48110	-0.486935	3.02e-05
AT2G27530	-0.554106	3.05e-05
AT1G23300	-0.566696	3.07e-05
AT3G47470	0.462552	3.07e-05
AT1G61520	0.470774	3.09e-05
AT2G29290	0.578483	3.13e-05
AT4G19530	0.452277	3.14e-05
AT3G60770	-0.49542	3.16e-05
AT3G17860	0.966272	3.17e-05
AT2G41840	-0.438988	3.23e-05
AT1G77940	-0.564876	3.23e-05
AT3G26510	0.559701	3.25e-05
AT1G27400	-0.492783	3.26e-05
AT5G20160	-0.672765	3.29e-05
AT4G09730	-0.523822	3.3e-05
AT5G19820	-0.497862	3.37e-05
AT2G39400	0.728905	3.37e-05
AT3G56060	0.634592	3.38e-05
AT3G25520	-0.470668	3.38e-05
AT5G56710	-0.564804	3.39e-05
AT1G50920	-0.432147	3.39e-05
AT4G17520	-0.440507	3.43e-05
AT3G24830	-0.515417	3.56e-05
AT5G18380	-0.425344	3.56e-05
AT1G19770	0.482973	3.56e-05
AT3G14940	0.519655	3.61e-05
AT5G57870	-0.35928	3.66e-05
AT3G46740	-0.460275	3.7e-05
AT4G19520	0.804083	3.7e-05
AT1G13030	-0.856993	3.72e-05
AT3G16810	-0.569653	3.73e-05
AT3G57400	0.57928	3.75e-05
AT4G29700	0.710052	3.79e-05
AT5G48150	0.552334	3.81e-05
AT3G47160	0.584396	3.82e-05
AT2G03550	0.741047	3.83e-05
AT4G34740	-0.73747	3.84e-05
AT4G16630	-0.680992	3.88e-05
AT1G30870	0.707947	3.92e-05
AT1G55670	0.39514	3.94e-05
AT3G57660	-0.535002	4.15e-05
AT1G48570	-0.710862	4.19e-05
AT1G44446	0.486897	4.25e-05
AT1G23080	0.483836	4.33e-05
AT3G51000	0.76155	4.34e-05
AT5G07440	0.354231	4.36e-05
AT5G07000	0.716759	4.37e-05
AT1G51680	0.475125	4.38e-05
AT5G16130	-0.496822	4.39e-05
AT1G70520	0.576916	4.39e-05
AT1G01430	0.480683	4.39e-05
AT4G36130	-0.527512	4.4e-05
AT1G12000	-0.396265	4.46e-05
AT2G47590	0.406417	4.46e-05
AT1G12740	-0.814507	4.49e-05
AT3G23830	-0.623854	4.6e-05
AT3G23570	0.726998	4.65e-05
AT3G10420	0.630469	4.66e-05
AT4G36040	0.51782	4.69e-05
AT4G37920	-0.609193	4.69e-05
AT5G38200	0.830355	4.79e-05
AT1G55673	0.397578	4.8e-05
AT1G29250	-0.624642	4.86e-05
AT2G28190	-0.642061	4.87e-05
AT5G65840	0.667817	4.89e-05
AT4G24120	-0.805578	4.91e-05
AT3G07430	-0.548715	4.93e-05
AT1G52230	0.391969	5e-05
AT2G34480	-0.423989	5.02e-05
AT5G46580	-0.462442	5.07e-05
AT4G28750	0.381647	5.08e-05
AT2G01250	-0.54413	5.12e-05
AT1G21130	0.493889	5.13e-05
AT2G23120	0.567646	5.13e-05
AT3G02170	0.5981	5.15e-05
AT1G54100	0.57012	5.16e-05
AT3G53430	-0.477107	5.21e-05
AT1G67740	0.408849	5.21e-05
AT3G03145	0.780077	5.22e-05
AT1G33120	-0.508444	5.26e-05
AT3G45640	0.471273	5.27e-05
AT4G26080	0.530977	5.28e-05
AT2G24050	-0.571742	5.29e-05
AT3G61430	-0.427275	5.34e-05
AT3G52580	-0.486555	5.44e-05
AT4G19030	0.768695	5.48e-05
AT1G25440	0.513729	5.48e-05
AT3G25770	0.442501	5.49e-05
AT5G59870	-0.485408	5.49e-05
AT5G64770	0.675953	5.52e-05
AT5G64430	0.647309	5.53e-05
AT5G25757	-0.640285	5.58e-05
AT5G60360	0.404659	5.6e-05
AT2G31660	-0.483696	5.61e-05
AT5G09660	0.567582	5.63e-05
AT2G20450	-0.65368	5.64e-05
AT5G56030	-0.363729	5.68e-05
AT1G02850	0.812695	5.84e-05
AT3G47370	-0.559715	5.96e-05
AT1G15380	-0.741527	5.97e-05
AT1G23290	-0.527765	6e-05
AT5G50160	0.575522	6.04e-05
AT1G78460	0.529238	6.07e-05
AT5G20150	-0.980767	6.07e-05
AT4G17840	0.636791	6.23e-05
AT3G14415	0.380691	6.25e-05
AT3G03130	-0.694842	6.29e-05
AT5G16400	0.593004	6.32e-05
AT4G03585	0.381187	6.35e-05
AT4G21570	0.489834	6.37e-05
AT5G22510	0.473654	6.4e-05
AT3G18600	-0.625346	6.43e-05
AT3G45030	-0.524923	6.5e-05
AT4G29410	-0.555323	6.51e-05
AT1G03130	0.458439	6.54e-05
AT5G63180	0.558823	6.58e-05
AT5G67030	0.447336	6.59e-05
AT3G07350	0.780001	6.6e-05
AT1G29940	-0.433665	6.61e-05
AT4G10450	-0.567286	6.66e-05
AT2G22430	0.442665	6.88e-05
AT1G79700	0.800773	6.89e-05
AT4G33666	0.993588	6.9e-05
AT5G62350	0.402135	6.93e-05
AT2G44650	-0.544442	6.98e-05
AT5G02150	0.63886	7.08e-05
AT1G10522	-0.746513	7.09e-05
AT5G57625	0.837921	7.17e-05
AT4G27090	-0.500545	7.19e-05
AT1G14410	-0.637524	7.28e-05
AT4G18100	-0.459132	7.35e-05
AT3G57940	-0.662085	7.48e-05
AT4G28755	0.391726	7.53e-05
AT3G58550	0.691212	7.55e-05
AT1G59660	0.969795	7.58e-05
AT3G03150	0.419097	7.6e-05
AT1G08890	0.686501	7.65e-05
AT5G67480	0.564619	7.67e-05
AT1G01100	-0.406538	7.76e-05
AT2G21580	-0.492207	7.77e-05
AT1G14520	0.993293	7.81e-05
AT1G19850	0.62815	7.92e-05
AT3G26450	0.400018	7.94e-05
AT4G24280	-0.416316	7.94e-05
AT1G15510	-0.732089	8.01e-05
AT2G27840	-0.692765	8.08e-05
AT4G34670	-0.43473	8.12e-05
AT1G70880	0.806924	8.19e-05
AT4G37925	0.575795	8.21e-05
AT5G61170	-0.500962	8.21e-05
AT3G04260	-0.440606	8.23e-05
AT1G18620	0.505576	8.25e-05
AT2G35260	0.449647	8.31e-05
AT3G57490	-0.666731	8.4e-05
AT3G60245	-0.52268	8.5e-05
AT2G43530	0.817634	8.53e-05
AT2G36160	-0.470154	8.63e-05
AT1G04467	0.544915	8.8e-05
AT1G52870	0.674871	8.83e-05
AT1G62290	0.750139	8.84e-05
AT1G06430	0.618868	8.85e-05
AT4G28240	0.654091	8.86e-05
AT3G07310	0.539407	8.89e-05
AT5G05410	-0.972738	8.9e-05
AT1G26930	0.95749	8.91e-05
AT2G43110	-0.809056	8.95e-05
AT1G15440	-0.570918	8.95e-05
AT1G62780	-0.436473	9.04e-05
AT1G74050	-0.430917	9.09e-05
AT3G49790	0.618474	9.19e-05
AT5G42020	-0.379278	9.2e-05
AT3G16520	0.39869	9.22e-05
AT5G47210	-0.413751	9.33e-05
AT5G14570	0.610006	9.42e-05
AT5G26340	0.539924	9.44e-05
AT4G00100	-0.415253	9.48e-05
AT1G06190	-0.4699	9.54e-05
AT2G33150	0.390498	9.71e-05
AT5G66540	-0.742952	9.81e-05
AT4G22690	0.429674	9.9e-05
AT4G00810	-0.520966	9.91e-05
AT2G46280	-0.423049	9.94e-05
AT2G27710	-0.519352	0.000100684
AT5G60390	-0.398017	0.000101404
AT4G36850	0.716783	0.000102028
AT5G09510	-0.531739	0.000102427
AT5G55820	-0.63443	0.000107727
AT3G13650	0.97908	0.000107894
AT4G23800	-0.51673	0.000108075
AT5G02960	-0.42888	0.000108563
AT2G39670	-0.461261	0.000109604
AT2G47650	0.419392	0.000109916
AT1G22530	-0.411756	0.000110464
AT1G18540	-0.451587	0.000110551
AT2G18370	0.636525	0.000110683
AT3G45160	0.89162	0.000111731
AT5G18650	0.461355	0.000112248
AT1G51790	-0.639394	0.000113299
AT3G12710	0.67883	0.000115265
AT5G19520	-0.768488	0.000115767
AT1G75460	0.594026	0.000115984
AT5G47930	-0.566318	0.000117326
AT4G25340	-0.520117	0.000118772
AT4G18730	-0.44745	0.000120008
AT2G30570	0.412855	0.000121205
AT2G43900	-0.686745	0.000122188
AT5G04800	-0.531909	0.000123007
AT5G46110	0.404014	0.000123767
AT3G44750	-0.60037	0.000123917
AT1G62390	-0.445996	0.000126815
AT3G46590	0.468248	0.000126849
AT2G24580	-0.75772	0.000127401
AT3G22230	-0.45727	0.000128745
AT3G54470	-0.421193	0.000128778
AT4G16720	-0.483146	0.00012889
AT3G23390	-0.493169	0.000129433
AT3G49680	-0.388947	0.000130227
AT4G21870	-0.617925	0.00013044
AT3G05560	-0.50145	0.000131294
AT1G18080	-0.4426	0.000132053
AT5G63310	-0.43164	0.000132795
AT3G53900	-0.504444	0.000133367
AT1G14980	-0.48497	0.000135627
AT5G55920	-0.617467	0.000137239
AT1G52300	-0.464723	0.000137506
AT5G35970	0.573924	0.000139369
AT5G41520	-0.438627	0.000140252
AT1G18870	0.81927	0.000141226
AT4G34290	-0.520642	0.000144355
AT5G12140	0.405522	0.000145524
AT1G67120	-0.586867	0.000146367
AT2G04530	-0.647027	0.000147245
AT3G61470	0.434864	0.000147319
AT2G36620	-0.543635	0.000148662
AT1G64370	0.462145	0.000149135
AT2G20490	-0.680938	0.000149296
AT5G61020	-0.45783	0.000151752
AT2G44940	-0.926487	0.000152798
AT3G09260	-0.281288	0.000152829
AT1G33140	-0.581008	0.000156781
AT4G27450	0.931398	0.00015718
AT5G64420	-0.42328	0.000158391
AT4G26010	0.721548	0.000159782
AT2G39800	0.602067	0.000159794
AT3G13860	-0.557383	0.000161105
AT3G48930	-0.507263	0.000161234
AT1G80750	-0.563823	0.000161689
AT4G37310	0.70742	0.000162695
AT3G19130	-0.483569	0.000164063
AT3G55240	0.684426	0.000164676
AT1G24160	0.439867	0.000167563
AT2G46530	0.785987	0.000168604
AT5G04130	-0.546561	0.000173444
AT1G57660	-0.512553	0.000173641
AT3G50685	0.485314	0.000174145
AT2G46550	0.517008	0.00017429
AT1G78370	-0.525265	0.000175204
AT1G33790	0.769633	0.000176931
AT4G20830	0.384673	0.000179494
AT1G55740	0.84711	0.000180422
AT5G22650	-0.456605	0.000180682
AT5G02515	0.531067	0.000183484
AT5G40480	-0.487804	0.000183927
AT1G56070	-0.359372	0.000184419
AT1G34030	-0.494208	0.000184671
AT1G69250	-0.534777	0.000186443
AT5G45110	0.694379	0.000187394
AT3G62120	-0.358665	0.00019337
AT2G17250	-0.647695	0.000194435
AT5G47910	0.540485	0.000194643
AT1G28260	0.825054	0.000196266
AT4G34200	-0.392796	0.000196372
AT3G06680	-0.650181	0.000196771
AT4G38890	-0.438261	0.000198225
AT2G25080	0.508113	0.000202353
AT3G08510	0.451781	0.000203974
AT5G11420	0.430163	0.00020483
AT3G45930	-0.511492	0.00020596
AT1G62480	-0.406695	0.0002076
AT3G21110	-0.636244	0.000207705
AT3G04840	-0.423015	0.000207936
AT4G29060	-0.379973	0.000208459
AT2G47240	-0.378846	0.000208778
AT5G05500	0.835127	0.00020906
AT5G03195	-0.557567	0.000210262
AT5G15780	0.414171	0.000210441
AT5G48180	0.393961	0.000210552
AT3G20050	-0.368843	0.000213726
AT4G22510	-0.593642	0.00021376
AT1G73330	-0.493028	0.000215799
AT5G60930	-0.518556	0.000216051
AT1G06360	-0.615286	0.000216333
AT4G37910	-0.43657	0.000216752
AT5G43580	0.667608	0.000217984
AT4G25740	-0.463679	0.000218433
AT2G33560	-0.886365	0.000218609
AT5G48430	-0.983803	0.000218975
AT5G23740	-0.496	0.000219485
AT3G51870	-0.842521	0.000221727
AT1G43170	-0.387598	0.0002221
AT5G20250	0.343726	0.000222539
AT5G27700	-0.432453	0.000222646
AT2G42740	-0.724954	0.000222731
AT5G64040	0.340863	0.000223034
AT1G49240	-0.390456	0.000223162
AT5G12940	0.733006	0.000224005
AT5G35220	-0.496746	0.000224067
AT3G25717	0.55012	0.000224558
AT3G09440	-0.325779	0.000224864
AT2G32060	-0.489454	0.000225601
AT2G39350	0.916567	0.000226079
AT4G25050	-0.335471	0.000226157
AT1G30730	0.90123	0.000227834
AT3G49910	-0.42932	0.000229036
AT4G04610	0.484457	0.000230273
AT3G07360	0.574683	0.000230866
AT2G27660	-0.608541	0.000232362
AT1G06670	-0.497702	0.00023263
AT2G38540	0.32601	0.000232788
AT2G39200	-0.654191	0.000239725
AT3G49100	-0.586844	0.000241333
AT2G04160	0.499276	0.000243306
AT3G61820	0.439487	0.000244415
AT1G70820	0.485725	0.000244759
AT4G30660	0.645866	0.000245161
AT2G35830	0.54484	0.00024526
AT3G11510	-0.40508	0.000245549
AT5G52470	-0.481018	0.000246391
AT1G71960	0.817639	0.000246453
AT1G18330	-0.521137	0.000251533
AT5G57290	-0.421322	0.000251785
AT2G20740	0.596756	0.000252328
AT3G10610	-0.525755	0.000252731
AT1G16870	-0.523326	0.00025479
AT1G18670	0.63766	0.000254948
AT1G51850	-0.558715	0.000257763
AT2G37690	-0.72556	0.000258821
AT2G44120	-0.457913	0.000259209
AT5G19120	0.420021	0.000259277
AT2G21860	-0.481371	0.000259427
AT5G40170	0.446223	0.000261844
AT2G15090	0.392231	0.000262551
AT5G44030	-0.595382	0.000263131
AT5G11450	-0.429305	0.000263746
AT1G49750	0.423007	0.000265124
AT5G17330	0.417034	0.000266192
AT5G67240	-0.527844	0.000269712
AT2G37470	-0.541149	0.000270394
AT2G41310	-0.636856	0.000271667
AT1G14320	-0.433837	0.000272348
AT1G80830	0.478462	0.000274026
AT4G18010	-0.563875	0.000275241
AT1G67030	-0.723929	0.000275744
AT3G06530	-0.495677	0.000276722
AT2G19572	0.592659	0.000279217
AT1G04400	0.384711	0.000281776
AT1G71260	-0.617964	0.000282614
AT4G28210	-0.550148	0.000285591
AT2G18193	0.913097	0.000285813
AT5G24030	-0.551203	0.000287198
AT2G22870	-0.728025	0.000287504
AT3G10310	-0.689839	0.000292948
AT3G54890	0.403676	0.000293478
AT4G10340	0.388237	0.000293704
AT2G41100	0.575408	0.000294857
AT2G05220	-0.432432	0.000296714
AT1G29930	0.364933	0.000297878
AT3G18000	-0.472883	0.000298634
AT2G46600	0.605168	0.000300712
AT1G77920	0.659302	0.000301498
AT5G59130	0.615107	0.000302406
AT1G61590	-0.625447	0.00030519
AT1G30510	0.476568	0.000308318
AT2G19640	-0.781572	0.000314647
AT5G63530	-0.605394	0.000318967
AT5G09855	0.611392	0.00032238
AT3G14600	-0.429081	0.000323618
AT5G67300	0.433479	0.0003268
AT1G13110	0.399903	0.000330971
AT3G12110	-0.577127	0.000331037
AT3G58700	-0.566739	0.000331387
AT3G03870	0.792521	0.000332223
AT4G30720	-0.464138	0.000334347
AT1G14870	0.496026	0.000334807
AT1G05123	-0.613834	0.000341919
AT4G39730	0.35601	0.000343161
AT5G27390	-0.492097	0.000343787
AT4G30290	0.649258	0.00034387
AT3G19430	-0.777146	0.000344377
AT5G06360	-0.417212	0.000348208
AT2G17840	0.440894	0.000349385
AT3G13230	-0.589868	0.000350916
AT3G02060	-0.442556	0.000354435
AT4G08815	0.967227	0.0003547
AT5G57660	0.449533	0.000355774
AT1G41880	-0.523645	0.000357898
AT4G15545	0.365291	0.000358361
AT3G21300	-0.742399	0.000358498
AT1G78120	-0.935117	0.000359776
AT2G35040	-0.49316	0.000360498
AT3G21540	-0.544992	0.000360967
AT3G51800	-0.406598	0.000362692
AT5G05110	0.847359	0.000363158
AT5G65360	-0.371418	0.000364139
AT1G19000	0.403354	0.000366654
AT3G59400	0.395375	0.00036915
AT1G14790	0.920328	0.000370396
AT4G30460	-0.84146	0.000372451
AT3G01490	0.56638	0.000372462
AT1G13270	-0.422398	0.000373387
AT2G19870	-0.504385	0.000373861
AT4G29010	0.345438	0.000384248
AT2G24120	-0.546936	0.000384989
AT5G19140	0.875582	0.000389027
AT5G61670	0.474452	0.00039419
AT1G77210	0.788553	0.000394288
AT1G13670	-0.727112	0.000398184
AT3G28900	-0.605305	0.000400703
AT5G25280	0.509611	0.000401092
AT5G58420	-0.474971	0.000401881
AT1G49600	-0.354916	0.000403033
AT4G11360	0.703541	0.000403131
AT2G41380	0.755106	0.000407724
AT1G59620	0.899499	0.000411524
AT3G03060	-0.58833	0.000411718
AT3G18050	0.435502	0.00041227
AT1G30610	-0.470517	0.000413823
AT2G22660	0.438216	0.000417596
AT4G27340	-0.620301	0.000419704
AT3G47420	-0.820659	0.000419867
AT2G01670	0.443714	0.000422869
AT4G14010	-0.969438	0.000423155
AT3G55980	0.621248	0.000425161
AT1G51760	0.528942	0.000435253
AT5G54270	0.379123	0.000438734
AT2G44450	0.711743	0.000442575
AT1G57860	-0.568191	0.000446744
AT2G36050	0.689521	0.000447062
AT4G38710	-0.46094	0.000449155
AT1G47600	0.600634	0.000449308
AT5G24490	0.484629	0.000451411
AT5G20830	0.549089	0.000452277
AT5G19750	-0.642911	0.000453319
AT1G15980	0.391956	0.000454552
AT5G13800	0.507803	0.00045552
AT3G05060	-0.519607	0.000457126
AT4G39200	-0.381582	0.000458046
AT1G70160	0.428514	0.000458412
AT3G11830	-0.347219	0.000461528
AT3G23640	0.402009	0.000465138
AT1G06460	0.429582	0.000468788
AT3G16400	0.300051	0.000468874
AT3G01750	0.886202	0.000473104
AT1G50420	0.773387	0.000477359
AT1G69620	-0.396416	0.000479167
AT1G24020	-0.588224	0.000480476
AT4G22517	-0.620091	0.000480884
AT5G20890	-0.321468	0.000482231
AT5G23070	-0.604808	0.000482239
AT4G03520	0.305028	0.000483523
AT5G23820	0.344493	0.000483812
AT3G11940	-0.399406	0.000487274
AT2G41180	0.871799	0.000487567
AT1G53645	-0.513867	0.000488937
AT5G09530	-0.561755	0.000496244
AT2G02820	-0.703056	0.000496723
AT3G19240	0.490193	0.00049744
AT1G09590	-0.498339	0.000500794
AT1G72750	-0.437457	0.000508294
AT3G02080	-0.43045	0.000508363
AT3G48860	-0.372186	0.000508767
AT3G56940	0.28803	0.000509165
AT3G12150	0.557252	0.000510942
AT4G13530	0.485487	0.000511571
AT3G62910	-0.453071	0.000513575
AT3G56050	0.451182	0.000516663
AT5G24930	0.366484	0.00052177
AT1G64790	-0.405927	0.000521851
AT5G59850	-0.459083	0.000523359
AT5G26742	-0.326716	0.000525399
AT1G18485	-0.658541	0.000525671
AT2G32100	0.570773	0.000526166
AT4G37180	0.501395	0.000527888
AT4G00970	-0.93985	0.000530579
AT4G19700	0.821849	0.00053394
AT3G55010	-0.582568	0.000537735
AT3G48870	-0.360187	0.000538186
AT5G59860	-0.495718	0.000538582
AT5G11240	-0.57857	0.000538686
AT4G19200	0.381208	0.000548167
AT5G64140	-0.500873	0.000549544
AT3G08943	-0.390128	0.000550025
AT4G00360	0.323505	0.000553279
AT2G31010	-0.531262	0.000556538
AT1G76810	-0.408935	0.00056126
AT2G36170	-0.509445	0.000562975
AT5G50760	0.880313	0.000564063
AT1G04480	-0.484612	0.000570267
AT4G20980	-0.421701	0.000574185
AT5G23020	0.619426	0.000576016
AT1G10150	0.626021	0.000584176
AT5G64580	-0.401581	0.000587806
AT4G29400	-0.750714	0.000589401
AT4G38100	-0.627382	0.000590262
AT5G37360	0.507362	0.000592619
AT1G08980	0.470243	0.000595651
AT5G15550	-0.59873	0.00059734
AT3G16530	0.535185	0.000599453
AT1G79920	-0.309817	0.000599506
AT3G09250	-0.340593	0.000602487
AT1G12920	-0.381069	0.000614939
AT2G30440	0.364737	0.000615057
AT1G26880	-0.46009	0.000617016
AT1G13730	-0.528298	0.000617442
AT1G54575	0.955561	0.000618202
AT5G26360	-0.327478	0.000618824
AT4G16390	-0.477126	0.000618989
AT5G02380	0.40108	0.000621031
AT1G14280	0.524013	0.00062274
AT5G13850	-0.36194	0.000623271
AT4G14620	0.660532	0.000627992
AT2G27720	-0.420599	0.000632006
AT3G02730	0.342968	0.000634737
AT2G43920	0.84839	0.000638445
AT1G12110	0.367806	0.000641518
AT5G67330	0.459852	0.000645101
AT3G50950	0.396606	0.000645231
AT5G05060	-0.554299	0.000646639
AT4G14270	0.599011	0.000653634
AT2G36895	0.735828	0.000656099
AT5G16150	0.351248	0.000657009
AT3G19840	-0.543855	0.000658066
AT4G24800	0.422467	0.000658352
AT1G07993	0.37953	0.000662227
AT4G15560	0.353495	0.000662272
AT1G51830	0.572878	0.000672965
AT3G05590	-0.426169	0.000687601
AT3G48100	-0.808263	0.000692054
AT4G15000	-0.431505	0.000692493
AT3G56880	0.519645	0.000694254
AT3G53870	-0.418083	0.000695983
AT3G20000	-0.449878	0.000697414
AT3G63240	-0.871349	0.000701154
AT3G17470	0.571601	0.000703713
AT4G19160	0.403261	0.000718991
AT2G14880	-0.454342	0.000721054
AT3G11340	-0.570043	0.000723966
AT5G64100	-0.383945	0.000725937
AT4G24450	0.934284	0.00072692
AT5G06110	-0.409566	0.000733856
AT4G23500	0.577936	0.000734033
AT1G16330	-0.886908	0.000734706
AT5G24470	-0.363277	0.000746181
AT1G27100	0.465674	0.000749888
AT5G64670	-0.473515	0.000752446
AT3G52590	-0.401212	0.000755454
AT3G55170	-0.571041	0.00075922
AT2G30210	0.524607	0.000759877
AT2G18300	0.413275	0.000762953
AT2G23840	0.633019	0.000767772
AT2G14080	0.526482	0.00077001
AT1G74590	0.959462	0.000773677
AT3G50740	0.429445	0.000777249
AT3G55750	-0.486377	0.000777748
AT1G32220	0.380261	0.000778804
AT1G29400	0.502506	0.000779584
AT1G07930	-0.33355	0.000781251
AT2G28950	0.341934	0.000781868
AT4G20130	-0.41212	0.000785466
AT1G63680	-0.400932	0.000788094
AT2G22240	0.84544	0.000790032
AT5G57240	0.801321	0.000790446
AT3G13882	-0.55395	0.000793674
AT2G44640	-0.50196	0.000795228
AT2G09975	-0.718627	0.00079542
AT1G09090	-0.941747	0.000796141
AT4G12600	-0.467978	0.000798526
AT3G55280	-0.477013	0.000798735
AT4G19840	0.444339	0.00079937
AT1G22780	-0.441538	0.000802846
AT2G19480	-0.350294	0.000807975
AT5G55280	-0.359105	0.000813596
AT4G23210	-0.96166	0.000817738
AT4G10480	-0.464851	0.000818712
AT4G22570	-0.614903	0.000819133
AT5G57120	-0.43801	0.000819222
AT5G21090	0.316281	0.00083025
AT3G09630	-0.398944	0.000840726
AT3G08030	0.371671	0.000841542
AT3G22370	0.493719	0.000845645
AT1G15930	-0.449917	0.000846141
AT5G14520	-0.468473	0.000846657
AT5G45400	-0.504151	0.000850231
AT3G18680	-0.384825	0.000850508
AT1G64720	0.843852	0.00085341
AT4G18910	0.631877	0.000855434
AT1G20850	-0.446928	0.000855597
AT1G32700	0.577352	0.000856541
AT5G65730	0.501569	0.000859859
AT3G16080	-0.522257	0.000860134
AT4G34050	0.312948	0.000869721
AT5G57340	0.814789	0.000869732
AT4G09320	-0.445461	0.00087258
AT5G02610	-0.44008	0.000875712
AT5G66570	0.34445	0.000875958
AT2G17440	-0.573632	0.000876253
AT1G56010	0.564719	0.000877304
AT3G44480	0.388794	0.000880394
AT4G22990	0.689335	0.000882561
AT1G20950	-0.359858	0.000884845
AT1G32060	0.333522	0.000886797
AT3G48720	0.369443	0.000893515
AT2G39010	0.356231	0.000896448
AT2G44500	0.460741	0.000899515
AT5G03260	-0.568259	0.000905727
AT2G47160	-0.515059	0.000906154
AT1G08570	0.470901	0.000908336
AT1G77120	0.872515	0.000908811
AT5G23310	-0.530855	0.000914237
AT4G18710	0.314981	0.000928908
AT4G27990	0.497889	0.000940024
AT3G17800	0.438311	0.000940286
AT5G01255	0.565477	0.000962257
AT1G12080	-0.518177	0.000963646
AT2G02130	-0.436044	0.000968866
AT5G59970	-0.433774	0.000971389
AT1G21065	0.398591	0.000971608
AT4G33550	0.847242	0.000975716
AT5G43470	0.354175	0.000976429
AT3G16570	0.38455	0.000986612
AT1G75780	-0.464251	0.000988118
AT5G19440	0.404636	0.000990618
AT5G64050	-0.41096	0.000991125
AT1G17880	-0.37318	0.000992605
AT3G12080	-0.380421	0.000996303
AT4G30990	-0.473077	0.00100132
AT4G20835	0.376718	0.00100228
AT5G63570	-0.37461	0.00100244
AT1G51060	-0.408818	0.00100338
AT2G29750	-0.74999	0.0010067
AT3G45780	0.394968	0.00100911
AT5G05140	0.512024	0.00100911
AT1G62430	0.464805	0.00101115
AT1G64980	0.517598	0.0010112
AT1G17690	-0.514188	0.0010156
AT2G32230	-0.481204	0.00101693
AT3G09940	-0.626606	0.00102887
AT2G40400	-0.363162	0.0010319
AT5G11200	-0.328009	0.00103603
AT4G37470	0.416814	0.00104436
AT5G51540	-0.73483	0.00104602
AT4G14465	0.693551	0.00105106
AT5G36160	0.446814	0.00105394
AT3G01820	-0.647026	0.00106524
AT3G23080	0.530018	0.00107139
AT1G32900	0.943045	0.00107407
AT1G03457	-0.724625	0.00107455
AT3G12700	0.459538	0.0010746
AT5G15740	-0.47108	0.00107485
AT4G10320	-0.333716	0.00107594
AT2G09785	-0.45869	0.00109527
AT2G47110	-0.377125	0.00109765
AT4G23810	-0.57668	0.00109983
AT2G40290	-0.368041	0.00110386
AT4G37980	0.465483	0.0011063
AT3G43810	-0.37488	0.00110786
AT2G44210	0.392222	0.00111309
AT3G59690	-0.66545	0.0011137
AT5G60530	-0.470457	0.001118
AT5G19940	0.292416	0.00112169
AT4G12800	0.356255	0.00112528
AT5G09650	-0.31611	0.00112547
AT2G13360	0.351315	0.00112939
AT1G08830	-0.491751	0.00113041
AT4G05320	0.295503	0.00113262
AT5G22340	-0.377472	0.00113621
AT5G14440	-0.521239	0.00113954
AT2G30200	-0.403153	0.00114377
AT5G47560	0.35424	0.00114383
AT3G14900	-0.561443	0.0011465
AT1G07280	0.40647	0.00115217
AT5G14050	-0.475994	0.00115676
AT5G63420	-0.400116	0.00115831
AT3G23620	-0.549209	0.00116392
AT5G04970	-0.801135	0.00117103
AT4G16510	0.529303	0.00117194
AT1G53140	-0.70652	0.00117297
AT5G26180	-0.649085	0.00117924
AT2G01620	0.584631	0.00118609
AT2G31270	-0.629651	0.00119464
AT5G10920	-0.45687	0.00120159
AT4G17550	0.647432	0.00120449
AT1G47500	-0.473954	0.0012108
AT2G20570	0.337301	0.00122183
AT4G36020	-0.428086	0.00122363
AT3G25690	0.342391	0.0012277
AT4G38080	-0.565676	0.00124622
AT1G11430	-0.378482	0.00125385
AT3G06730	-0.528884	0.00125628
AT3G04770	-0.71063	0.00125828
AT5G40390	-0.441669	0.0012623
AT1G05570	-0.41974	0.00127398
AT5G17710	-0.396511	0.00127658
AT1G15660	-0.485949	0.00127812
AT1G68560	0.289912	0.00127923
AT3G59300	0.399255	0.00128467
AT1G22590	-0.599218	0.00128702
AT4G30170	-0.400096	0.00128809
AT4G30270	0.390309	0.00129315
AT1G61570	-0.617712	0.00129337
AT1G67750	0.704666	0.00129637
AT3G54580	0.939374	0.00129724
AT2G18900	-0.51039	0.00130311
AT2G43650	-0.507682	0.00130723
AT5G19510	-0.367893	0.00130962
AT1G55110	0.658627	0.00131016
AT1G30380	0.298165	0.00131207
AT4G21400	-0.646921	0.00131542
AT3G55560	0.535128	0.0013215
AT3G09925	0.791326	0.00132844
AT2G20530	-0.427024	0.00133116
AT5G27280	0.614817	0.00133232
AT2G38380	0.958513	0.00133291
AT3G44190	-0.401215	0.00133489
AT5G39590	0.34745	0.00133827
AT4G11420	-0.384236	0.00133929
AT1G59760	-0.42145	0.00134013
AT1G55360	0.32784	0.00134176
AT3G04400	-0.360471	0.00135765
AT3G52400	0.53564	0.0013624
AT2G40840	0.300248	0.00137609
AT5G45350	0.481328	0.00138505
AT3G54360	0.368301	0.00138634
AT3G43220	0.426475	0.00139251
AT2G32560	0.492482	0.00139261
AT1G62570	0.566419	0.00139725
AT4G26780	-0.593194	0.00139863
AT3G01470	0.395423	0.00140216
AT5G48360	-0.443981	0.00140489
AT5G42830	0.951667	0.00140734
AT1G54780	0.325149	0.00141632
AT2G47890	-0.421149	0.00142155
AT1G06000	-0.535887	0.00142257
AT5G58350	0.512277	0.00143043
AT4G01560	-0.478332	0.00143099
AT3G04910	0.385737	0.00144012
AT4G02400	-0.444157	0.00144037
AT5G63990	0.711343	0.00144219
AT3G23050	0.31812	0.00144225
AT3G11400	-0.346485	0.00144651
AT3G62410	0.43305	0.00145174
AT4G27790	0.578305	0.00145527
AT1G11545	-0.421857	0.00147395
AT1G47490	-0.36964	0.00148236
AT1G20720	-0.724704	0.00148701
AT3G06980	-0.336514	0.0014957
AT3G12870	-0.72939	0.00150166
AT2G25900	0.559309	0.00150174
AT1G52190	0.432004	0.00150647
AT3G61080	0.513684	0.00151933
AT3G59410	0.321197	0.00152604
AT3G57290	-0.342773	0.00154498
AT2G40360	-0.414617	0.00154565
AT2G20020	-0.432363	0.00155717
AT2G20060	-0.411461	0.00158759
AT3G61060	0.469628	0.00158904
AT1G70560	-0.556733	0.00159421
AT3G52140	-0.348932	0.00159617
AT3G63215	0.590991	0.00159659
AT1G31170	0.589393	0.00160391
AT2G44860	-0.451516	0.00160742
AT1G60950	-0.318332	0.00161318
AT1G22270	-0.532089	0.0016245
AT3G53460	-0.279806	0.00162562
AT5G10800	-0.819444	0.00162622
AT1G10510	-0.404646	0.00162703
AT5G46430	-0.376706	0.00163423
AT4G04460	0.737578	0.00163647
AT5G66170	0.87678	0.00164498
AT3G13920	-0.291557	0.00164632
AT2G47630	0.40303	0.00164793
AT3G07790	0.420484	0.00165215
AT5G55220	-0.348415	0.00165418
AT5G05470	-0.605807	0.00165825
AT5G05580	-0.438501	0.00165848
AT5G06700	0.334697	0.00165979
AT4G00730	0.399691	0.00166856
AT1G52980	-0.364351	0.00167791
AT1G60990	0.461648	0.00168939
AT3G28180	0.32317	0.00168976
AT2G18220	-0.539975	0.00169206
AT4G30190	0.283771	0.00170126
AT5G03740	-0.45324	0.00170356
AT5G26290	-0.600688	0.00170856
AT1G78430	-0.853557	0.00170967
AT5G04950	0.566779	0.00171185
AT2G41870	0.697165	0.00171619
AT5G20130	-0.518104	0.00172162
AT1G78490	0.608919	0.001732
AT5G14040	-0.311488	0.0017375
AT1G68020	0.521698	0.00173751
AT1G06680	0.321895	0.00173886
AT1G02730	-0.349496	0.00174613
AT4G15530	0.623522	0.00174757
AT2G33210	-0.44356	0.00174971
AT5G49730	0.605711	0.0017563
AT5G03800	-0.731096	0.00176416
AT1G07770	-0.373943	0.00176892
AT1G20340	0.265615	0.00177685
AT2G36885	-0.822258	0.00177783
AT2G37600	-0.56329	0.00178658
AT4G22513	-0.692287	0.00180721
AT4G07410	-0.399148	0.00181744
AT1G51580	0.505548	0.00182516
AT2G17280	0.743032	0.00183136
AT3G13580	-0.388234	0.00183303
AT1G29900	-0.328291	0.00183548
AT3G05880	0.355143	0.00184208
AT1G80770	-0.439814	0.00185391
AT2G16430	-0.515556	0.00187516
AT1G80180	0.526018	0.00187711
AT4G15760	0.412375	0.00187811
AT1G56050	-0.474934	0.00188074
AT1G20580	-0.448028	0.00189833
AT3G11410	0.516826	0.00190635
AT3G19050	-0.456292	0.00191301
AT1G07790	-0.428289	0.00192412
AT3G13790	-0.381713	0.00193324
AT1G60730	0.51001	0.00193382
AT4G27800	0.409801	0.0019584
AT3G13460	-0.250437	0.00196728
AT4G23870	0.80134	0.00196844
AT1G09210	-0.330994	0.00196938
AT5G64280	0.484275	0.00197272
AT2G21440	-0.403251	0.00197969
AT1G27200	0.690054	0.00198155
AT5G52882	-0.372898	0.00198812
AT1G04990	0.587913	0.00199854
AT1G78270	0.505802	0.00200296
AT1G07240	0.466127	0.00200813
AT5G54630	0.409425	0.00201028
AT1G03780	-0.61221	0.00201832
AT1G05010	0.337084	0.00201908
AT2G39460	-0.442531	0.00202534
AT5G61790	-0.309486	0.00202981
AT1G06530	-0.40302	0.00204207
AT3G11964	-0.448812	0.0020493
AT3G26440	0.328523	0.00205682
AT5G55520	-0.544623	0.00205915
AT5G25350	0.358748	0.00205966
AT3G44720	0.530752	0.0020791
AT1G09910	0.64517	0.00207956
AT3G12860	-0.730828	0.002093
AT2G05990	-0.310682	0.00209868
AT5G55190	-0.328016	0.00210091
AT3G49845	-0.937642	0.00210875
AT1G15250	-0.618587	0.00210997
AT2G32300	-0.691073	0.0021107
AT2G32080	0.353185	0.00211115
AT4G21650	0.895135	0.00211226
AT5G02790	0.347642	0.00211668
AT5G23280	0.40316	0.00211883
AT1G26945	0.741506	0.00212108
AT5G23830	-0.510612	0.0021318
AT3G16370	0.263536	0.00213217
AT2G26710	0.737099	0.00213368
AT3G22400	-0.732456	0.00213385
AT3G26590	0.539914	0.00215736
AT3G26330	-0.769538	0.00216377
AT2G17880	0.695002	0.00218537
AT3G19680	0.452378	0.00219564
AT1G59990	-0.468895	0.00219641
AT3G59020	-0.318285	0.00220419
AT2G34070	-0.569813	0.00220432
AT4G25810	0.884675	0.00221316
AT3G15680	-0.487197	0.00222187
AT4G15233	-0.635626	0.00222429
AT2G33770	0.388456	0.00223112
AT1G09640	-0.307927	0.00224146
AT5G39530	0.37165	0.00224789
AT3G13062	0.488121	0.00224907
AT2G27050	0.357881	0.00226049
AT1G07920	-0.33276	0.00226054
AT3G61210	0.64787	0.00226157
AT3G13480	-0.582678	0.00226901
AT4G20410	0.421622	0.00227307
AT1G50250	0.364328	0.00227373
AT1G33970	0.461284	0.00228748
AT4G04840	0.443291	0.00229088
AT5G13060	-0.661069	0.00229458
AT2G25870	-0.340287	0.00229938
AT1G68830	0.381505	0.00230363
AT5G64330	0.336336	0.00231066
AT3G59700	0.995918	0.00232318
AT4G33490	0.527897	0.00232481
AT5G35170	0.337903	0.00234179
AT5G40910	0.424337	0.0023473
AT3G26580	0.373011	0.00234836
AT4G26240	-0.452497	0.00235571
AT3G04920	-0.361165	0.00235861
AT5G62300	-0.360663	0.00236385
AT5G51100	-0.514277	0.00237144
AT4G11080	-0.565578	0.00237436
AT3G56150	-0.27904	0.00237753
AT3G18740	-0.362076	0.00237895
AT2G20180	0.535565	0.00238756
AT2G40430	-0.388289	0.0023936
AT5G43450	0.684043	0.00240224
AT5G61030	-0.48747	0.00240651
AT4G34150	0.437482	0.00241131
AT2G47580	0.364627	0.00241945
AT5G56680	-0.361178	0.00242322
AT2G06465	-0.481147	0.00242602
AT1G72040	-0.402157	0.00243206
AT2G43330	0.616632	0.00243456
AT4G00355	0.49519	0.00243588
AT5G61590	0.336108	0.00243955
AT4G31120	-0.396962	0.00244496
AT1G22400	-0.585648	0.00245249
AT4G17800	-0.598543	0.00245533
AT5G06870	0.547757	0.00246088
AT4G11460	-0.623824	0.00246154
AT5G17230	0.269396	0.00247233
AT2G43100	-0.507042	0.00247605
AT1G80920	0.828203	0.00247914
AT3G16140	0.301634	0.00251027
AT3G58610	-0.297862	0.0025118
AT4G04670	-0.53584	0.00251334
AT3G22310	-0.479035	0.00252183
AT2G26530	0.785957	0.00253434
AT5G12860	-0.317909	0.00253807
AT5G43260	0.659198	0.00253917
AT2G04780	-0.342783	0.00254112
AT3G62660	0.369486	0.00255067
AT1G75880	0.793999	0.00256135
AT1G65230	0.432828	0.002571
AT5G48110	-0.797059	0.00258382
AT1G72360	-0.67093	0.00259153
AT5G53420	0.486933	0.002595
AT1G15820	0.334798	0.00260404
AT3G10110	-0.800158	0.00261588
AT5G49480	-0.379967	0.00261635
AT5G09440	0.532457	0.00264372
AT2G17820	-0.485279	0.00265113
AT4G28660	-0.321874	0.00265782
AT5G16370	0.385931	0.00266865
AT3G10050	-0.372984	0.0026704
AT1G01320	-0.304926	0.00268249
AT3G58660	-0.402775	0.00269906
AT3G08730	-0.389386	0.00269911
AT1G03860	-0.431791	0.00270486
AT3G56240	0.304961	0.00270605
AT4G38690	0.504223	0.00270923
AT1G62515	0.365425	0.00273806
AT3G01500	0.291435	0.00274556
AT1G03830	-0.543583	0.00274789
AT5G16620	-0.353129	0.00275203
AT2G21290	-0.620072	0.00277467
AT5G52650	-0.373444	0.00277699
AT3G15840	0.398594	0.00279542
AT1G08380	0.303929	0.00280154
AT5G50010	-0.769517	0.00280368
AT4G38210	0.956047	0.00281167
AT3G15360	0.275573	0.00281437
AT3G06130	-0.431441	0.00281956
AT3G55510	-0.576371	0.00282092
AT4G01330	0.458911	0.00282212
AT1G06540	-0.391754	0.00284302
AT2G32800	0.604459	0.00284577
AT3G14390	-0.420092	0.00284965
AT2G43630	-0.400603	0.00285117
AT5G04375	0.589755	0.00285271
AT2G28160	-0.787325	0.00285458
AT2G29550	-0.266008	0.00287195
AT5G39980	-0.603108	0.00288208
AT5G18700	-0.426514	0.00289684
AT4G05190	-0.458109	0.00289939
AT4G05530	0.43174	0.00290423
AT3G52170	-0.595384	0.00291877
AT1G22640	0.5457	0.00291917
AT3G03710	-0.315146	0.00292274
AT4G04640	0.257038	0.00292775
AT5G41610	0.789715	0.00293913
AT3G45730	0.960454	0.00294165
AT2G31880	0.469474	0.00294191
AT1G63100	-0.516125	0.0029459
AT1G01470	0.376205	0.00294944
AT5G60950	0.738727	0.00297114
AT3G52960	-0.258541	0.0029839
AT5G08520	0.361265	0.00299243
AT1G77885	-0.661829	0.00301105
AT5G36180	0.666095	0.00301276
AT5G57090	-0.435566	0.00301917
AT5G13870	-0.792844	0.00303721
AT4G01480	0.459284	0.00304872
AT2G22360	-0.413245	0.0030504
AT5G18630	0.45103	0.0030605
AT4G31230	-0.781049	0.00306084
AT2G30140	0.606432	0.00306238
AT1G29910	0.303817	0.00307322
AT3G06760	0.715651	0.00310397
AT1G15740	0.511194	0.0031141
AT3G10500	-0.428207	0.00313412
AT5G54940	0.301769	0.00314984
AT1G68990	-0.49233	0.0031572
AT5G01740	0.858241	0.00315785
AT1G68290	0.81892	0.00317544
AT5G01530	0.320242	0.00318555
AT3G53020	-0.379328	0.00319121
AT1G06002	-0.533337	0.00319409
AT3G27850	-0.256307	0.00319595
AT3G07770	-0.314144	0.0032003
AT3G02505	0.790365	0.00320539
AT2G45000	-0.472807	0.00321741
AT2G16500	-0.312858	0.00321782
AT1G52220	0.32811	0.00323137
AT4G10770	0.423092	0.00323279
AT4G34480	0.488531	0.00324333
AT4G05520	-0.492687	0.00325604
AT2G32650	-0.49269	0.00326788
AT3G19450	-0.295306	0.00327997
AT2G32180	-0.618939	0.00328403
AT1G78000	0.410361	0.00330823
AT2G19570	0.535098	0.00331546
AT4G15640	-0.517964	0.00331754
AT5G66460	0.773785	0.00333355
AT5G63920	-0.53318	0.00334501
AT2G33050	0.420461	0.0033459
AT3G19710	0.512661	0.00334754
AT1G54010	0.276396	0.0033493
AT3G60370	-0.510103	0.00335377
AT1G73870	0.98213	0.00336917
AT4G32915	-0.450958	0.00339345
AT3G26740	0.828265	0.00340345
AT4G25650	0.415253	0.00341801
AT2G41780	0.924624	0.00344888
AT2G42710	-0.421726	0.00345548
AT3G01420	0.81821	0.00347428
AT1G13245	0.36175	0.00349938
AT5G49160	-0.325632	0.0035271
AT2G31610	-0.327125	0.00353148
AT1G79150	-0.525799	0.00353153
AT5G05200	0.282283	0.00353817
AT3G18780	-0.24242	0.00354008
AT2G29310	0.415543	0.0035433
AT3G03920	-0.420426	0.00356868
AT3G49430	-0.393327	0.00358287
AT5G06850	0.595231	0.00359004
AT5G65390	-0.385696	0.00359257
AT3G02450	-0.369904	0.00360872
AT1G28520	0.4081	0.0036121
AT1G57870	0.481088	0.00361451
AT4G18975	0.514045	0.00363856
AT5G48380	0.363	0.00364977
AT2G40480	-0.562031	0.00366474
AT1G48460	-0.631284	0.00367084
AT2G16750	-0.586021	0.0036936
AT3G66652	-0.63521	0.00369629
AT3G43800	0.417947	0.00369961
AT1G60230	-0.474809	0.00370149
AT2G11890	-0.420074	0.00371486
AT1G08580	-0.500282	0.00372542
AT2G47510	-0.347513	0.00372776
AT4G36010	0.899172	0.00373361
AT3G14310	-0.257641	0.00373676
AT2G15220	0.907306	0.00374839
AT1G48540	0.378986	0.00376102
AT3G17020	0.299091	0.00376357
AT3G23840	0.820018	0.00377429
AT4G32280	0.693159	0.00377818
AT3G23400	0.298332	0.00379202
AT1G66760	0.550163	0.00379288
AT4G02230	-0.325605	0.00381095
AT4G36140	-0.325895	0.00381372
AT2G14890	-0.298577	0.00382725
AT2G18328	-0.873592	0.00383157
AT2G21180	0.91114	0.0038656
AT1G56430	0.658953	0.00388265
AT4G18215	0.777054	0.0038845
AT5G47650	0.544944	0.0038848
AT2G34810	0.588461	0.00389036
AT1G60600	-0.367733	0.00389458
AT1G72130	-0.50075	0.00390717
AT4G04350	-0.362588	0.0039082
AT5G08340	-0.541694	0.00392879
AT3G47800	0.341992	0.00394079
AT3G03960	-0.304221	0.00394569
AT5G21100	0.472572	0.00395023
AT1G80240	0.566046	0.00396025
AT1G15210	-0.403892	0.00396953
AT5G12170	0.47933	0.00397679
AT4G03400	-0.520141	0.00400028
AT5G08590	0.304784	0.00400119
AT1G07610	0.33602	0.00401259
AT5G39050	0.453967	0.00401389
AT4G13930	-0.248521	0.00401437
AT5G66900	0.541336	0.00402597
AT3G47520	-0.316562	0.0040391
AT1G33700	0.481362	0.00405358
AT2G47840	-0.395975	0.00407903
AT3G59050	0.499551	0.00407987
AT5G63710	0.492534	0.00409331
AT3G06930	-0.421934	0.00412626
AT2G19740	-0.419859	0.00412883
AT2G39780	0.364625	0.00413567
AT3G25660	-0.314276	0.00413914
AT3G54720	-0.477537	0.00416698
AT4G05785	-0.464494	0.00417127
AT5G33320	-0.278858	0.00419721
AT4G32650	0.474083	0.0042013
AT5G59780	-0.522705	0.00420342
AT3G03630	-0.479489	0.00420345
AT5G54250	0.498445	0.00421252
AT1G51470	0.523479	0.00423331
AT2G25670	-0.356789	0.00424144
AT2G29200	-0.381062	0.00424237
AT1G45145	0.46064	0.00424446
AT5G04140	0.258939	0.00424703
AT1G47128	0.323816	0.00425809
AT3G27080	-0.488472	0.00426783
AT5G62360	0.388332	0.00427077
AT3G61110	-0.393781	0.00428192
AT4G30020	0.311158	0.00429092
AT3G08795	0.289553	0.00429113
AT3G16840	-0.389506	0.00429134
AT1G76280	-0.532145	0.00429471
AT5G05085	0.705969	0.00430705
AT3G59540	-0.436877	0.00431467
AT4G30800	-0.648357	0.00431909
AT1G51500	0.314679	0.00435518
AT3G06700	-0.407149	0.00436253
AT4G17610	-0.48909	0.00438167
AT1G34760	0.569677	0.0043966
AT3G14050	0.495026	0.00439873
AT1G13090	0.521702	0.0044037
AT5G23300	-0.56717	0.00440472
AT5G16750	-0.456026	0.00441335
AT3G09350	-0.597639	0.00442465
AT3G25730	0.854012	0.00443407
AT1G11700	0.793338	0.00443595
AT1G77930	0.500107	0.00444013
AT3G63520	0.249163	0.0044418
AT3G54770	-0.889372	0.0044442
AT3G02320	-0.556093	0.00445592
AT1G10930	-0.359119	0.0044612
AT5G19530	-0.490402	0.00446462
AT5G04040	0.430963	0.00447566
AT4G21150	-0.277155	0.0045032
AT4G09955	-0.792631	0.00450895
AT2G20920	0.431942	0.00452048
AT1G71030	0.423718	0.00452992
AT1G15140	-0.352473	0.00453349
AT4G39800	0.350688	0.00455129
AT1G79930	-0.259491	0.0045565
AT1G19670	0.428029	0.00456229
AT1G35190	0.485957	0.00457959
AT1G79520	0.912302	0.0045827
AT3G27200	-0.724557	0.00459902
AT2G30620	-0.273565	0.00461027
AT2G44993	-0.527657	0.00461183
AT5G46700	0.520019	0.00461427
AT2G18940	-0.371538	0.00461443
AT1G79560	-0.353004	0.00466342
AT3G59040	-0.406111	0.00467252
AT2G37660	-0.256056	0.00467444
AT4G29520	-0.451955	0.00469172
AT2G03760	0.607686	0.00469197
AT3G20500	0.498708	0.0047197
AT4G39660	-0.356559	0.00473041
AT3G46560	-0.562318	0.00473235
AT5G40770	-0.340211	0.00475048
AT1G33390	-0.514485	0.00475285
AT1G65470	-0.520503	0.00475526
AT3G55150	-0.790999	0.00477079
AT1G76160	-0.327091	0.00478635
AT3G12965	-0.670919	0.0047972
AT3G25230	-0.329128	0.00479962
AT2G19385	-0.631796	0.00481626
AT4G30220	-0.501211	0.00482359
AT1G05277	0.416891	0.00484366
AT5G26830	-0.309807	0.00484395
AT1G31180	-0.372316	0.00485361
AT3G57180	-0.431643	0.00486473
AT1G07807	0.454592	0.00487839
AT3G44590	-0.460729	0.00488634
AT5G16715	-0.327895	0.00489488
AT5G46710	0.580035	0.00490242
AT3G04340	-0.309096	0.00492724
AT5G26710	-0.305621	0.00494725
AT2G33530	0.585267	0.0049619
AT3G53630	-0.467929	0.00497677
AT1G78680	0.328662	0.00497842
AT5G60020	-0.504393	0.00498103
AT4G14130	-0.59027	0.00499206
AT1G73750	0.495701	0.00501368
AT4G13170	-0.427795	0.00503106
AT1G67910	0.518356	0.00503192
AT4G22200	0.596847	0.00503269
AT1G62770	0.718458	0.00506137
AT1G78850	-0.248201	0.00507832
AT4G23570	-0.485564	0.0050839
AT1G72440	-0.407113	0.00509158
AT2G25060	-0.415993	0.00510122
AT3G25470	-0.347419	0.00510603
AT2G43020	0.414891	0.00514007
AT5G14580	-0.534819	0.00514111
AT3G52072	0.72368	0.00514539
AT2G22795	-0.329243	0.0051515
AT1G18720	0.330709	0.00516356
AT5G64340	0.315139	0.00516966
AT3G19990	0.638611	0.0051866
AT1G65800	0.395886	0.00519448
AT2G21045	-0.433725	0.00522438
AT4G01410	0.561798	0.00523475
AT4G30340	-0.459135	0.00524327
AT1G03090	0.421144	0.00524376
AT1G22840	-0.321575	0.00525605
AT5G54960	0.33982	0.00526003
AT2G09945	0.32911	0.00527412
AT1G19400	0.409825	0.00531341
AT5G04600	-0.395182	0.00532993
AT5G24800	0.489809	0.00533952
AT5G09480	0.570042	0.00534653
AT5G35790	0.320959	0.0053466
AT4G30140	0.366011	0.00536199
AT3G12270	-0.479398	0.0053834
AT2G25810	0.534284	0.00540406
AT4G36195	0.354614	0.005407
AT4G30560	0.559796	0.00540712
AT1G62510	0.340889	0.0054169
AT1G76090	-0.341948	0.0054441
AT5G13720	0.375949	0.00544888
AT5G07015	0.565196	0.00545456
AT4G05410	-0.496263	0.00545515
AT1G30230	-0.254413	0.00546015
AT4G22490	-0.42367	0.00547022
AT3G60840	-0.517858	0.00547504
AT1G64110	0.826076	0.00548192
AT1G09927	-0.262954	0.00549647
AT2G01420	0.370724	0.00551603
AT1G03530	-0.472367	0.00551658
AT5G27350	0.327527	0.00552123
AT3G17170	-0.428574	0.00552402
AT1G64780	-0.417277	0.00553576
AT5G64570	-0.296675	0.00554122
AT1G31660	-0.391714	0.00554368
AT1G62250	0.620571	0.00556119
AT4G26600	-0.497992	0.00556393
AT5G48760	-0.338202	0.00556421
AT4G22520	-0.707211	0.0055681
AT3G08040	-0.666798	0.00558624
AT1G07803	0.75517	0.00559406
AT1G08840	-0.476066	0.00559783
AT4G28200	-0.371149	0.0056119
AT2G35500	-0.380335	0.00562165
AT1G29025	-0.555211	0.00563266
AT5G47190	-0.259858	0.00565178
AT5G20040	-0.431111	0.00565845
AT2G27080	0.702418	0.00567177
AT5G45620	-0.338698	0.00569355
AT5G53590	0.779203	0.00570323
AT3G54750	-0.406581	0.00570408
AT5G60670	-0.443351	0.0057245
AT3G46030	-0.29769	0.00576345
AT1G64600	-0.66234	0.00576415
AT1G36310	-0.413317	0.00576433
AT4G19860	0.380501	0.00576511
AT3G12520	0.646828	0.00578817
AT1G08360	-0.355739	0.00579362
AT4G18750	-0.774967	0.00579814
AT1G10760	0.311969	0.0058043
AT1G07080	0.360977	0.00580446
AT4G01150	0.282089	0.0058113
AT4G36500	0.510615	0.00584325
AT3G15450	0.690414	0.00585291
AT5G23900	-0.346568	0.00586095
AT4G36610	0.786442	0.00586914
AT5G08690	-0.259883	0.00586934
AT5G56670	-0.442349	0.00588799
AT2G39450	0.43519	0.00590182
AT3G10530	-0.481233	0.0059226
AT5G06000	-0.980886	0.00594267
AT3G12650	-0.672058	0.00596811
AT1G57820	-0.367093	0.00598189
AT3G49590	0.429062	0.005986
AT5G06800	-0.788165	0.00599528
AT3G47250	0.371154	0.00600182
AT3G19440	-0.747687	0.00601465
AT2G28740	-0.438862	0.00602109
AT1G51820	-0.932517	0.00603074
AT4G23220	-0.967907	0.00604579
AT5G39580	0.605696	0.00604951
AT1G04350	0.444371	0.00606887
AT3G53800	0.406306	0.00608525
AT2G26740	0.381122	0.00608609
AT3G26240	0.474683	0.00609248
AT2G14878	-0.50406	0.00609296
AT3G54140	0.447639	0.00609445
AT2G19780	0.850449	0.0061049
AT4G15920	0.41052	0.00611565
AT2G22122	-0.539556	0.00612931
AT5G14970	0.324648	0.00613702
AT4G00620	-0.458891	0.0061394
AT3G12950	-0.431205	0.00614593
AT4G03510	0.445292	0.00619466
AT5G07220	0.338974	0.00619977
AT1G05840	0.535981	0.00622542
AT2G39750	0.3515	0.00625751
AT2G37250	-0.345607	0.00626226
AT1G65985	0.586287	0.00627193
AT5G20590	-0.422873	0.00627349
AT1G06720	-0.447312	0.00627929
AT1G63980	-0.326191	0.00627929
AT1G05207	0.343737	0.00628653
AT4G09020	0.299492	0.00629264
AT5G09840	-0.600143	0.00629347
AT1G02280	-0.375387	0.0062954
AT2G24060	-0.311524	0.00631099
AT3G16100	-0.502514	0.0063145
AT4G16970	-0.573225	0.00631959
AT1G09200	-0.279717	0.00632896
AT4G19710	-0.297644	0.00633631
AT5G46740	-0.506252	0.00634848
AT4G36530	0.367889	0.00635187
AT2G06520	0.263023	0.00635475
AT5G51550	0.343107	0.00635521
AT3G53960	0.817932	0.00635686
AT5G06530	0.627281	0.00636498
AT3G17970	-0.411942	0.00638125
AT1G28350	-0.351586	0.00638852
AT3G62550	0.76516	0.00639012
AT1G48830	-0.296889	0.00639361
AT4G01840	0.819982	0.00639723
AT5G66470	-0.370965	0.00640194
AT5G66280	-0.500636	0.00643385
AT2G29630	0.277231	0.00644398
AT3G51510	0.314837	0.00644943
AT3G11690	0.509445	0.0064517
AT4G27830	0.455411	0.00645935
AT2G08665	0.705062	0.00649217
AT4G34000	0.403282	0.00649329
AT3G46780	0.308035	0.00649572
AT4G34830	-0.301043	0.00651391
AT2G31110	0.612543	0.0065156
AT1G69690	0.544739	0.00652395
AT4G32720	-0.407914	0.0065315
AT2G34420	0.704477	0.00654966
AT1G30130	-0.420611	0.00656047
AT2G25980	-0.458627	0.00657002
AT2G04350	0.374091	0.0065772
AT2G47140	-0.729081	0.00660538
AT3G44970	0.566577	0.00664316
AT1G22500	0.444427	0.00665601
AT5G26800	-0.529645	0.00666681
AT4G19420	0.495296	0.00667393
AT1G57720	-0.277748	0.00670952
AT2G26270	-0.729306	0.00672677
AT3G10390	-0.463966	0.00674024
AT1G04873	0.968336	0.00675581
AT3G59210	0.474186	0.00675782
AT4G00910	-0.68169	0.00676919
AT3G16920	-0.505492	0.00676952
AT5G22500	0.859425	0.00677884
AT3G27020	0.327425	0.00679536
AT4G29390	-0.393116	0.00681284
AT5G08410	0.386227	0.00682025
AT3G03780	-0.298105	0.00684647
AT4G02220	-0.527531	0.00686189
AT2G39140	-0.367792	0.00686347
AT1G14290	0.379824	0.00688185
AT5G39570	0.242661	0.00689528
AT1G18970	0.706138	0.00690024
AT1G13300	-0.480832	0.00690033
AT2G43610	0.875129	0.00692439
AT1G19780	0.60841	0.00692907
AT2G22610	-0.505816	0.00692939
AT1G80325	0.573553	0.00693697
AT3G14280	-0.680537	0.00694236
AT1G18850	-0.489533	0.00695196
AT3G56170	0.464505	0.00695346
AT2G29420	-0.38307	0.00698067
AT5G43960	-0.303599	0.00698654
AT4G16141	-0.387602	0.00698676
AT1G15200	-0.32962	0.0070018
AT5G25210	0.622791	0.00700424
AT2G08525	0.482059	0.00701216
AT1G25530	0.700984	0.00701245
AT1G14610	-0.286962	0.00702781
AT1G04280	0.389338	0.00703355
AT5G19590	0.368825	0.00704685
AT2G21185	0.721626	0.00707914
AT1G09780	-0.288046	0.00710432
AT2G33540	0.369272	0.00710648
AT5G22270	0.665525	0.00710885
AT3G49670	-0.27848	0.0071161
AT4G02990	-0.325322	0.00712578
AT3G56910	-0.322335	0.00713041
AT2G09990	-0.382043	0.00713475
AT1G06220	-0.289139	0.00713744
AT5G12470	-0.331852	0.00714838
AT3G63210	0.41815	0.00716311
AT1G14170	0.419377	0.00718656
AT3G50830	0.40657	0.00718936
AT2G02950	0.450441	0.00729065
AT2G41680	-0.255441	0.00729461
AT1G20220	-0.361977	0.00730273
AT3G02200	-0.314355	0.0073045
AT1G33770	0.469205	0.00733043
AT4G13940	-0.23033	0.00734329
AT2G38820	0.569284	0.00734502
AT3G45970	0.388281	0.0073467
AT3G17770	0.371177	0.00734991
AT5G01520	0.757733	0.00735089
AT4G07030	0.764157	0.00736253
AT1G29660	0.271698	0.0073714
AT1G55265	0.736175	0.00738676
AT4G01700	0.526045	0.00740709
AT1G30460	-0.458948	0.00742056
AT2G44380	-0.60886	0.00742632
AT1G62440	0.816798	0.0074365
AT4G02790	-0.344083	0.0074705
AT5G66190	0.252555	0.00747976
AT3G22200	0.247705	0.00750977
AT5G19500	-0.309878	0.00751613
AT1G54820	0.365527	0.00752406
AT2G04390	-0.35452	0.00752456
AT2G40590	-0.39256	0.00754824
AT2G01850	0.271381	0.00755965
AT1G79720	0.364063	0.00756561
AT4G32260	0.239609	0.00757744
AT5G43700	0.313817	0.00757959
AT4G22540	0.384682	0.00759068
AT4G22285	-0.422643	0.00761048
AT1G04170	-0.316516	0.00761399
AT5G41010	-0.56608	0.00762386
AT1G08640	-0.31161	0.00764039
AT5G56010	-0.247032	0.00766102
AT2G45440	-0.361626	0.00766332
AT2G05630	0.57269	0.00766376
AT2G43050	0.653101	0.0076715
AT1G12500	-0.328052	0.00767746
AT4G30280	0.643567	0.00767935
AT1G72200	-0.64889	0.00771189
AT5G61880	-0.741014	0.00771224
AT3G52070	0.688419	0.00771635
AT1G02860	0.560455	0.00773828
AT5G56630	0.356056	0.00775108
AT1G60640	-0.52292	0.00775163
AT3G53470	0.52711	0.00776292
AT5G01590	-0.264562	0.00779617
AT5G22880	-0.265126	0.00779928
AT1G74060	-0.335458	0.00780705
AT2G30760	0.673952	0.00781761
AT5G41612	0.698249	0.00782048
AT4G38680	-0.297537	0.00783448
AT3G26650	0.262066	0.00783969
AT5G44710	-0.610175	0.0078471
AT5G04620	-0.567294	0.00785127
AT5G05670	-0.526707	0.00788255
AT3G06340	0.547281	0.00789263
AT4G39400	0.262646	0.00789265
AT5G54900	-0.31302	0.00792387
AT2G41410	0.382498	0.00794256
AT3G27925	0.349242	0.0079454
AT5G42490	-0.979739	0.00794769
AT4G25090	0.661969	0.00799325
AT1G73200	0.416793	0.00800052
AT5G03650	0.234687	0.00800493
AT2G21240	0.419523	0.0080057
AT1G53840	0.318346	0.0080112
AT4G34910	-0.523779	0.00801191
AT4G39300	-0.58245	0.00803568
AT1G48650	-0.302858	0.00807001
AT5G18140	0.478509	0.00807585
AT2G39080	-0.324937	0.00807982
AT1G52670	-0.327246	0.00808502
AT5G59250	0.267982	0.00812754
AT1G21670	0.307998	0.00813351
AT3G21055	0.256546	0.0081345
AT5G54770	0.24574	0.00813534
AT2G23670	-0.273313	0.00813929
AT5G23200	-0.59253	0.00814116
AT3G56070	-0.43939	0.00814208
AT3G08580	-0.262838	0.00814227
AT3G07390	0.344004	0.00819845
AT4G04330	0.369496	0.00820215
AT2G06050	0.420792	0.00820968
AT5G04020	0.416727	0.00824416
AT1G66510	-0.580038	0.00826601
AT2G03310	0.517156	0.00827018
AT1G14710	-0.321156	0.00827537
AT5G63190	0.401614	0.00827989
AT4G19610	-0.448253	0.00828165
AT5G56120	-0.508836	0.00832403
AT5G49660	0.368726	0.00832542
AT3G55130	0.544221	0.00833353
AT3G62580	0.337034	0.00835492
AT5G43180	-0.770504	0.0083578
AT1G30240	-0.479376	0.00836581
AT4G33790	-0.892504	0.00837962
AT3G59980	-0.280755	0.00840036
AT2G17480	0.442796	0.00840335
AT4G00680	0.83119	0.00841128
AT3G44430	-0.413511	0.00841973
AT2G23600	-0.310121	0.00842022
AT5G24580	-0.693224	0.00842404
AT5G53110	-0.668711	0.00843246
AT3G59890	-0.576645	0.00844846
AT3G49170	-0.63659	0.00845882
AT5G52070	-0.681871	0.00845944
AT4G06745	0.993642	0.00845996
AT3G27180	-0.484462	0.00848161
AT1G74780	-0.599784	0.00849531
AT2G44040	-0.482228	0.00853585
AT3G29330	0.397183	0.00853606
AT4G24480	0.624671	0.00854977
AT2G45600	0.819527	0.00857709
AT1G74880	0.334151	0.00858041
AT3G01475	0.505875	0.00861386
AT3G12670	-0.322925	0.00863234
AT5G05520	-0.389824	0.00867072
AT5G65870	0.948948	0.00870757
AT3G53740	-0.356676	0.00871985
AT4G20960	-0.379839	0.00874228
AT3G23430	-0.323247	0.00877425
AT2G26800	0.401612	0.00879361
AT1G45230	-0.350349	0.00880775
AT3G23000	0.283779	0.00883674
AT4G22010	-0.309411	0.00883775
AT5G41790	-0.324463	0.00886125
AT2G13820	-0.499482	0.00888148
AT5G17490	0.804257	0.0088891
AT2G45770	-0.363055	0.00889281
AT2G22810	0.774948	0.00890882
AT1G28530	-0.589145	0.00892944
AT2G34430	0.729148	0.00893892
AT4G33030	-0.370344	0.00894172
AT1G02810	0.705924	0.00894794
AT5G48900	0.366868	0.00896674
AT1G27030	0.449143	0.00897816
AT1G25350	-0.279798	0.00899117
AT1G03600	0.284579	0.0090011
AT4G24690	0.258965	0.00900154
AT5G22140	-0.495147	0.00901679
AT1G19900	-0.666917	0.00901913
AT1G21680	0.348787	0.00903924
AT4G29720	-0.423401	0.00905692
AT1G31970	-0.361897	0.00906648
AT4G04800	0.505664	0.00909665
AT1G79850	-0.250078	0.00911792
AT4G15093	0.545746	0.00916675
AT4G18970	0.309484	0.00917979
AT1G18060	0.356134	0.00918872
AT4G22120	-0.390925	0.00920339
AT2G03410	-0.336347	0.00920991
AT3G63280	-0.768596	0.00921962
AT3G52720	0.465009	0.00923122
AT1G56340	-0.267079	0.00925471
AT3G62040	-0.379196	0.00927168
AT3G63190	-0.280872	0.00927566
AT2G47990	-0.443322	0.00931304
AT2G34930	0.560112	0.00931675
AT4G20325	-0.593511	0.0093512
AT1G06800	0.540129	0.009371
AT3G13160	-0.458005	0.00937569
AT5G52790	-0.958477	0.00937684
AT5G04590	-0.289719	0.00940489
AT5G57990	-0.268243	0.00944596
AT4G38770	0.26961	0.00946526
AT5G35530	-0.304682	0.00946959
AT1G80410	-0.259279	0.00947341
AT2G44740	0.693566	0.00948125
AT3G03990	0.389761	0.00948279
AT5G45670	-0.333784	0.00948611
AT2G29670	0.946123	0.00949352
AT3G25480	-0.372359	0.00949439
AT5G28020	0.312097	0.00953562
AT2G37330	0.839703	0.00955233
AT2G15970	0.31582	0.0095577
AT5G23630	-0.276797	0.00956363
AT4G01037	-0.419447	0.00959258
AT2G37760	0.492719	0.00960276
AT4G25900	0.372924	0.00960765
AT1G27650	-0.313488	0.00962464
AT1G48350	-0.278743	0.0096265
AT4G31250	0.639305	0.00962665
AT5G62050	-0.404441	0.00963917
AT3G15000	-0.246299	0.00964253
AT4G27440	0.249509	0.00966537
AT5G61810	0.368633	0.0096843
AT2G28780	-0.609773	0.00971656
AT1G67940	0.559362	0.00972201
AT3G10940	0.411207	0.00972925
AT3G15640	-0.31552	0.00973774
AT3G07010	0.338034	0.00978456
AT4G26160	0.7723	0.0097874
AT4G33610	-0.557239	0.00981608
AT4G35750	0.259155	0.00981951
AT4G02630	0.668019	0.00983204
AT1G61820	0.443311	0.00986336
AT5G42530	0.981045	0.0098669
AT4G28400	0.464311	0.00988804
AT3G47380	0.918282	0.00989122
AT1G56700	0.355611	0.00989943
AT1G79280	-0.283212	0.00992605
AT1G48355	-0.27918	0.00992889
AT5G51260	0.784426	0.00993266
AT1G51402	0.594913	0.00994539
AT1G64550	-0.284557	0.00995307
AT5G10400	-0.289198	0.00998292
AT1G29310	-0.339445	0.00999184
AT5G23220	0.457452	0.00999571
AT1G36730	-0.246274	0.0100277
AT5G28540	-0.256601	0.0100426
AT3G14660	-0.265832	0.0100436
AT1G78340	-0.462518	0.0100447
AT2G36530	-0.261284	0.0100544
AT1G11410	0.492494	0.0100575
AT4G29070	0.512584	0.0100606
AT4G01026	0.54223	0.0100617
AT5G66040	0.292379	0.0101303
AT5G10625	0.698807	0.0101786
AT4G01310	-0.234841	0.0101846
AT4G25640	-0.330858	0.0101966
AT5G18680	0.299989	0.0102096
AT3G05920	-0.993999	0.0102192
AT4G08305	0.829455	0.0102302
AT3G50820	0.244532	0.0102422
AT2G04240	0.559661	0.0102423
AT4G18810	0.315944	0.0102555
AT2G39990	-0.32897	0.0102799
AT5G10510	0.567014	0.0102802
AT5G44320	-0.29272	0.0103013
AT5G03630	-0.242019	0.01031
AT2G43290	0.467165	0.010355
AT1G29050	-0.524204	0.0103636
AT2G47710	0.385918	0.0103851
AT1G05000	0.757169	0.0104337
AT4G25260	0.375066	0.0104559
AT1G29700	0.417875	0.0104799
AT5G25120	0.524181	0.010495
AT3G55660	-0.527347	0.0104987
AT5G46290	-0.234818	0.0105059
AT5G60022	-0.685429	0.0105168
AT4G35490	-0.387707	0.0105851
AT3G27170	-0.582262	0.0105887
AT3G62530	-0.324516	0.0106071
AT5G58370	-0.459167	0.0106122
AT5G23010	-0.37099	0.0106136
AT1G01690	-0.700481	0.010617
AT5G16070	-0.349254	0.0106185
AT3G17360	-0.426108	0.0106223
AT1G52050	0.543508	0.0106241
[truncated: 23,796 more rows]

## Sheet: Fig 4I
GO_acc	term_type	Term	DEG_term	queryitem	querytotal	bgitem	bgtotal	Coverage	pvalue
GO:0050896	P	response to stimulus	upregualted_term	271	728	6250	28362	0.372253	4e-20
GO:0006950	P	response to stress	upregualted_term	171	728	3506	28362	0.23489	2.7e-16
GO:0042221	P	response to chemical	upregualted_term	144	728	2853	28362	0.197802	9.3e-15
GO:0009725	P	response to hormone	upregualted_term	88	728	1631	28362	0.120879	1.4e-10
GO:0009737	P	response to abscisic acid	upregualted_term	39	728	578	28362	0.0535714	1.5e-07
GO:0009751	P	response to salicylic acid	upregualted_term	17	728	209	28362	0.0233516	6.1e-05
GO:0006952	P	defense response	upregualted_term	81	728	1566	28362	0.111264	5.2e-09
GO:0009414	P	response to water deprivation	upregualted_term	27	728	347	28362	0.0370879	1e-06
GO:0055114	P	oxidation-reduction process	upregualted_term	80	728	1566	28362	0.10989	1.1e-08
GO:0071554	P	cell wall organization or biogenesis	upregualted_term	41	728	704	28362	0.0563187	2.6e-06
GO:0010876	P	lipid localization	upregualted_term	19	728	199	28362	0.0260989	2.8e-06
GO:0009740	P	gibberellic acid signaling	upregualted_term	7	728	82	28362	0.00961538	0.007
GO:0006721	P	terpenoid metabolic process	upregualted_term	5	728	137	28362	0.00686813	0.28
GO:0007568	P	aging	upregualted_term	14	728	174	28362	0.0192308	0.00029
GO:0010431	P	seed maturation	upregualted_term	8	728	69	28362	0.010989	0.00068
GO:0010150	P	leaf senescence	upregualted_term	10	728	114	28362	0.0137363	0.0011
GO:0071496	P	cellular response to external stimulus	downregualted_term	14	257	389	28397	0.0544747	1.9e-05
GO:0045454	P	cell redox homeostasis	downregualted_term	9	257	136	28397	0.0350195	6.9e-06
GO:0010106	P	cellular response to iron ion starvation	downregualted_term	11	257	116	28397	0.0428016	2.2e-08
GO:0010167	P	response to nitrate	downregualted_term	11	257	199	28397	0.0428016	3.4e-06
GO:0006826	P	iron ion transport	downregualted_term	12	257	126	28397	0.0466926	4.7e-09
GO:0030154	P	cell differentiation	downregualted_term	22	257	1127	28397	0.0856031	0.00073
GO:0010053	P	root epidermal cell differentiation	downregualted_term	11	257	350	28397	0.0428016	0.00045

## Sheet: Fig 5B
	WT	gbpl3-7	nup136-3	nup136-3 gbpl3-7	nup82-2	nup82-2 gbpl3-7	nup82-2 nup136-3	nup82-2 nup136-3 gbpl3-7
1	6.32337	3.45632	5.96495	3.11949	6.47511	1.98346	6.56456	1.29486
2	6.16731	3.19376	6.13468	4.35979	6.49847	2.03949	6.37344	0.973645
3	6.14356	3.23476	6.23245	4.39587	6.32122	2.19486	6.27568	0.977562
4	6.34532	2.98753	5.87694	3.66784	6.31334	1.83747	5.98621	0.886654
5	6.23468	3.28476	6.46576	3.95863	5.98472	1.49285	6.11225	1.17375
6	6.11167	3.09468	6.36501	4.02947	6.27577	2.03849	6.29115	1.12837
7	6.38435	3.20375	5.99707	4.59587	6.04432	1.58679	6.42664	1.03646
8	6.05969	3.4874	6.54376	3.58688	5.98476	1.98385	6.41846	1.18374
mean	6.22124	3.24287	6.19758	3.96423	6.23721	1.89466	6.30605	1.08188
sd	0.105228	0.148428	0.216563	0.433316	0.183751	0.212688	0.163144	0.119772

## Sheet: Fig 5E
	WT	gbpl3-7	crwn2	crwn2 gbpl3-7	crwn3	crwn3 gbpl3-7	crwn2 crwn3	crwn2 crwn3 gbpl3-7	crwn4	crwn4 gbpl3-7
1	4.59028	2.13454	4.23425	0.873644	4.28244	1.45228	4.28737	0.382212	4.23834	2.93732
2	4.78374	2.34533	4.38456	0.981212	4.29123	1.68742	4.12874	0.392823	4.09481	2.07422
3	4.98757	2.64431	4.19414	1.09238	4.09811	1.83734	4.49384	0.283212	4.30338	2.72332
4	4.32308	2.78453	4.01924	1.28313	4.39221	1.28372	4.34832	0.382123	4.33982	1.83834
5	4.49847	2.43453	3.9293	0.837374	4.00128	1.38374	4.01938	0.298722	4.28342	2.48323
6	4.62721	2.49913	3.98284	0.987321	4.3212	1.78372	4.38271	0.302349	4.75532	2.00383
7	4.63998	2.50932	4.03845	1.09182	4.58332	1.98272	4.11887	0.338273	4.82742	2.77632
8	4.42442	2.48321	4.5324	1.39284	4.68331	1.82742	4.29384	0.357222	4.39321	2.38486
mean	4.60935	2.47936	4.1644	1.06747	4.33164	1.6548	4.25914	0.342117	4.40447	2.40268
sd	0.183645	0.170134	0.187031	0.169301	0.199588	0.22124	0.139233	0.0379423	0.224759	0.352847

[truncated: 6 more sheets: Fig 5H, Fig S1A, Fig S1F, Fig S3A, Fig S4C, Fig S4F]
